# Supplementary material for: Plasma Extracellular Vesicle MicroRNA Analysis of Alzheimer’s Disease Reveals Dysfunction of a Neural Correlation Network
Source: Research (Wash D C). 2023 Apr 13;6:0114. doi: 10.34133/research.0114 (PMC10202186; doi:10.34133/research.0114)
Supplement: Supplementary 1 — Figs. S1 to S3 Tables S1 to S8 [file research.0114.f1.zip]

Archive with 11 entries (11 files):
- Table S6. Hub miRNAs in M1 module.docx
- Table S8. Demographic data of patients with MCI and NC.docx
- Figure S1. Validation of isolated small vesicle.pdf
- Figure S2. Clustering dendrogram of miRNAs.pdf
- Figure S3. Beta diversity.pdf
- Table S1. Clinical and demographic data used for WGCNA.xlsx
- Table S2. Identified miRNA.xlsx
- Table S3. Differentially expressed miRNA.xlsx
- Table S4. GO functions of 13 modules.xlsx
- Table S5. kME value of each miRNA in 13 modules.xlsx
- Table S7. Target prediction of miRNAs and proteins.xlsx
