# Supplementary material for: Plasma Extracellular Vesicle MicroRNA Analysis of Alzheimer’s Disease Reveals Dysfunction of a Neural Correlation Network
Source: Research (Wash D C). 2023 Apr 13;6:0114. doi: 10.34133/research.0114 (PMC10202186; doi:10.34133/research.0114)
Supplement: Supplementary 1 — Figs. S1 to S3 Tables S1 to S8 [file research.0114.f1.zip › Table S1. Clinical and demographic data used for WGCNA.xlsx]

## Sheet: Sheet1
Table S1. Clinical and demographic data used for WGCNA analysis
ID	AD	Sex	Age	MMSE	BMI	Education	Marriage	Coronary_heart_disease	Hypertension	Diabetes	Stroke	Kidney_disease	Tumor	Smoke	Alcohol	Tea	Entertament	Reading	Workout	Neighbors	Communicate_with_children
WK001	0	1	78	10	21.8	1	4	1	1	0	0	0	0	2	0	0	0	0	0	1	3
WK002	0	1	76	2	18.1	1	2	0	0	0	0	0	0	0	0	0	0	0	3	1	3
WK003	0	1	78	10	19.6	1	2	0	0	0	0	0	0	0	0	0	0	0	3	2	0
WK004	0	1	86	17	20.4	1	4	0	0	0	0	0	0	2	1	0	0	0	3	1	1
WK005	0	1	75	18	21.6	1	2	0	0	0	0	0	0	0	0	0	0	1	3	1	0
WK006	0	1	62	17	18	1	2	0	0	0	0	0	0	0	0	0	0	0	3	1	0
WK007	0	1	78	15	24.5	1	2	1	1	0	0	0	0	0	0	0	0	0	3	0	1
WK008	0	0	68	20	18.6	2	4	0	1	0	0	0	0	2	0	0	0	0	3	1	3
WK009	0	1	75	11	16.2	1	4	1	0	0	0	0	0	0	0	0	0	0	3	1	3
WK010	0	1	68	10	25.8	1	4	0	0	0	0	0	0	0	0	0	0	0	3	0	3
WK011	0	1	63	17	23.9	1	2	0	1	0	0	0	0	0	1	0	0	0	3	3	3
WK012	0	1	79	17	26.7	1	2	0	1	0	0	0	0	0	0	0	0	0	2	1	1
WK013	0	1	74	16	21	1	2	0	0	0	0	0	0	0	0	0	0	0	3	3	3
WK014	0	0	83	16	22.6	1	4	0	0	0	0	0	0	0	0	0	0	0	2	3	3
WK015	0	0	79	16	21.1	1	2	0	1	0	0	0	0	0	0	1	0	0	3	1	0
WK016	0	0	82	13	14.3	1	4	0	0	0	0	0	0	0	1	0	0	0	3	3	3
WK017	0	0	68	16	21	1	2	0	0	0	0	1	0	0	0	0	0	0	3	1	3
WK018	0	0	76	12	17.7	1	2	0	0	0	0	0	0	1	0	0	0	0	3	0	0
WK019	0	1	74	16	26.7	1	4	0	1	1	0	1	0	0	0	0	0	0	3	1	3
WK020	0	1	72	11	23.6	1	2	0	0	0	0	0	0	0	0	0	0	0	3	1	3
WK021	0	1	62	10	17.2	1	2	0	1	0	0	0	0	0	0	0	0	0	3	1	2
WK022	0	0	68	14	20.6	1	2	0	1	0	0	0	0	2	0	1	0	0	3	1	3
WK023	0	0	79	8	18.2	1	2	0	0	0	0	0	0	0	0	0	0	0	3	2	3
WK024	0	1	72	14	23.9	1	2	0	0	0	0	0	0	0	0	0	0	0	3	1	3
WK025	0	1	60	14	22.2	1	2	0	0	0	0	0	0	0	0	0	1	0	3	2	3
WK026	0	1	75	6	24.7	1	4	0	1	0	0	0	0	0	0	0	0	0	2	1	0
WK027	0	1	80	15	22.2	1	4	1	1	0	0	1	0	0	0	0	0	0	2	1	1
WK028	0	0	68	11	23	1	1	0	1	0	0	0	0	0	0	0	0	0	3	1	0
WK029	0	0	76	8	18.9	1	1	0	0	0	0	0	0	0	0	0	0	0	3	2	0
WK030	0	0	86	19	17.9	1	4	0	0	0	0	0	0	0	0	0	0	0	0	0	0
WK031	0	0	78	11	18.9	1	4	0	1	0	0	0	0	2	0	0	0	0	3	0	2
WK032	0	1	82	10	18	1	4	0	1	0	0	0	0	0	0	0	0	0	3	1	3
WK033	0	1	84	15	22.9	1	4	0	1	0	0	0	0	2	0	0	0	0	3	1	0
WK034	0	0	63	12	15.4	1	1	0	0	0	0	0	0	0	2	0	0	0	0	0	3
WK035	0	1	84	19	18.9	1	4	0	1	0	0	0	0	0	0	0	0	0	2	1	3
WK036	0	1	74	17	25.4	1	2	0	0	0	0	0	0	0	0	0	0	0	3	0	1
WK037	0	1	76	11	16.3	1	4	0	0	0	0	0	0	2	0	0	0	0	3	1	3
WK038	0	1	63	16	20.7	1	4	0	0	0	0	0	0	0	0	0	0	0	3	1	3
WK039	0	1	67	2	17.9	1	2	0	0	0	0	0	0	0	0	0	0	0	0	0	0
WK040	0	1	61	10	23.2	1	2	0	0	0	0	0	0	0	0	0	0	0	3	0	3
WK041	0	0	70	13	18.1	1	2	0	0	0	0	0	0	0	1	0	0	0	3	1	1
WK042	0	1	65	11	25.1	1	2	1	0	0	0	0	0	0	0	0	0	0	3	1	3
WK043	0	1	72	8	20.8	1	4	0	0	0	0	0	0	0	0	0	0	0	3	0	1
WK044	0	1	78	12	26.3	1	4	0	0	0	0	0	0	1	2	0	0	0	3	1	3
WK045	0	1	61	12	16	1	4	0	0	0	0	0	0	0	1	0	0	0	3	1	3
WK046	0	1	80	9	18.7	1	4	0	0	0	0	0	0	2	0	0	0	0	2	0	3
WK047	0	0	64	13	18.8	1	4	0	0	0	0	0	0	2	0	0	0	0	3	0	2
WK048	0	0	75	14	19.4	1	2	0	0	0	0	0	0	2	0	0	0	0	3	1	3
WK049	1	1	76	17	25.5	5	4	0	1	0	0	0	0	3	3	1	0	0	2	3	1
WK058	1	1	66	NA	19.5	4	4	0	1	0	0	0	0	3	3	3	0	0	1	2	1
WK059	1	1	67	29	22.4	5	2	0	1	0	0	0	0	3	1	2	0	0	1	2	2
WK060	1	1	69	NA	23.1	5	2	0	0	0	0	1	0	3	3	3	0	0	1	1	1
WK061	1	1	65	NA	19.5	2	2	0	1	0	1	0	0	3	3	1	0	0	1	2	2
WK062	1	1	82	NA	20.5	3	4	0	1	0	1	0	0	3	3	1	1	0	1	1	2
WK063	1	1	77	NA	23.6	3	2	0	0	0	0	0	0	3	3	3	0	0	1	1	1
WK064	1	0	81	NA	22.2	1	2	0	1	0	0	0	0	3	3	2	0	1	1	1	1
WK065	1	0	80	NA	25.4	2	2	0	0	1	1	0	0	2	3	1	0	0	0	2	2
WK066	1	1	75	NA	19.1	3	2	0	0	0	0	0	0	3	3	3	0	0	1	2	1
WK067	1	0	76	NA	19.4	2	2	0	1	0	0	0	0	2	3	2	0	0	0	2	1
WK068	1	1	69	NA	18.6	4	2	0	0	0	1	0	1	3	3	1	0	1	1	1	2
WK069	1	0	66	NA	26.4	1	2	0	1	0	0	0	0	3	3	3	0	0	1	1	1
WK070	1	1	76	NA	28.1	2	2	0	0	0	0	0	0	3	3	2	0	1	1	2	2
WK071	1	1	67	NA	24.3	3	2	0	0	0	0	0	0	3	3	3	0	0	1	1	2
WK072	1	1	69	NA	26.3	4	2	0	0	0	1	0	0	3	3	2	0	0	1	1	1
WK073	1	1	67	NA	32.1	4	2	0	0	0	1	0	0	3	3	1	0	0	1	1	1
WK074	1	1	69	NA	19.2	5	2	0	0	0	0	0	0	3	3	1	0	0	1	2	1
WK075	1	1	76	NA	20.2	3	5	0	1	0	0	0	0	2	1	3	0	0	1	3	2
WK076	1	1	67	NA	24.6	4	2	0	0	0	1	0	0	3	3	1	0	0	1	2	1
WK077	1	1	74	25	21.6	2	2	0	0	0	0	0	0	1	1	2	0	0	1	1	1
WK078	1	1	68	26	23.6	2	2	0	0	0	0	0	0	3	2	3	1	0	1	1	1
WK079	1	1	66	30	22.3	3	2	0	1	0	0	0	0	3	3	3	1	0	1	1	1
WK080	1	1	74	23	24.2	5	2	0	0	0	0	0	0	3	3	3	0	0	2	1	1
WK081	1	1	72	30	29.8	4	2	0	0	0	0	0	0	3	3	3	1	0	3	1	1
WK082	1	0	82	29	23.9	1	2	0	0	1	0	0	0	1	1	1	0	1	1	2	1
WK083	1	1	75	21	22.4	4	2	0	1	0	0	0	0	3	3	3	0	0	3	2	2
WK084	1	0	80	28	18.4	4	2	0	0	0	0	0	0	2	2	2	0	1	2	2	1
WK085	1	1	68	27	22.3	4	2	0	0	0	0	0	0	3	3	1	0	0	1	1	1
WK086	1	1	68	26	22	4	2	0	1	1	0	0	0	3	3	3	0	0	2	2	1
WK087	1	1	68	27	26.4	5	2	0	0	0	0	0	0	3	3	1	1	0	2	2	2
WK088	1	0	81	18	20.1	5	2	0	0	0	0	0	0	1	1	1	1	0	3	3	1
WK089	1	1	69	NA	18.8	3	2	0	0	0	0	0	0	3	3	1	1	0	1	2	2
WK090	1	1	60	NA	26	3	4	0	0	0	0	0	0	3	3	1	0	1	1	1	1
WK091	1	1	66	NA	28.2	1	2	0	0	0	1	0	0	3	3	3	1	0	0	1	1
WK092	1	1	73	NA	22.9	4	2	1	1	0	0	0	0	3	3	1	0	0	1	2	2
WK093	1	1	70	NA	24.7	3	2	0	1	0	1	0	0	3	3	1	0	0	1	1	1
WK094	1	0	74	NA	24.2	4	2	0	0	0	0	0	0	1	1	2	0	0	1	1	2
WK095	1	0	71	NA	20.8	4	2	0	0	0	0	0	0	1	3	3	1	0	1	2	1
WK096	1	0	70	NA	26.4	4	2	0	0	0	0	0	0	1	2	3	1	1	1	1	1
WK097	1	1	69	NA	24	4	2	0	0	0	0	0	0	3	3	1	0	0	1	2	1
WK098	1	1	77	NA	20.2	3	3	0	0	0	0	0	0	3	1	1	0	1	1	1	1
WK099	1	0	68	NA	20.9	3	4	0	1	0	0	0	0	3	3	1	1	0	0	2	1
WK100	1	1	69	NA	23.4	4	4	0	0	0	0	0	0	3	3	3	0	0	1	3	2
WK101	1	1	64	NA	23.4	5	4	0	0	1	1	1	0	3	3	1	1	0	1	1	1
WK102	1	0	76	NA	26.6	2	2	0	0	0	1	0	0	3	3	1	0	0	1	2	2
WK103	1	0	77	24	19.5	1	2	0	1	0	0	0	0	3	3	2	0	1	1	1	1
WK104	1	1	62	28	22.9	1	2	0	0	0	0	0	0	3	3	2	0	1	1	1	1
WK105	2	1	65.3342	30	20.8	3	2	0	0	0	0	0	0	3	3	1	1	0	2	1	1
WK106	2	1	69	25	NA	4	4	0	0	0	0	0	0	3	3	1	0	0	3	1	1
WK107	2	0	68.5781	28	26.7	3	2	0	0	0	1	0	0	3	3	1	0	1	1	1	1
WK108	2	1	71	28	27.7	4	2	0	0	0	0	0	0	3	3	1	0	0	2	2	2
WK109	2	0	74.011	30	25.5	2	4	0	1	0	0	0	0	3	3	2	0	0	2	2	1
WK110	2	0	85	29	27.2	1	2	0	0	0	0	0	0	3	3	3	0	0	1	1	1
WK111	2	0	82	29	21.2	1	4	0	0	0	0	0	0	3	3	1	0	1	1	3	1
WK112	2	1	71	30	23.2	3	2	0	0	1	1	0	0	3	3	1	1	0	1	1	1
WK113	2	1	68	24	26.3	5	2	0	0	0	0	0	0	3	3	3	0	0	1	1	1
WK114	2	0	76	29	20.3	1	2	0	0	0	0	0	0	3	3	3	0	1	1	1	1
WK115	2	1	69	27	22.9	4	2	0	0	0	0	0	0	3	3	3	0	0	3	1	1
WK116	2	1	74	NA	21.3	5	2	0	0	0	0	0	0	3	3	1	0	0	1	2	2
WK117	2	1	69	29	30.5	4	2	0	0	0	0	0	0	3	3	3	0	0	1	1	1
WK118	2	0	82	30	22	1	2	0	0	0	0	1	0	3	3	1	0	0	1	2	2
WK119	2	0	73	NA	24.6	5	2	0	0	0	0	0	0	3	2	1	0	0	1	2	1
WK120	2	1	66	30	21	5	2	0	1	0	0	0	0	3	2	2	0	0	2	2	2
WK121	2	0	68	30	24.8	3	2	0	0	0	0	0	0	1	1	3	0	1	1	1	1
WK122	2	1	69	26	16.4	4	2	0	1	0	0	0	0	3	3	1	0	0	2	1	1
WK123	2	1	72	30	19.9	4	2	0	1	0	0	0	0	3	3	3	0	0	1	1	1
WK124	2	1	68	NA	28.1	5	4	0	0	0	1	0	0	3	3	1	0	0	1	2	1
WK125	2	1	69	NA	17.6	5	4	0	0	0	0	0	0	3	3	1	0	0	1	1	1
WK126	2	1	71	28	NA	4	2	0	0	0	0	0	0	3	3	3	0	0	1	2	1
WK127	2	1	67	30	21.5	2	2	0	0	0	0	0	0	3	3	1	0	1	2	2	2
WK128	2	1	67	NA	20	4	4	0	1	0	0	1	0	3	1	2	0	0	1	3	1
WK129	2	1	69	30	20.8	3	4	0	0	0	0	0	0	3	3	1	0	0	3	2	2
WK130	2	1	65	NA	23.8	1	2	0	0	1	0	0	0	3	3	2	0	0	1	2	1
WK131	2	0	79	NA	26.7	1	2	0	0	1	0	0	0	2	2	3	0	0	1	2	2
WK132	2	1	70	29	22.4	2	2	0	0	0	0	0	0	3	3	3	0	0	2	1	1
WK133	2	1	67	30	20.1	4	2	0	0	0	0	0	0	3	3	1	1	0	1	1	1
WK134	2	0	72	30	22.2	2	2	0	0	0	0	0	0	1	1	3	1	0	1	1	1
WK135	2	1	82	21	24.3	5	3	0	0	0	0	0	0	3	3	2	0	0	3	2	2
WK136	2	0	76	30	28.6	2	2	0	0	0	0	0	0	3	3	1	0	0	2	1	1
WK137	2	1	72	28	26.9	3	4	0	0	0	0	0	0	3	3	3	1	0	1	1	1
WK138	2	1	73	30	23.7	4	4	0	0	0	0	0	0	3	3	1	0	0	1	2	1
WK139	2	1	67	24	21.5	5	2	0	0	0	0	0	0	3	3	1	0	0	1	2	1
WK140	2	1	69	30	19.9	3	2	0	1	0	0	0	0	3	3	1	0	0	2	2	2
WK141	2	0	74	29	23.4	4	2	0	0	0	0	0	0	2	1	1	1	0	1	1	1
WK142	2	0	76	30	26	3	2	0	0	0	0	0	1	3	3	3	0	0	2	2	1
WK143	2	1	68	30	29.7	3	2	0	1	0	0	0	0	3	3	2	0	0	2	1	1
WK144	2	0	70	29	27.5	4	4	0	0	0	0	0	0	1	1	2	0	0	2	2	1
WK145	2	1	71	28	22.2	4	4	0	0	0	0	0	0	3	3	2	1	0	1	1	1
WK146	2	0	68	30	NA	2	2	0	0	0	0	0	0	1	1	3	0	0	2	1	1
WK147	2	1	67	30	20.3	3	4	0	0	NA	NA	NA	NA	3	3	1	0	0	1	1	1
WK148	2	1	73	NA	23	4	2	0	0	0	0	0	0	3	3	1	0	0	1	3	1
WK149	2	1	67	NA	19.4	3	2	0	0	0	0	0	0	3	3	3	0	1	0	1	1
WK150	2	0	74	NA	24.8	4	2	0	0	0	0	0	0	3	1	3	0	0	1	3	2
WK151	2	1	71	NA	21.8	5	2	0	0	0	1	0	0	3	3	2	1	0	1	2	2
WK152	2	1	61	NA	29.7	3	4	1	1	1	0	0	0	3	2	1	1	0	1	1	1
WK153	2	1	76	NA	22.6	5	4	0	0	0	0	0	0	3	3	3	0	0	1	1	2
WK154	2	1	67	NA	23	5	2	0	0	0	1	0	0	3	1	1	1	0	1	2	2
WK155	2	1	67	NA	17.6	5	4	0	0	0	0	0	0	3	3	1	0	0	0	2	2
WK156	2	1	84	NA	22.4	5	4	0	0	1	0	1	0	3	3	1	0	0	1	1	1
WK157	2	1	69	NA	26.2	5	2	0	0	0	0	0	0	3	3	1	0	0	1	2	1
WK158	2	1	68	NA	28.2	5	2	0	0	0	0	1	0	3	3	1	0	0	1	2	3
WK159	2	1	81	30	27	1	2	0	0	0	0	0	0	3	3	3	0	0	1	1	1
WK160	2	0	78	29	27.1	1	2	0	0	0	0	0	0	2	1	1	0	0	1	1	1
WK161	2	0	80	30	22.5	1	2	0	0	0	0	0	0	2	3	2	0	1	1	1	1
WK162	2	1	66	28	21.1	1	2	1	0	0	0	0	0	3	3	1	0	1	1	1	1
WK163	2	1	60	30	22.5	1	2	0	1	0	0	0	0	3	3	2	0	1	1	1	1
WK164	2	0	79	29	22.9	1	2	0	0	0	0	0	0	3	3	1	0	0	1	1	1
WK165	2	1	64	30	25.6	1	2	0	0	0	0	0	0	3	3	2	0	1	1	1	1
WK166	2	1	64	30	24	NA	2	0	1	0	0	0	0	3	2	2	0	1	1	1	1
