# Supplementary material for: Plasma Extracellular Vesicle MicroRNA Analysis of Alzheimer’s Disease Reveals Dysfunction of a Neural Correlation Network
Source: Research (Wash D C). 2023 Apr 13;6:0114. doi: 10.34133/research.0114 (PMC10202186; doi:10.34133/research.0114)
Supplement: Supplementary 1 — Figs. S1 to S3 Tables S1 to S8 [file research.0114.f1.zip › Table S2. Identified miRNA.xlsx]

## Sheet: Sheet1
GeneID	WK001	WK002	WK003	WK004	WK005	WK006	WK007	WK008	WK009	WK010	WK011	WK012	WK013	WK014	WK015	WK016	WK017	WK018	WK019	WK020	WK021	WK022	WK023	WK024	WK025	WK026	WK027	WK028	WK029	WK030	WK031	WK032	WK033	WK034	WK035	WK036	WK037	WK038	WK039	WK040	WK041	WK042	WK043	WK044	WK045	WK046	WK047	WK048	WK049
hsa-miR-140-5p	3233	2628	542	1681	632	882	188	539	160	226	233	173	172	202	227	126	621	208	293	0	1715	286	0	203	699	58	4	996	136	346	137	122	244	63	155	171	87	87	141	401	284	96	132	226	196	172	77	339	7658
hsa-miR-576-3p	242	23	13	79	13	8	22	23	0	0	0	5	9	0	22	4	0	0	12	0	13	0	0	0	12	1	1	42	10	2	4	14	33	1	5	1	8	20	7	44	9	0	17	3	4	1	0	8	192
hsa-miR-2682-5p	0	0	0	0	0	0	0	0	0	0	0	0	0	0	0	0	0	0	0	0	0	0	0	0	0	0	0	0	0	0	0	0	0	0	0	0	0	0	0	0	0	0	0	0	0	0	0	0	0
hsa-miR-656-5p	0	0	0	0	0	1	0	0	0	0	0	0	0	0	0	0	0	0	0	0	1	0	0	0	0	0	0	0	0	0	0	0	0	0	0	0	0	0	0	0	0	0	0	0	0	0	0	0	0
hsa-miR-520f-3p	7	0	0	1	0	0	1	0	0	2	0	0	0	0	0	0	0	0	0	0	0	0	0	0	0	0	0	0	0	0	0	0	0	0	0	0	0	0	0	0	0	0	0	0	0	0	0	0	0
hsa-miR-522-5p	0	0	0	0	3	0	0	0	0	2	0	0	0	0	0	0	0	0	0	0	0	0	0	0	0	0	0	1	0	0	0	0	0	2	0	0	0	0	0	0	2	0	0	0	0	0	0	0	0
hsa-miR-1298-5p	10	5	0	4	2	0	0	0	0	0	0	0	0	1	0	0	0	0	0	0	9	0	0	0	0	0	0	1	0	0	0	0	0	0	1	2	0	0	0	0	0	0	0	0	0	0	0	0	5
hsa-miR-133a-3p	157	717	60	241	488	151	111	224	93	19	47	47	73	38	98	25	78	41	113	0	315	258	0	61	396	13	2	128	46	119	52	20	48	10	16	82	38	13	44	148	363	38	63	102	57	147	29	253	1864
hsa-miR-487a-3p	14	51	31	0	15	17	0	17	0	0	4	0	0	2	4	0	0	4	0	0	17	15	0	1	12	0	0	14	0	5	1	0	0	0	10	3	0	2	0	9	11	4	0	6	1	0	0	6	46
hsa-miR-4743-3p	0	0	0	0	0	3	0	0	0	0	0	0	0	1	0	3	0	0	0	0	0	1	0	0	0	0	0	0	0	0	0	0	0	0	0	0	0	0	0	0	0	0	1	0	0	0	0	0	0
hsa-miR-548av-5p	138	24	8	49	8	11	6	0	10	0	2	1	0	2	3	0	0	5	0	0	7	9	0	0	0	0	0	3	15	9	0	10	21	3	15	9	4	8	0	3	0	0	1	2	0	0	0	2	157
hsa-miR-30d-5p	6993	1311	342	2901	451	624	144	577	302	139	138	186	267	87	290	206	355	278	176	1	788	300	0	132	192	64	5	736	333	178	174	110	328	58	243	223	358	317	187	482	341	118	282	251	151	196	53	330	4907
hsa-miR-6827-3p	0	0	0	0	0	0	0	0	0	0	0	0	0	0	0	0	0	0	0	0	0	0	0	0	0	0	0	0	0	0	0	0	0	0	0	0	0	0	0	0	0	0	0	0	0	0	0	0	0
hsa-miR-4649-5p	0	0	0	0	0	0	0	0	0	0	0	0	0	0	0	0	0	0	0	0	0	0	0	3	0	0	0	0	0	0	0	0	0	0	0	0	0	0	0	0	0	0	0	0	0	0	0	0	0
hsa-miR-5088-5p	0	0	0	0	0	0	0	0	0	0	0	0	0	0	0	0	0	0	0	0	0	0	0	0	0	0	0	0	0	0	0	0	0	0	0	0	0	0	0	0	0	0	0	0	0	0	0	0	3
hsa-miR-518d-5p	0	0	0	0	0	0	0	0	0	0	0	0	0	0	0	0	0	0	0	0	0	0	0	0	0	0	0	0	0	0	0	0	0	0	0	0	0	0	0	0	1	0	0	0	0	0	0	0	0
hsa-miR-665	45	96	16	20	55	48	3	2	5	3	6	0	0	0	3	0	2	0	0	0	43	17	0	0	1	0	0	17	6	17	2	0	4	0	3	1	0	7	0	0	12	3	0	5	3	5	12	1	58
hsa-miR-3622b-3p	27	0	0	9	0	0	0	0	0	0	1	0	0	0	0	0	0	0	0	0	0	0	0	0	0	0	0	0	0	0	0	0	0	0	0	0	0	0	0	5	0	0	0	0	0	0	0	0	0
hsa-miR-7108-5p	30	0	0	0	0	0	0	0	0	0	0	0	0	0	0	0	0	0	0	0	3	0	0	0	0	0	0	0	0	0	0	0	3	0	0	0	2	2	0	0	0	0	0	0	0	0	0	0	0
hsa-miR-1250-5p	41	21	2	11	0	0	0	38	0	0	4	3	9	0	0	0	0	0	7	0	21	8	0	0	7	0	0	4	6	0	0	0	0	0	0	0	0	0	5	2	1	0	0	2	1	0	0	3	44
hsa-miR-6887-5p	0	0	0	0	0	0	0	0	0	0	0	0	0	0	0	0	0	0	0	0	0	0	0	0	0	0	0	0	0	0	0	0	0	0	0	0	0	0	0	0	0	0	0	0	0	0	0	0	0
hsa-miR-520b	0	0	0	0	0	0	0	0	0	0	0	0	0	0	0	0	0	0	0	0	0	0	0	0	0	0	0	0	0	0	0	2	0	0	0	0	0	0	0	0	0	0	0	0	0	0	0	0	0
hsa-miR-3622a-5p	3	0	0	0	0	0	0	0	0	0	0	0	0	0	0	0	0	0	0	0	0	0	0	0	1	0	0	0	0	0	0	0	0	0	0	0	0	0	0	0	0	0	0	0	3	0	0	0	0
hsa-miR-3690	0	0	0	0	0	0	0	0	0	0	0	0	0	0	0	0	0	0	0	0	0	0	0	0	0	0	0	0	0	0	0	0	0	0	0	0	0	0	0	0	0	0	0	0	0	0	0	0	0
hsa-miR-34b-5p	37	10	4	3	0	0	1	0	0	0	0	0	0	0	0	0	0	0	0	0	0	0	0	0	1	0	0	0	0	5	0	1	0	0	0	0	0	0	0	0	0	0	0	0	0	0	0	0	23
hsa-miR-381-3p	72	178	53	110	48	109	16	16	12	0	4	4	7	4	4	4	15	9	3	0	49	83	0	13	26	0	0	82	3	18	3	1	9	1	2	13	21	5	1	60	44	16	0	18	14	18	3	26	122
hsa-miR-4709-3p	0	0	0	0	0	0	0	0	0	0	0	0	0	0	0	0	0	0	0	0	0	0	0	0	0	0	0	0	0	0	0	0	0	0	0	0	0	0	0	0	0	0	0	0	0	0	0	0	0
hsa-miR-518a-3p	2	0	0	2	0	0	0	0	0	0	0	0	2	0	0	0	0	0	0	0	0	0	0	0	0	0	0	0	0	0	0	0	5	0	1	0	0	0	0	0	0	0	0	0	0	0	0	0	6
hsa-miR-6786-3p	0	0	0	0	0	0	0	0	0	0	0	0	0	0	0	0	0	0	0	0	0	0	0	0	0	0	0	0	0	0	0	0	0	0	0	0	0	0	0	0	0	0	0	0	0	0	0	0	0
hsa-miR-6738-5p	0	0	0	0	0	0	2	0	0	0	0	0	0	0	1	0	0	0	0	0	7	0	0	0	0	0	0	0	0	0	0	0	0	0	0	0	0	0	0	0	0	0	0	0	0	0	0	0	0
hsa-miR-374b-3p	29	6	3	0	4	4	3	0	2	1	6	0	1	0	0	0	19	4	2	0	9	4	0	2	2	0	0	10	0	0	0	0	1	0	5	0	0	0	1	3	0	0	0	0	1	0	0	3	44
hsa-miR-6874-3p	0	0	0	0	0	0	0	0	0	0	0	0	0	0	0	0	0	0	0	0	0	0	0	0	0	0	0	0	0	0	0	0	0	0	0	0	0	0	0	0	0	0	0	0	0	0	0	0	0
hsa-miR-17-5p	8302	6714	2027	4888	2287	3108	936	3249	478	1065	1085	986	714	709	773	1381	2169	819	940	2	3342	2595	0	812	2118	226	30	3003	1148	1567	1104	354	1214	584	716	1217	501	223	364	3673	1340	314	611	682	767	1300	269	1837	22924
hsa-miR-6895-3p	0	0	0	0	0	0	0	0	0	0	0	0	0	0	0	0	0	0	0	0	0	0	0	0	0	0	0	0	0	0	0	0	0	0	0	0	0	0	0	0	0	0	0	0	0	0	0	0	0
hsa-miR-4674	0	0	0	0	0	0	0	2	0	0	0	0	0	0	0	0	0	0	0	0	0	0	0	0	0	0	0	0	0	0	0	0	0	0	0	1	0	0	0	0	0	0	0	0	0	0	0	0	0
hsa-miR-6873-5p	4	0	0	0	0	0	0	0	0	0	0	0	0	0	0	0	0	0	2	0	0	0	0	0	0	0	0	0	0	0	0	0	0	0	0	0	0	0	0	0	0	0	0	0	0	0	0	0	10
hsa-miR-3200-5p	36	13	20	45	7	5	4	31	28	9	3	2	6	0	11	15	0	4	8	0	27	0	0	0	7	0	0	6	5	10	2	6	7	3	7	6	2	0	0	14	4	0	0	1	5	6	0	7	110
hsa-miR-448	0	0	0	0	0	0	0	0	0	0	0	0	0	0	0	0	0	0	0	0	0	0	0	0	0	0	0	0	0	0	0	0	0	0	0	0	0	0	0	0	0	0	0	0	0	0	0	0	0
hsa-miR-4730	0	0	0	0	0	0	0	0	0	0	0	0	0	0	0	1	0	0	0	0	0	0	0	0	0	0	0	0	0	0	0	0	0	0	0	0	0	0	0	0	0	0	0	0	0	0	0	0	0
hsa-miR-3681-5p	0	0	0	0	0	0	0	0	0	0	0	0	0	0	0	0	0	0	0	0	0	0	0	0	0	0	0	0	0	0	0	0	0	0	0	0	0	0	0	0	0	0	0	0	0	0	0	0	0
hsa-miR-548s	0	0	0	0	0	0	0	0	0	0	0	0	0	0	0	0	0	0	0	0	0	0	0	0	0	0	0	0	0	0	0	0	0	0	0	0	0	0	0	0	0	0	0	0	5	0	0	0	0
hsa-miR-6876-5p	7	0	0	0	23	9	0	6	0	0	0	4	0	1	0	0	0	0	0	0	0	2	0	0	0	0	0	0	0	0	4	0	0	0	0	0	0	0	0	0	3	0	0	0	2	0	0	3	31
hsa-miR-302b-3p	0	0	0	0	0	0	0	0	0	0	0	0	0	0	0	0	0	0	0	0	0	0	0	0	0	0	0	0	0	0	0	0	0	0	0	0	0	0	0	0	0	0	0	0	0	0	0	0	0
hsa-miR-515-5p	0	0	0	0	0	0	0	0	0	1	0	0	0	0	0	0	0	0	0	0	0	0	0	0	0	0	0	0	0	0	0	0	0	0	0	0	0	0	0	0	3	0	0	0	0	0	0	0	0
hsa-miR-6891-5p	4349	103	19	2	43	37	61	19	0	36	22	37	19	0	13	10	82	9	4	0	52	12	0	13	184	0	0	37	12	99	13	13	2	0	12	1	14	342	4	2	4	1	26	0	17	0	12	2	57
hsa-miR-92b-3p	1160	330	546	1257	1226	1302	681	1029	172	153	626	209	430	190	474	265	780	387	379	1	587	363	0	189	481	84	6	959	670	624	354	150	400	56	355	185	277	95	266	406	664	160	199	508	825	143	118	493	1216
hsa-miR-3140-5p	2	3	0	3	4	0	0	0	0	0	0	0	0	0	0	0	0	0	0	0	0	2	0	0	0	0	0	0	0	0	0	0	0	0	0	0	0	0	0	0	0	0	0	0	0	0	0	0	0
hsa-miR-3940-5p	35	0	0	0	17	6	0	0	0	0	0	0	1	0	3	0	10	0	0	0	0	5	0	0	3	0	0	0	0	0	0	0	6	0	0	0	3	1	0	0	0	0	0	0	0	0	0	0	6
hsa-miR-3680-5p	0	0	0	0	0	1	0	0	0	0	0	0	0	0	0	0	0	0	0	0	0	0	0	0	0	0	0	0	0	0	0	0	0	0	0	0	0	0	0	2	0	0	0	0	0	0	0	0	0
hsa-miR-431-3p	0	8	0	8	7	0	0	0	6	0	1	0	0	0	0	0	7	0	0	0	3	3	0	3	0	0	0	5	0	4	1	2	0	0	0	0	0	0	0	2	4	2	0	0	0	0	0	1	16
hsa-miR-103a-2-5p	4	9	0	4	0	3	2	0	0	0	0	0	0	5	0	0	0	0	0	0	3	0	0	0	0	0	0	0	0	0	0	0	0	0	1	0	0	0	0	0	0	0	0	6	0	0	0	2	5
hsa-miR-6832-5p	0	0	0	0	0	0	0	0	0	0	0	0	0	0	0	0	0	0	0	0	0	0	0	0	3	0	0	0	0	0	0	0	0	0	3	0	0	0	0	0	0	0	4	0	0	0	0	0	1
hsa-miR-6506-3p	0	0	0	0	0	0	0	0	0	0	0	0	0	0	0	0	0	0	0	0	0	0	0	0	0	0	0	0	0	0	0	0	0	0	0	0	0	0	0	0	0	0	0	0	0	0	0	0	0
hsa-miR-6877-5p	163	44	3	33	9	13	0	7	0	6	8	1	16	0	4	6	0	10	0	0	34	47	0	0	4	1	0	8	28	16	11	0	33	0	9	7	1	5	0	0	10	3	13	8	6	0	4	22	172
hsa-miR-3187-3p	285	83	9	36	25	22	8	47	6	5	20	4	8	6	12	4	20	17	4	0	54	19	0	1	11	4	0	26	27	33	23	6	11	3	17	7	4	6	2	6	17	3	6	10	4	6	6	6	278
hsa-miR-1298-3p	0	0	0	0	0	0	0	0	0	0	0	0	0	0	0	0	0	0	0	0	0	0	0	0	0	0	0	0	0	0	0	0	0	0	0	0	0	0	0	0	0	0	0	0	0	0	0	0	0
hsa-miR-3682-5p	0	0	0	0	0	0	0	0	0	0	0	0	0	0	0	0	0	0	0	0	0	0	0	0	0	0	0	0	0	0	0	0	0	0	0	0	0	0	0	0	0	0	0	0	0	0	0	0	0
hsa-miR-5089-3p	0	0	0	0	0	0	0	0	0	0	0	0	0	0	0	0	0	0	0	0	0	0	0	0	0	0	0	0	0	0	0	0	0	0	0	0	0	0	0	0	0	0	0	0	0	0	0	0	0
hsa-miR-3155a	8	0	0	0	0	0	0	0	0	0	0	0	0	0	0	0	0	0	0	0	0	0	0	0	0	0	0	0	0	0	0	0	0	0	0	0	0	0	0	0	0	0	0	0	0	0	0	0	0
hsa-miR-758-5p	0	3	0	0	0	0	0	0	0	0	0	0	0	0	0	0	0	0	0	0	0	0	0	0	0	0	0	0	0	0	0	0	0	0	0	0	0	0	0	0	0	0	0	0	0	0	0	0	0
hsa-miR-5089-5p	0	0	0	0	0	0	0	0	0	0	0	0	0	0	0	0	0	0	0	0	0	0	0	0	0	0	0	0	0	0	0	0	0	0	0	0	0	0	0	0	0	0	0	0	0	0	0	0	0
hsa-miR-5682	0	0	0	0	0	0	0	0	0	0	0	0	0	0	0	0	0	0	0	0	0	0	0	0	0	0	0	0	0	0	0	0	0	0	0	0	0	0	0	0	0	0	0	0	0	0	0	0	0
hsa-miR-4695-3p	7	0	0	0	0	0	0	0	0	0	0	0	0	0	1	0	0	0	0	0	0	0	0	0	0	0	0	0	0	0	0	0	0	0	0	0	0	0	0	0	0	0	0	0	0	0	0	0	0
hsa-miR-6740-5p	1506	9	31	42	15	0	9	3	0	10	7	6	4	3	3	0	0	0	0	0	29	11	0	0	4	0	0	0	0	6	3	0	12	4	0	6	0	5	6	0	0	0	0	13	0	0	0	8	25
hsa-miR-377-5p	0	8	0	0	0	4	0	0	2	0	3	0	0	1	0	0	0	0	0	0	0	0	0	1	0	0	0	2	0	5	3	0	0	0	0	0	0	1	0	1	0	0	0	0	0	0	0	0	12
hsa-miR-4328	1	0	0	0	0	0	0	0	0	0	0	0	0	0	0	0	0	0	0	0	0	0	0	0	0	0	0	0	0	0	0	0	0	0	0	0	0	0	0	0	0	0	0	0	0	0	0	0	0
hsa-miR-450a-2-3p	22	7	1	7	1	3	0	7	0	0	2	0	0	0	0	0	0	0	4	0	0	0	0	0	3	0	0	9	5	0	0	0	0	0	0	0	2	0	0	4	0	0	2	1	0	0	0	0	17
hsa-miR-202-3p	90	0	10	26	6	3	4	67	0	4	7	0	0	18	21	9	40	2	2	0	2	47	0	6	10	1	0	36	14	14	10	8	2	23	19	0	0	4	0	0	50	0	11	0	0	0	24	23	48
hsa-miR-3622a-3p	2	0	0	0	0	2	0	0	0	0	0	0	0	0	0	0	0	0	2	0	0	0	0	0	0	0	0	0	0	2	0	0	0	0	1	0	0	0	0	1	0	0	0	0	0	0	0	0	0
hsa-miR-6793-3p	0	5	0	2	8	0	0	17	0	0	0	0	0	3	0	0	0	0	0	0	0	0	0	0	3	0	0	2	0	4	0	7	0	0	1	0	4	0	0	7	1	2	0	0	0	1	0	0	5
hsa-miR-541-5p	0	0	0	0	0	0	0	0	0	0	0	0	0	0	0	0	0	0	0	0	0	0	0	0	0	0	0	0	0	0	0	0	0	0	0	0	0	0	0	0	0	0	0	0	0	0	0	0	0
hsa-miR-5196-3p	1	4	3	2	0	9	1	0	0	0	0	4	1	1	0	0	0	3	4	0	0	0	0	0	0	0	0	1	0	0	0	0	14	1	0	0	0	2	2	0	1	1	0	0	0	0	0	0	2
hsa-miR-6515-3p	23	13	6	24	13	15	2	0	2	3	0	2	7	0	6	1	0	6	0	0	7	0	0	9	21	7	0	6	1	1	6	0	7	0	3	0	6	5	5	3	6	1	6	6	2	0	0	2	30
hsa-miR-1276	3	0	0	0	0	0	0	0	0	0	0	0	0	0	0	0	0	0	0	0	0	0	0	0	0	0	0	0	0	0	0	0	0	0	0	0	0	0	0	0	0	0	0	0	0	0	0	0	9
hsa-miR-3681-3p	0	0	0	0	0	0	0	0	0	0	0	0	0	0	0	0	0	0	0	0	0	0	0	0	0	0	0	0	0	0	0	0	0	0	0	0	0	0	0	0	0	0	0	0	0	0	0	0	0
hsa-miR-2114-3p	2	2	0	0	3	0	0	0	0	0	0	0	0	1	0	0	0	0	0	0	0	0	0	0	0	0	0	0	7	0	0	0	0	0	0	0	0	0	0	0	0	0	0	0	0	0	0	0	3
hsa-miR-2276-3p	12	3	1	0	0	0	0	0	0	0	7	0	0	0	0	0	0	0	0	0	5	0	0	0	0	0	0	0	0	0	2	0	0	0	0	0	0	0	3	0	0	0	0	0	2	0	0	0	16
hsa-miR-5692a	0	0	0	0	0	0	0	0	0	0	0	0	0	0	0	0	0	0	0	0	0	0	0	0	0	0	0	0	0	0	0	0	0	0	0	0	0	0	0	0	0	0	0	0	0	0	0	0	0
hsa-miR-615-5p	0	0	0	0	0	0	0	0	0	0	0	0	0	0	0	0	0	0	0	0	0	0	0	0	4	0	0	0	0	0	0	0	1	0	0	0	0	0	0	0	0	0	0	0	0	0	0	0	0
hsa-miR-3120-3p	20	104	13	13	53	12	11	37	1	7	7	3	0	2	9	0	18	0	0	0	5	76	0	1	4	9	0	13	6	26	8	3	6	0	1	3	13	2	0	10	16	2	8	7	1	13	0	49	87
hsa-miR-4769-5p	0	0	0	0	0	0	0	0	0	0	0	0	0	0	0	0	0	0	0	0	0	0	0	0	0	0	0	0	0	0	0	0	0	0	0	0	0	0	0	0	0	0	0	0	0	0	0	0	0
hsa-miR-6780b-5p	0	0	0	0	0	0	0	0	0	0	0	0	0	0	0	0	0	0	0	0	0	0	0	0	0	0	0	0	0	0	0	0	0	0	0	0	0	0	0	0	0	0	0	0	0	0	0	0	0
hsa-miR-1306-5p	44	64	48	61	71	184	46	233	44	35	56	40	18	17	9	11	29	21	27	0	17	95	0	19	64	22	1	53	28	40	33	27	60	4	10	38	12	5	16	99	75	22	162	96	45	80	18	87	108
hsa-miR-3677-3p	27	6	0	9	4	6	5	0	0	1	3	5	1	0	1	2	10	4	3	0	0	0	0	1	8	0	0	3	8	10	0	0	0	0	1	0	1	2	0	4	0	0	0	0	5	0	0	0	13
hsa-miR-519b-3p	0	0	0	0	0	0	0	0	0	0	0	0	0	0	0	0	0	0	0	0	0	0	0	0	0	0	0	0	0	0	0	0	0	0	0	0	0	0	0	0	0	0	0	0	0	0	3	0	0
hsa-miR-138-1-3p	1	3	0	0	0	0	0	0	0	0	0	0	0	0	0	0	0	0	0	0	0	0	0	0	0	0	0	0	0	0	0	0	0	0	0	0	0	0	0	0	0	0	0	0	0	0	0	0	2
hsa-miR-4641	0	0	0	0	0	0	0	0	0	0	0	0	0	0	0	0	0	0	0	0	0	0	0	0	0	0	0	0	0	0	0	0	0	0	0	0	0	0	0	0	0	0	0	0	0	0	0	0	0
hsa-miR-489-3p	4	2	3	0	1	0	0	0	4	0	0	0	0	0	2	0	0	1	0	0	0	0	0	0	4	0	0	0	0	0	0	0	0	0	0	0	0	0	0	0	0	0	3	0	0	0	0	0	5
hsa-miR-23a-3p	218952	36390	14577	77242	47439	12203	8104	22191	5456	3033	9473	4988	7720	4069	7670	6698	9989	5881	10353	2	29769	14628	1	4364	7620	1447	122	43126	6098	7600	9789	3328	10429	2042	5068	5138	3455	2770	5441	17239	9330	2034	5025	4522	4404	4013	1824	11310	163524
hsa-miR-370-5p	0	1	0	0	0	0	0	0	0	0	0	0	0	0	0	0	0	0	0	0	0	0	0	0	0	0	0	0	0	0	0	0	0	0	3	0	0	0	0	0	0	0	0	0	0	0	0	0	2
hsa-miR-4732-5p	3729	291	283	1862	387	309	357	1132	294	130	260	158	222	63	255	125	335	183	167	0	183	256	0	63	224	105	3	232	1471	457	153	357	1723	121	941	126	340	184	42	279	73	23	106	126	121	117	41	357	3271
hsa-miR-675-3p	82	44	21	24	28	91	3	29	3	19	8	17	4	1	8	5	0	10	15	0	36	2	0	4	3	11	1	17	2	27	11	11	10	9	7	12	20	3	7	22	0	2	10	8	3	0	4	11	91
hsa-miR-6796-5p	0	0	0	0	0	0	0	0	0	0	0	0	0	0	0	0	0	0	0	0	0	0	0	0	0	0	0	0	0	0	0	0	0	0	0	0	0	0	0	0	0	0	0	5	0	0	0	0	0
hsa-miR-6760-3p	0	0	0	0	0	0	0	0	0	1	0	0	0	0	0	0	0	0	0	0	0	0	0	0	0	0	0	0	0	0	0	0	0	0	0	0	0	0	0	0	0	0	0	0	0	0	0	0	0
hsa-miR-7162-5p	0	0	0	0	0	0	0	0	0	0	0	0	0	0	0	0	0	0	0	0	0	0	0	0	0	0	0	0	0	0	0	0	0	0	0	0	0	0	0	0	0	0	0	0	0	0	0	0	0
hsa-miR-2110	9055	2862	825	4133	642	1033	547	1139	576	269	373	474	274	309	285	511	517	229	376	0	909	1328	0	257	810	178	16	1209	829	833	416	227	1479	187	635	402	320	463	150	1280	544	199	374	450	278	494	214	765	5086
hsa-miR-1269a	0	0	0	0	0	0	0	0	0	0	0	0	0	0	0	0	0	0	0	0	0	0	0	0	0	0	0	0	0	0	0	0	0	0	0	0	0	0	0	0	0	0	0	0	0	0	0	0	0
hsa-miR-1237-5p	11	0	0	0	0	0	0	0	0	0	0	0	0	0	0	0	0	0	0	0	0	0	0	0	0	0	0	0	0	0	0	0	0	0	0	0	0	0	0	0	0	0	0	0	0	0	0	0	0
hsa-miR-483-3p	11	5	21	10	18	40	8	28	2	3	8	5	9	4	7	3	3	5	2	0	17	0	0	12	9	4	0	24	14	2	9	3	6	1	5	3	4	0	7	4	6	1	3	1	21	2	2	26	8
hsa-miR-4421	0	3	0	0	0	0	0	0	0	0	0	0	0	0	0	0	0	0	0	0	0	0	0	0	0	0	0	0	0	0	0	0	0	0	0	0	0	0	0	0	0	0	0	0	0	0	0	0	0
hsa-miR-3195	0	0	0	0	0	0	0	0	0	0	0	0	0	0	0	0	0	1	0	0	0	0	0	0	0	0	0	0	0	0	0	0	0	0	0	0	0	0	0	0	0	0	0	0	0	0	0	0	0
hsa-miR-4659a-3p	0	5	4	0	0	0	0	0	0	3	0	0	0	0	0	0	0	0	0	0	0	0	0	0	0	0	0	3	0	0	0	0	0	0	0	0	0	0	0	2	0	0	0	0	0	0	0	0	0
hsa-miR-193a-5p	14190	1901	917	1999	899	1071	345	901	240	594	410	468	319	109	570	251	887	252	568	0	929	653	0	207	410	152	2	1063	494	667	608	229	278	225	212	171	193	221	677	526	394	146	463	279	272	210	74	628	5473
hsa-miR-146a-5p	119383	101334	18038	53076	24528	20134	7765	32117	5303	4794	17358	3854	5152	5173	3752	4059	6002	5218	10462	6	25203	34725	4	5946	12532	3590	165	17395	7451	11578	9803	5204	9769	1394	5353	7041	1917	6336	2761	14184	11295	3304	12230	14793	3321	6183	2624	18253	209086
hsa-miR-1289	0	0	0	0	0	0	0	0	0	0	0	0	0	0	0	0	0	0	0	0	0	0	0	0	0	0	0	0	0	0	0	0	0	0	0	0	0	0	0	0	0	0	0	0	0	0	0	0	0
hsa-miR-8485	6	4	0	17	8	1	0	3	0	4	4	0	1	5	0	0	0	0	0	0	2	0	0	0	2	0	0	0	0	1	0	0	10	0	2	0	6	2	0	1	2	0	5	4	0	0	0	6	16
hsa-miR-2278	48	4	5	34	1	4	10	6	0	0	8	3	3	1	6	2	0	5	7	0	5	9	0	2	24	0	0	3	7	35	0	6	0	0	7	1	0	0	0	3	0	0	2	2	6	2	5	6	97
hsa-miR-425-3p	68	59	22	146	72	35	22	38	2	7	29	11	11	4	25	4	26	10	20	0	90	35	0	25	37	1	0	105	26	20	21	9	11	0	6	11	3	5	14	21	37	12	11	18	43	8	5	70	187
hsa-miR-892c-5p	0	0	0	0	0	0	0	0	0	0	0	0	0	0	0	0	0	0	0	0	0	0	0	0	0	0	0	0	0	0	0	0	0	0	0	0	0	0	0	0	0	0	0	0	0	0	0	0	0
hsa-miR-4474-3p	0	0	3	0	0	0	0	0	0	0	4	0	0	0	0	0	0	0	0	0	0	0	0	0	0	0	0	0	0	0	0	0	0	0	0	0	0	0	0	0	0	0	0	0	0	0	0	0	0
hsa-miR-1179	69	15	7	11	11	7	2	0	3	0	0	0	6	0	0	0	0	4	0	0	20	6	0	4	12	0	0	11	2	0	0	0	1	0	0	0	0	3	10	0	0	0	5	0	14	0	0	0	107
hsa-miR-5002-5p	0	0	0	0	0	0	0	0	0	0	0	0	0	0	0	0	0	0	0	0	0	0	0	0	0	0	0	0	0	0	0	0	0	0	0	0	0	0	0	0	0	0	0	0	0	0	0	0	0
hsa-let-7a-3p	1857	508	246	557	189	72	61	423	60	20	78	48	74	81	85	46	225	87	112	0	143	36	0	108	95	23	8	273	164	86	66	123	215	32	140	121	38	49	71	95	58	25	34	54	12	5	35	171	2731
hsa-miR-6834-3p	0	0	0	0	0	0	0	0	0	0	0	0	0	0	0	0	0	0	0	0	0	0	0	0	0	0	0	0	0	0	0	0	0	0	0	0	0	0	0	0	0	0	0	0	0	0	0	0	0
hsa-miR-380-5p	0	0	0	0	0	0	0	0	0	0	0	0	0	0	0	0	0	0	0	0	0	0	0	0	0	0	0	0	0	0	0	0	0	0	0	0	0	0	0	0	0	0	0	0	0	0	0	0	0
hsa-miR-3691-5p	0	0	0	0	0	0	0	0	0	0	0	0	0	0	0	0	0	0	0	0	0	0	0	0	0	0	0	0	0	0	0	0	0	0	0	0	0	0	0	0	0	0	0	0	0	0	0	0	0
hsa-miR-4488	26	12	11	0	4	17	19	3	6	3	3	3	2	3	0	2	0	4	8	0	4	3	0	1	9	9	0	5	11	24	2	0	3	0	5	4	0	1	4	8	5	11	0	4	10	3	0	5	16
hsa-miR-19b-1-5p	12	20	1	5	1	3	2	17	0	4	0	0	2	0	5	5	0	3	0	0	2	2	0	1	0	0	0	0	2	0	0	9	6	6	0	0	0	0	0	3	0	0	2	1	0	0	2	2	55
hsa-miR-500a-5p	569	92	63	94	55	74	15	111	15	10	29	26	4	31	29	17	19	8	26	0	84	24	0	12	28	5	0	57	20	66	20	11	27	13	12	23	3	4	8	23	11	8	3	8	4	4	0	23	316
hsa-miR-3688-5p	24	17	0	32	16	0	0	4	1	0	1	0	4	1	1	5	7	4	1	0	5	1	0	0	0	0	0	1	8	0	0	0	12	2	1	0	1	3	1	9	0	3	1	0	0	2	0	2	142
hsa-miR-744-5p	1953	1207	296	844	626	1339	283	961	175	154	444	270	162	171	172	257	244	108	352	0	697	1156	0	282	1473	107	0	1021	290	292	179	41	315	27	115	325	70	169	131	820	689	187	498	507	596	513	123	677	2240
hsa-miR-532-3p	1549	203	59	236	96	124	22	120	45	22	22	71	42	22	27	43	67	27	38	0	63	55	0	18	67	9	0	124	39	96	33	17	44	11	24	64	40	24	19	58	24	4	59	26	15	20	29	57	348
hsa-miR-4747-5p	0	0	0	0	0	0	0	0	0	0	0	0	0	0	0	0	0	0	0	0	0	0	0	0	0	0	0	0	4	0	0	0	2	0	0	0	0	0	0	0	0	0	0	0	0	0	0	0	10
hsa-miR-6813-3p	2	0	0	0	0	0	0	0	0	0	0	0	0	0	0	0	0	5	0	0	0	0	0	0	0	1	0	0	0	0	0	0	1	0	0	0	0	0	0	0	2	0	0	0	0	0	0	0	0
hsa-miR-26a-2-3p	32	9	9	43	2	9	9	15	0	0	0	1	4	0	5	0	0	3	1	0	13	2	0	2	4	0	0	16	0	1	3	1	1	1	1	6	1	0	6	6	0	2	0	1	0	5	0	3	42
hsa-miR-3605-3p	263	25	27	104	37	48	18	37	6	4	13	17	18	7	35	13	63	27	27	0	40	5	0	19	20	4	2	51	23	45	18	6	25	2	35	14	26	12	24	8	22	2	12	11	10	5	10	28	205
hsa-miR-34a-3p	98	20	3	30	8	11	0	8	0	0	5	0	4	3	15	17	0	4	3	0	9	17	0	8	4	0	2	14	1	2	5	4	1	3	4	5	4	1	4	8	0	0	1	3	2	2	2	2	65
hsa-miR-4677-3p	0	2	0	0	1	0	0	0	0	0	0	0	0	2	0	0	0	0	2	0	0	0	0	4	0	0	0	0	0	0	0	0	0	0	0	0	0	0	0	0	0	0	0	0	0	0	0	0	8
hsa-miR-3122	1	0	0	0	3	0	0	0	0	0	0	0	0	0	0	0	0	0	0	0	0	0	0	0	0	0	0	0	3	0	0	0	0	0	0	0	0	0	0	0	0	0	0	0	0	0	0	0	0
hsa-miR-3653-3p	26	145	0	527	1	31	1	17	20	16	0	10	0	0	1	1	0	8	13	0	0	7	0	0	1	0	0	85	0	0	4	0	0	4	2	1	0	6	0	16	0	0	0	0	0	0	0	1	92
hsa-miR-758-3p	14	1	3	1	0	3	0	0	0	0	0	2	0	1	2	1	0	0	3	0	7	2	0	1	1	0	0	0	0	0	0	0	0	0	0	1	0	1	0	7	2	2	0	0	4	0	0	0	3
hsa-miR-6732-5p	0	26	0	0	0	0	0	0	0	0	0	0	0	0	0	0	0	0	0	0	2	0	0	0	0	0	0	0	0	0	0	0	0	0	0	0	0	0	0	0	4	0	0	0	0	0	0	3	5
hsa-miR-3150b-3p	251	11	6	21	23	7	4	9	22	5	0	13	7	1	6	0	0	0	3	0	2	5	0	0	0	0	0	7	1	0	1	2	10	1	3	1	7	8	11	0	0	0	4	0	0	0	0	12	43
hsa-miR-6858-5p	3	0	0	0	0	0	6	0	0	0	0	0	0	0	0	0	0	0	0	0	0	0	0	0	5	0	0	0	0	0	0	0	0	0	0	0	0	1	0	0	0	0	0	0	0	0	0	0	0
hsa-miR-598-5p	0	0	0	0	0	0	0	0	0	0	0	0	0	0	0	0	0	0	0	0	0	0	0	0	0	0	0	0	0	0	0	0	0	0	0	0	0	0	0	0	0	0	0	0	0	0	0	0	0
hsa-miR-4797-3p	0	0	0	0	4	0	0	0	0	0	0	0	0	0	0	0	0	0	0	0	0	0	0	0	0	0	0	0	2	0	0	0	0	0	0	0	0	0	0	0	0	0	0	0	0	0	0	0	0
hsa-miR-548ar-3p	7	2	0	0	0	0	12	0	4	0	3	0	0	0	4	0	0	0	0	0	0	0	0	0	0	0	0	7	0	3	0	0	3	2	1	0	0	3	1	0	2	0	2	0	16	0	0	15	10
hsa-miR-4690-3p	0	0	0	0	0	0	0	0	0	0	0	0	0	0	0	0	0	0	0	0	0	0	0	0	0	0	0	0	0	0	0	0	0	0	0	0	0	0	0	0	0	0	0	0	0	0	0	0	4
hsa-miR-202-5p	2	1	6	1	0	0	3	14	0	0	0	0	2	1	0	0	5	0	0	0	1	0	0	0	0	0	0	3	0	1	0	2	3	0	0	0	1	0	2	0	0	0	0	0	0	0	1	3	13
hsa-miR-378d	85	17	3	12	1	5	0	1	1	3	3	2	60	218	5	0	866	546	0	0	12	56	0	53	39	0	3	3	12	1	3	168	0	281	1	2	3	30	4	0	7	18	0	15	11	23	17	2	15207
hsa-miR-4638-5p	0	0	0	0	0	2	0	0	0	0	0	0	0	0	0	0	0	0	0	0	0	0	0	0	0	0	0	0	0	0	0	0	0	0	0	0	0	0	0	0	0	0	0	0	0	0	0	0	0
hsa-miR-6765-5p	0	0	0	0	0	6	0	0	0	0	0	0	0	0	0	0	0	0	0	0	0	0	0	0	1	0	0	0	0	0	0	0	0	0	0	0	0	0	0	0	0	0	0	0	0	0	0	0	8
hsa-miR-6868-3p	0	2	0	4	1	7	0	0	0	0	3	1	0	0	0	0	0	0	0	0	2	0	0	2	0	0	0	0	0	0	0	0	0	0	0	0	0	0	0	2	0	0	0	0	0	0	0	0	0
hsa-miR-101-5p	155	42	12	80	12	27	7	33	8	0	6	5	2	13	5	9	19	8	10	0	46	10	0	3	4	2	0	38	4	16	12	4	15	1	3	4	7	1	4	37	14	1	5	4	3	0	0	16	242
hsa-miR-6511a-5p	0	0	0	0	0	0	0	0	0	0	0	0	0	0	0	0	0	0	0	0	0	0	0	0	0	0	0	0	4	0	0	0	0	0	0	0	0	0	0	0	0	0	0	0	0	0	0	0	0
hsa-miR-1267	0	0	0	0	0	0	0	0	0	0	0	0	0	0	0	0	0	0	0	0	0	0	0	0	0	0	0	0	0	0	0	0	0	0	0	0	0	0	0	0	0	0	0	0	0	0	0	0	0
hsa-miR-6771-3p	1	0	0	0	0	0	0	0	0	0	0	1	0	0	0	0	0	0	0	0	1	0	0	0	0	0	0	0	0	0	0	0	0	0	0	0	0	0	0	0	0	0	0	0	0	0	0	0	0
hsa-miR-4668-5p	61	2	4	9	0	0	3	0	0	1	0	0	0	0	0	0	0	1	1	0	6	5	0	1	0	0	0	0	0	0	1	0	4	0	5	0	2	1	0	11	2	0	0	0	0	0	0	0	16
hsa-miR-6748-3p	0	0	0	0	0	0	0	0	0	0	0	0	0	0	0	0	0	0	0	0	0	0	0	0	0	0	0	0	0	0	0	0	0	0	0	0	0	0	0	0	0	0	0	0	0	0	0	0	0
hsa-miR-6730-3p	0	0	0	0	0	0	0	0	0	0	0	0	0	0	0	0	0	0	0	0	0	0	0	0	0	0	0	0	0	0	0	0	0	0	0	0	0	0	0	0	0	0	0	0	0	0	2	0	3
hsa-miR-1248	0	0	0	0	0	0	0	0	0	0	0	0	0	0	0	0	0	0	0	0	0	0	0	0	0	0	0	0	0	0	0	0	0	0	0	0	0	0	0	0	0	0	0	0	0	0	0	0	3
hsa-miR-4463	0	0	0	0	0	0	0	0	0	0	0	0	0	0	0	0	0	0	0	0	0	0	0	0	0	0	0	0	0	0	0	0	0	0	0	0	0	0	0	0	0	0	0	0	0	0	0	0	0
hsa-miR-6826-5p	1	0	6	0	0	0	0	0	0	0	0	0	0	0	0	0	0	0	0	0	0	0	0	0	1	0	0	0	0	0	0	0	0	0	0	0	0	0	0	0	0	0	0	0	0	0	0	0	0
hsa-miR-548b-5p	0	0	0	0	0	0	0	0	2	0	0	0	0	0	0	0	0	0	0	0	0	0	0	0	0	0	0	0	0	0	0	0	0	0	0	0	0	0	0	0	0	0	0	0	0	0	0	0	0
hsa-miR-6794-5p	0	0	0	0	0	0	0	0	0	0	0	0	0	0	0	0	0	0	0	0	0	0	0	0	0	0	0	0	0	0	0	0	0	0	0	0	0	0	0	0	0	0	0	0	0	0	0	0	0
hsa-miR-135a-3p	4	2	0	0	0	0	0	0	0	0	0	0	1	0	0	0	0	0	0	0	0	0	0	0	0	0	0	0	0	0	0	0	0	0	0	2	0	1	0	0	0	0	0	0	5	0	0	0	0
hsa-miR-4763-5p	0	0	0	0	0	0	0	0	0	0	0	0	0	0	0	0	0	0	0	0	0	0	0	0	0	0	0	0	0	0	0	0	0	0	0	0	0	0	0	0	0	0	0	0	0	0	0	0	0
hsa-miR-4513	0	0	0	0	0	0	0	0	0	0	0	0	0	0	0	0	0	0	0	0	0	0	0	0	0	0	0	0	0	0	0	0	0	0	0	0	0	0	0	0	0	0	0	0	0	0	0	0	0
hsa-miR-518e-5p	0	0	0	0	0	1	0	0	0	0	0	0	0	0	0	0	0	0	0	0	1	0	0	0	0	0	0	2	0	0	0	0	0	0	0	0	0	0	0	0	0	0	0	0	0	0	0	3	11
hsa-miR-6132	0	0	0	0	0	0	0	0	0	0	0	0	0	0	0	0	0	0	0	0	0	0	0	0	0	0	0	0	0	0	0	0	0	0	0	0	0	0	0	0	0	0	0	0	0	0	0	0	0
hsa-miR-579-5p	9	1	3	0	0	1	0	0	2	0	0	0	0	0	5	0	0	0	0	0	0	0	0	0	0	0	0	0	0	3	0	0	0	0	0	0	1	0	0	0	0	0	0	0	0	0	0	1	3
hsa-miR-1306-3p	1	0	0	0	0	0	0	0	0	0	0	0	0	0	0	0	0	0	0	0	0	0	0	0	0	0	0	0	0	0	0	0	0	0	3	0	0	0	0	0	0	0	0	0	0	0	0	0	0
hsa-miR-4793-3p	0	0	0	0	0	0	0	0	0	0	0	0	0	0	0	0	0	0	0	0	0	0	0	0	0	0	0	0	0	0	0	0	0	0	0	0	0	0	0	0	0	0	0	0	0	0	0	0	0
hsa-miR-205-5p	7302	517	126	999	541	80	215	393	24	16	79	76	196	115	186	146	158	119	79	0	133	94	0	62	290	12	4	610	71	86	69	39	134	43	43	53	51	312	62	148	102	16	57	44	37	26	18	407	580
hsa-miR-496	11	61	17	23	6	26	3	2	0	1	3	2	2	2	5	1	0	0	10	0	17	21	0	6	11	0	0	30	4	4	3	0	3	0	2	8	3	6	0	11	25	19	0	9	11	8	0	8	55
hsa-miR-320c	1443150	40611	14817	34894	15353	17562	8094	37572	1110	8326	8771	11147	3597	5030	8608	3384	10285	5296	8774	2	18848	10136	7	1979	12877	3668	38	11159	14551	26078	9405	13950	11167	4221	18991	4337	3188	26511	2618	5846	2601	1999	10271	4375	2641	2728	1405	4141	75179
hsa-miR-6836-5p	0	0	0	0	0	0	0	0	0	0	0	0	0	0	0	0	0	0	0	0	0	0	0	0	0	0	0	0	0	0	0	0	0	0	0	0	0	0	0	0	0	0	0	0	0	0	0	0	0
hsa-miR-6818-3p	1	0	0	3	0	0	0	0	0	0	0	1	0	0	0	0	0	0	0	0	1	0	0	0	0	0	0	0	0	0	0	0	0	0	0	0	0	0	0	0	0	0	0	0	0	0	0	0	0
hsa-miR-6515-5p	46	8	0	19	17	3	0	4	0	0	5	0	5	3	3	5	1	0	0	0	9	7	0	0	1	2	0	6	7	0	3	0	13	0	5	10	0	0	2	12	5	7	7	2	0	0	0	19	52
hsa-miR-3162-3p	0	0	0	0	0	0	0	0	0	0	0	0	0	0	0	0	0	0	0	0	0	0	0	0	0	0	0	0	0	0	0	0	0	0	0	0	0	0	0	0	0	0	0	0	0	0	0	0	0
hsa-miR-6503-5p	19	17	14	56	0	7	1	0	0	0	2	0	1	1	7	0	18	0	11	0	1	3	0	0	3	0	0	3	2	0	1	0	1	1	2	0	0	0	0	1	0	0	0	0	0	0	0	0	22
hsa-miR-6797-5p	0	0	0	0	0	0	0	0	0	0	0	0	0	0	0	0	0	0	0	0	0	0	0	0	0	0	0	0	0	0	0	0	0	0	0	0	0	0	0	0	0	0	0	0	0	0	0	0	0
hsa-miR-5705	0	0	0	0	0	0	0	0	0	0	0	0	0	0	0	0	0	0	0	0	0	0	0	0	0	0	0	0	0	0	0	0	0	0	0	0	0	0	0	0	0	0	0	0	0	0	0	0	0
hsa-miR-6767-3p	0	0	0	0	0	0	0	0	0	0	0	0	0	0	0	0	0	0	0	0	0	0	0	0	0	0	0	0	0	0	0	0	0	0	0	0	0	0	0	0	0	0	0	0	0	0	0	0	0
hsa-miR-4722-5p	0	0	0	0	0	0	0	0	0	0	0	0	0	0	0	0	0	0	0	0	2	0	0	0	0	0	0	0	0	0	0	0	0	0	0	0	0	0	0	0	0	0	1	0	0	0	0	0	1
hsa-miR-4477a	0	0	0	0	0	0	0	0	0	0	0	0	0	0	0	0	0	0	0	0	0	0	0	0	0	0	0	0	0	0	0	0	0	0	0	0	0	0	0	0	0	0	0	0	0	0	0	0	0
hsa-miR-6504-5p	0	0	0	0	0	0	0	0	0	0	0	0	0	0	0	0	0	0	0	0	0	0	0	0	0	0	0	0	0	0	0	0	0	0	0	0	0	0	0	0	0	0	0	0	0	0	0	0	0
hsa-miR-375	35047	5382	825	15979	3175	1465	1049	5012	4169	193	991	282	935	258	955	804	2797	784	332	0	1165	224	0	265	8365	93	22	4417	1273	1033	926	354	289	319	641	446	400	1177	702	1901	1689	123	440	405	918	129	599	738	7059
hsa-miR-627-5p	29957	1832	2607	2366	599	307	217	470	142	75	998	185	210	183	299	147	250	213	164	0	771	338	0	114	797	68	8	673	281	341	220	651	541	300	324	175	181	403	209	329	178	275	721	177	96	149	37	211	6093
hsa-miR-424-3p	152	73	39	156	63	12	11	63	17	0	2	14	30	6	23	5	20	10	10	0	42	2	0	13	11	2	0	82	13	14	18	9	16	3	12	27	12	7	42	37	21	11	16	13	30	8	9	15	281
hsa-miR-499b-3p	0	0	0	0	0	0	0	0	0	0	0	0	0	0	0	0	0	0	0	0	0	0	0	0	0	0	0	0	0	0	0	0	0	0	0	0	0	0	0	0	0	0	0	0	0	0	0	0	0
hsa-miR-1277-5p	0	0	0	0	0	0	0	0	0	0	0	0	0	0	0	0	0	0	0	0	0	0	0	0	0	0	0	0	0	0	0	0	0	0	0	0	0	0	0	0	0	0	0	0	0	0	0	0	0
hsa-miR-513a-3p	0	0	0	2	0	0	0	0	0	0	0	0	0	2	0	0	0	0	0	0	0	1	0	0	1	0	0	0	0	0	0	0	0	0	0	0	0	0	0	0	0	0	0	0	0	0	0	0	0
hsa-miR-4799-5p	0	9	0	4	7	2	0	0	0	0	0	1	0	0	0	0	0	0	0	0	0	0	0	0	0	0	0	0	0	0	0	0	6	0	0	1	0	2	0	12	0	0	0	0	0	0	0	0	20
hsa-miR-3074-5p	127713	33313	5904	12488	7231	4530	2279	6025	1157	1507	2264	3732	2671	1560	2524	1848	3649	2090	2485	0	6628	2941	0	2061	1934	667	70	7023	2391	4221	1833	1444	2776	1264	1631	3253	1059	2703	2839	4471	2226	968	1963	1163	1109	1604	1198	4342	34174
hsa-miR-95-5p	24	3	4	4	0	1	2	1	0	0	0	0	0	0	3	0	0	0	1	0	0	0	0	2	0	0	0	0	0	0	6	0	0	0	1	0	0	2	0	0	0	0	0	0	0	0	0	0	5
hsa-miR-210-5p	0	0	0	0	0	0	0	0	0	0	0	0	0	1	0	0	0	0	0	0	0	0	0	0	0	0	0	0	0	0	0	0	0	0	0	0	0	0	0	1	0	0	0	0	0	0	0	0	1
hsa-miR-4708-3p	0	1	0	0	0	0	0	0	0	0	0	0	0	0	0	0	0	0	0	0	0	0	0	0	0	0	0	0	0	0	0	0	0	0	0	0	0	0	0	0	0	0	0	0	0	0	0	0	0
hsa-miR-3173-5p	35	6	15	31	25	41	8	77	15	3	47	7	10	15	23	7	32	10	15	0	6	3	0	3	21	5	1	31	20	12	16	15	15	1	24	1	3	4	16	10	13	0	7	5	29	1	5	8	82
hsa-miR-4748	16	0	0	3	17	10	0	0	0	0	9	1	4	2	1	0	0	0	2	0	10	0	0	0	4	0	0	0	3	0	5	0	3	0	0	0	1	0	0	0	1	0	0	1	0	0	0	14	16
hsa-miR-4735-3p	0	0	0	0	0	0	0	0	0	0	0	0	0	0	0	0	0	0	0	0	0	0	0	0	0	0	0	0	0	0	0	0	0	0	0	0	0	0	0	0	0	0	0	0	0	0	0	0	0
hsa-miR-4436a	0	0	0	0	0	0	0	0	0	0	0	0	0	0	0	0	0	0	0	0	0	0	0	0	0	0	0	0	0	0	0	0	0	0	0	0	0	0	0	0	0	0	0	0	0	0	0	0	0
hsa-miR-7157-5p	0	0	0	0	0	0	0	0	0	0	0	0	0	0	0	0	0	0	0	0	0	0	0	0	0	0	0	0	0	0	0	0	0	0	0	0	0	0	0	0	0	0	0	0	0	0	0	0	0
hsa-miR-223-3p	50535	21415	9977	45911	23215	16511	4765	12422	5004	2789	7782	4820	5128	3722	6496	7437	8442	3454	7505	2	18878	14683	1	8259	12770	928	63	24969	4626	4111	5908	2228	6171	670	2391	7537	1001	2244	4672	17589	8288	2458	5044	3644	6403	5941	1453	19940	128888
hsa-miR-142-5p	6250	2180	1242	6377	2752	1244	594	1673	787	116	640	345	793	348	332	533	1612	1099	952	0	1846	533	0	620	1448	107	20	3095	742	510	699	353	928	86	345	622	273	150	254	1152	1176	466	713	600	513	318	285	1209	16778
hsa-miR-4634	25	0	0	3	12	0	0	4	0	4	0	1	2	0	1	0	0	4	2	0	2	0	0	6	1	1	0	1	7	4	0	1	0	0	0	1	0	0	0	0	2	1	0	0	0	0	0	0	4
hsa-miR-664b-5p	4	9	13	0	1	4	0	17	0	0	11	4	0	2	11	0	10	0	0	0	18	6	0	1	44	1	0	0	6	0	1	0	11	1	0	3	0	0	5	21	9	0	0	0	0	0	0	12	34
hsa-miR-6803-3p	5	8	3	0	9	15	0	20	12	1	13	1	4	0	7	12	1	4	8	0	4	4	0	2	16	1	0	5	18	12	4	4	16	4	10	9	12	3	5	14	10	0	2	5	11	4	8	23	30
hsa-miR-486-3p	3322	3470	815	2439	721	427	702	989	808	458	292	635	504	108	99	215	727	180	219	0	343	482	0	226	511	297	7	687	847	1317	212	288	748	219	523	558	750	20	54	514	375	126	246	292	314	143	91	594	3122
hsa-miR-6511a-3p	18	19	23	5	18	48	15	36	2	4	21	4	5	4	5	9	5	6	29	0	1	8	0	3	7	4	0	12	24	14	12	7	17	4	8	3	7	4	3	31	8	4	48	22	14	3	7	10	47
hsa-miR-4525	42	13	4	20	0	0	4	11	3	2	12	1	2	2	4	0	0	4	0	0	20	0	0	9	17	5	0	13	19	20	4	0	14	1	15	4	0	9	8	0	0	0	1	6	1	0	0	6	28
hsa-miR-5583-5p	2	0	0	0	0	0	0	0	0	0	0	0	0	0	0	0	0	0	0	0	0	0	0	0	0	0	0	0	0	0	0	0	0	0	0	0	0	0	0	0	0	0	0	0	0	0	0	2	8
hsa-miR-507	34	4	0	0	0	0	0	0	0	2	0	0	0	1	4	0	0	0	1	0	0	0	0	0	0	0	0	0	0	5	0	0	0	0	0	0	0	0	0	0	2	0	0	0	0	3	2	0	12
hsa-miR-449a	11	51	3	26	0	3	1	32	0	0	2	0	0	0	0	3	6	0	0	0	15	5	0	0	2	0	0	3	4	0	4	0	0	0	2	3	4	1	0	0	0	0	2	6	0	2	0	1	53
hsa-miR-4765	0	0	0	0	0	0	0	0	0	0	0	0	0	0	0	0	0	0	0	0	0	0	0	0	0	0	0	0	0	0	0	0	0	0	0	0	0	0	0	0	0	0	0	0	0	0	0	1	2
hsa-miR-3619-5p	0	0	0	0	8	0	0	0	0	0	0	0	0	0	0	0	0	0	0	0	1	0	0	0	0	0	0	0	0	0	0	0	0	0	0	0	0	0	0	0	0	0	0	0	0	0	0	0	1
hsa-miR-5001-5p	0	0	0	7	0	6	0	0	0	0	0	0	0	0	0	0	0	0	0	0	0	0	0	0	0	0	0	1	3	0	0	0	0	0	0	0	0	0	0	0	0	0	0	0	0	0	0	0	8
hsa-miR-487b-3p	137	137	56	38	76	44	9	47	4	1	11	11	18	4	20	8	20	11	24	0	90	32	0	12	29	6	0	95	9	18	9	7	14	1	11	12	8	5	8	28	25	13	2	19	13	1	1	42	151
hsa-miR-7113-5p	6	0	0	0	0	0	0	0	0	0	0	0	0	0	0	0	0	0	0	0	0	0	0	0	0	0	0	3	0	0	0	0	0	0	0	0	0	2	0	0	0	0	7	0	0	0	0	0	2
hsa-miR-766-3p	459	271	53	186	161	247	43	159	44	58	60	66	51	31	57	42	43	66	54	0	63	149	0	35	89	49	0	67	122	167	25	38	58	12	34	41	17	44	26	39	47	20	126	77	33	53	29	66	173
hsa-miR-4761-5p	0	0	0	0	0	0	0	0	0	0	0	0	0	0	0	0	0	0	0	0	0	0	0	0	0	0	0	0	0	0	0	0	0	0	0	0	0	0	0	0	0	0	0	0	0	0	0	0	0
hsa-miR-330-3p	83	74	35	99	22	77	19	70	14	19	19	3	10	23	6	16	3	19	22	0	29	60	0	11	29	7	0	23	8	30	17	2	12	4	25	11	5	11	4	18	58	7	11	41	25	56	10	36	202
hsa-miR-186-3p	334	84	21	151	114	48	10	20	5	10	2	9	18	7	14	15	11	13	4	0	44	36	0	3	14	2	0	50	12	12	19	4	15	8	6	22	2	10	25	33	8	2	11	12	5	10	2	9	394
hsa-miR-4257	0	0	0	0	0	0	0	0	0	0	0	0	0	0	0	0	0	0	0	0	0	0	0	0	0	0	0	0	0	0	0	0	0	0	0	0	0	0	0	0	0	0	0	0	0	0	0	0	0
hsa-miR-92b-5p	187	96	11	221	36	34	41	58	13	10	28	13	17	4	17	30	76	31	30	0	26	15	0	3	33	17	1	9	173	84	29	47	188	9	79	11	6	10	4	48	14	3	34	12	12	15	3	32	202
hsa-miR-6769b-3p	0	0	0	2	0	3	0	0	0	0	0	0	0	0	0	0	0	0	0	0	1	0	0	0	0	0	0	0	0	0	0	1	1	0	0	0	0	0	0	0	0	0	0	0	0	0	0	0	0
hsa-miR-6829-3p	1	0	0	0	0	0	0	0	0	0	0	0	0	0	0	0	0	0	0	0	0	0	0	0	0	0	0	0	0	0	0	0	0	0	2	0	0	0	0	0	0	0	0	0	0	0	0	0	2
hsa-miR-10a-3p	6882	180	84	200	83	61	66	113	12	5	34	13	29	25	20	12	2	71	66	0	110	35	0	42	70	8	2	158	15	69	29	32	36	5	34	24	7	106	42	57	11	19	44	25	13	16	22	46	527
hsa-miR-6766-3p	0	0	0	0	0	0	0	0	0	0	0	0	0	0	0	0	0	0	0	0	0	0	0	0	0	0	0	0	0	0	0	0	0	0	0	0	0	0	0	0	0	0	0	0	0	0	0	0	0
hsa-miR-5584-5p	3	0	0	0	5	0	0	0	0	0	0	0	0	0	0	0	0	0	0	0	0	0	0	0	0	0	0	0	0	0	6	2	0	0	11	0	0	5	0	0	0	0	8	0	0	0	0	0	11
hsa-miR-6815-3p	0	2	0	0	0	0	0	0	0	0	0	0	0	0	0	0	0	0	0	0	0	0	0	0	0	0	0	0	0	0	0	0	0	0	0	1	0	0	0	0	0	0	0	0	0	0	0	0	0
hsa-miR-1-3p	174	50	33	103	249	31	92	169	251	7	7	11	19	21	30	18	53	16	55	0	240	55	0	15	135	5	0	50	33	7	114	57	41	5	36	11	39	12	33	65	81	32	2	37	3	43	6	229	1369
hsa-miR-4710	0	1	0	0	0	0	0	0	0	0	0	0	1	0	4	0	0	0	0	0	4	0	0	2	0	0	0	0	0	0	0	0	0	3	0	0	0	0	0	0	0	0	20	3	0	0	0	0	17
hsa-miR-3202	3	0	0	0	0	3	0	0	0	2	0	0	0	0	0	0	0	0	0	0	0	0	0	0	0	0	0	0	0	0	0	0	0	0	0	0	0	0	1	0	0	0	0	0	0	0	0	0	0
hsa-miR-200a-5p	244	14	2	38	15	8	0	7	0	8	0	0	0	3	0	3	15	0	2	0	2	5	0	0	3	1	0	4	0	0	2	1	3	0	2	6	0	1	0	3	5	0	0	1	0	0	0	1	43
hsa-miR-6833-5p	52	0	1	0	10	0	0	0	0	0	4	0	0	0	2	5	0	8	0	0	0	0	0	0	0	1	0	7	0	0	0	6	0	0	0	0	0	0	0	0	0	0	0	0	0	0	0	0	0
hsa-miR-943	0	0	0	0	0	0	0	0	3	0	0	0	0	0	0	0	0	0	0	0	0	0	0	0	0	1	0	0	5	0	0	0	0	0	0	0	0	0	0	0	0	0	0	0	0	0	0	0	0
hsa-miR-6883-5p	0	0	0	0	0	0	0	0	0	0	0	0	0	0	0	0	0	0	0	0	0	0	0	0	0	0	0	0	0	0	0	0	0	0	0	0	0	0	0	0	0	0	0	0	0	0	0	0	0
hsa-miR-6890-3p	0	0	0	0	0	0	0	0	0	0	1	0	0	0	0	0	0	0	0	0	0	0	0	0	0	0	0	0	0	0	0	0	0	0	0	0	0	0	0	0	0	0	0	0	0	0	0	0	0
hsa-miR-3910	0	5	0	0	0	0	0	0	0	0	0	0	0	0	0	0	0	0	0	0	0	0	0	0	0	0	0	0	0	0	0	0	0	0	0	0	0	0	0	0	0	0	0	0	0	0	0	0	5
hsa-miR-3149	0	0	0	0	0	0	0	0	0	0	0	0	0	0	0	0	0	0	0	0	0	0	0	0	0	0	0	0	0	0	0	0	0	0	0	0	0	0	0	0	0	0	0	0	0	0	0	0	0
hsa-let-7b-3p	636	24	28	102	65	35	14	49	4	1	19	6	12	5	7	6	37	8	30	0	22	16	0	12	10	1	1	40	13	15	26	13	24	2	8	8	16	3	9	21	24	2	16	10	1	4	13	24	117
hsa-miR-6878-5p	0	0	0	0	0	0	0	0	0	0	0	0	0	0	0	0	0	0	0	0	4	0	0	0	0	0	0	0	0	0	0	0	0	0	0	0	0	0	0	0	0	0	0	0	0	0	0	0	0
hsa-miR-146b-3p	0	0	1	0	0	0	0	0	0	0	0	0	0	0	0	0	0	0	0	0	3	0	0	0	0	0	0	0	2	0	0	0	0	0	0	0	0	0	0	0	0	0	0	0	0	0	0	0	1
hsa-miR-302e	0	0	0	0	0	0	0	0	0	0	0	0	0	0	0	0	0	0	0	0	0	0	0	0	0	0	0	0	0	0	0	0	0	0	0	0	0	0	0	0	0	0	0	0	0	0	0	0	0
hsa-miR-885-5p	18	1	1	11	7	22	2	6	0	3	0	1	12	0	11	4	6	6	11	0	6	6	0	1	0	1	0	2	9	1	24	1	3	4	2	4	13	1	0	2	2	0	10	4	4	0	0	10	7
hsa-miR-3124-5p	23	7	0	14	7	7	0	0	1	0	5	2	1	0	0	0	0	2	0	0	3	3	0	0	10	1	1	13	0	0	0	0	2	2	1	4	0	3	0	12	4	1	0	1	2	1	4	8	32
hsa-miR-4731-5p	7	0	0	0	0	0	0	0	0	0	0	0	0	0	0	0	0	0	0	0	0	0	0	0	0	0	0	0	0	0	0	0	0	0	0	0	0	1	0	0	0	0	0	0	0	0	0	0	3
hsa-miR-4750-5p	8	5	3	0	0	0	9	0	0	0	0	0	3	0	0	0	0	6	0	0	0	0	0	0	4	0	0	7	8	0	0	7	0	0	0	0	0	5	0	0	0	0	10	0	0	0	11	0	36
hsa-miR-191-3p	28	4	9	42	5	13	7	27	1	2	5	1	2	0	2	2	5	2	6	0	7	4	0	0	11	0	0	9	0	15	5	0	0	2	3	3	2	0	4	3	1	1	2	2	1	2	0	4	71
hsa-miR-5590-5p	0	0	0	0	0	0	0	0	0	0	0	0	0	0	0	0	0	0	0	0	0	0	0	0	0	0	0	0	0	0	0	0	0	0	0	0	0	0	0	0	0	0	0	0	0	0	0	0	0
hsa-miR-6841-3p	0	0	0	0	0	0	0	0	0	0	0	0	0	0	0	0	0	0	0	0	0	0	0	0	0	0	0	0	0	0	0	0	0	0	0	0	0	0	0	0	0	0	0	0	0	0	0	0	0
hsa-let-7g-3p	1057	261	24	191	62	37	17	15	9	28	9	27	26	8	20	31	77	23	24	0	96	18	0	19	29	5	0	119	16	38	13	6	27	8	16	28	18	17	21	11	12	4	10	7	4	8	1	22	518
hsa-miR-551b-5p	0	0	0	0	0	0	0	0	0	0	0	0	0	0	0	0	0	0	0	0	0	0	0	0	0	0	0	0	0	0	0	0	0	0	0	0	0	0	0	0	0	0	0	0	0	0	0	0	0
hsa-miR-3186-3p	1	0	0	0	0	0	0	0	0	0	0	4	0	0	0	0	0	0	0	0	2	0	0	0	0	0	0	0	0	0	0	0	0	0	0	0	0	2	0	0	0	0	0	0	0	0	0	2	3
hsa-miR-769-5p	81	42	8	46	20	21	11	2	15	2	6	10	9	6	12	8	20	8	6	0	38	7	0	14	55	0	1	19	23	13	5	5	22	0	0	3	9	0	7	33	21	2	12	7	0	6	1	10	156
hsa-miR-3928-3p	33	2	9	0	1	7	0	0	0	0	2	7	2	0	0	0	0	0	0	0	0	0	0	0	0	0	0	2	0	0	0	9	0	0	0	4	0	0	0	0	4	0	0	0	0	0	0	2	32
hsa-miR-6799-5p	0	0	0	0	0	0	0	0	0	0	0	0	0	0	0	0	0	0	0	0	0	0	0	0	0	0	0	0	0	0	0	0	0	0	0	0	0	0	0	0	0	0	0	0	0	0	0	0	0
hsa-miR-20a-3p	14	13	0	0	5	8	0	7	0	0	0	1	1	0	0	7	3	3	2	0	5	0	0	0	13	0	0	7	4	0	2	4	17	0	1	0	0	0	4	10	0	0	0	1	5	5	0	3	12
hsa-miR-19a-3p	1761	1477	576	2918	737	501	308	865	601	99	284	148	380	180	273	233	471	286	319	0	533	449	0	199	487	53	7	1003	436	223	223	115	910	131	398	277	388	159	208	848	456	182	219	226	375	239	130	797	12611
hsa-miR-381-5p	0	0	0	0	0	0	0	0	0	0	0	0	0	0	1	0	0	0	0	0	0	0	0	0	0	0	0	0	0	0	0	0	0	0	0	0	0	0	0	1	0	0	0	0	0	0	0	0	4
hsa-miR-6787-3p	0	1	0	0	0	0	0	0	0	0	0	0	0	0	0	0	0	0	0	0	0	0	0	0	0	0	0	0	2	0	0	0	0	0	0	0	0	0	0	0	0	0	0	0	0	0	0	0	2
hsa-miR-6741-3p	0	1	0	3	4	7	0	0	0	0	2	3	0	0	1	0	0	0	0	0	0	3	0	0	1	0	0	3	2	0	1	0	0	0	0	2	0	1	0	3	3	0	0	3	3	0	0	3	15
hsa-miR-1915-3p	1	0	0	0	0	0	0	0	0	0	0	0	0	0	0	0	0	0	0	0	0	0	0	0	0	0	0	0	0	0	0	1	0	0	0	0	0	0	1	0	0	0	0	0	0	0	0	0	0
hsa-miR-7155-5p	0	0	0	0	0	0	0	0	1	0	0	0	0	0	0	0	0	0	0	0	0	0	0	0	0	0	0	0	0	0	0	0	0	0	0	0	0	0	0	0	0	0	0	0	0	0	0	0	0
hsa-miR-6845-5p	10	0	0	0	0	0	0	0	0	0	0	0	0	0	0	0	0	0	0	0	0	0	0	0	5	0	0	0	0	0	0	0	0	0	0	0	0	0	0	0	0	0	0	0	0	0	0	0	0
hsa-miR-544b	0	2	0	0	0	0	0	0	0	0	0	0	0	0	0	0	0	0	0	0	0	0	0	0	0	0	0	0	0	0	0	0	0	0	0	0	0	0	0	0	1	0	0	0	0	0	0	0	0
hsa-miR-32-5p	7541	1348	539	3173	565	557	300	1021	628	86	251	227	291	169	194	336	687	326	247	0	703	414	0	210	601	86	8	1085	372	236	282	211	1169	79	564	311	548	334	177	801	381	120	267	261	159	235	114	350	6152
hsa-miR-5706	4	0	0	0	0	0	0	0	0	0	0	0	0	0	0	0	0	0	0	0	0	0	0	0	0	0	0	0	0	0	0	0	0	0	0	0	0	1	0	0	0	0	0	0	0	0	0	0	9
hsa-miR-1301-3p	21	6	1	26	12	8	0	7	0	3	3	3	3	2	10	5	0	0	3	0	7	2	0	1	11	1	0	3	20	4	0	4	6	1	2	6	3	0	0	18	4	2	3	0	6	5	1	6	54
hsa-miR-1273f	8	0	0	0	7	0	0	0	0	0	0	0	0	0	0	0	0	0	0	0	0	0	0	0	0	0	0	0	1	0	0	0	0	0	0	0	0	0	0	0	0	0	0	0	0	0	0	0	0
hsa-miR-3938	0	0	0	0	0	0	0	0	0	0	0	0	0	0	0	0	0	0	0	0	0	0	0	0	0	0	0	0	0	0	0	0	0	0	0	0	0	0	0	0	0	0	0	0	0	0	0	0	0
hsa-miR-3677-5p	0	0	0	3	0	0	0	0	0	0	0	0	0	0	0	0	0	0	0	0	0	0	0	0	0	0	0	0	0	0	0	0	0	0	1	0	0	0	0	0	0	0	0	0	0	0	0	0	2
hsa-miR-371b-3p	0	0	0	0	0	0	0	0	0	0	0	0	0	0	0	0	0	0	0	0	0	0	0	0	0	0	0	0	0	0	0	0	0	0	0	0	0	0	0	0	0	0	0	0	0	0	0	0	0
hsa-miR-4491	0	0	0	0	0	3	4	0	0	0	0	0	0	0	0	0	0	0	0	0	0	0	0	0	0	0	0	0	0	0	0	0	0	0	0	0	0	0	0	0	0	0	0	0	0	0	0	2	0
hsa-miR-7848-3p	0	0	0	0	0	0	0	0	0	0	0	0	0	0	0	0	0	0	0	0	1	0	0	0	0	0	0	0	0	0	0	0	0	0	0	0	0	0	0	0	0	1	0	0	0	0	0	0	0
hsa-miR-370-3p	30	4	14	4	11	5	0	0	0	0	0	0	0	0	10	0	0	0	0	0	8	8	0	0	1	0	0	0	0	3	2	0	0	1	0	3	0	0	0	4	10	4	0	0	5	0	0	3	7
hsa-miR-668-3p	0	0	0	0	0	3	0	0	0	0	0	0	0	0	1	0	0	0	0	0	0	0	0	0	0	0	0	1	0	0	0	0	0	0	0	0	0	0	0	0	1	0	0	0	0	0	0	0	1
hsa-miR-7112-3p	0	0	0	0	0	2	0	0	0	0	0	0	0	0	0	0	0	0	0	0	0	0	0	0	0	0	0	1	0	0	0	0	0	0	0	0	0	0	0	0	0	0	0	0	0	0	0	0	2
hsa-miR-938	0	0	0	0	0	0	0	0	0	0	0	0	0	0	0	0	0	0	0	0	0	0	0	0	0	0	0	0	0	0	0	0	0	0	0	0	0	0	0	0	0	0	0	0	0	0	0	0	0
hsa-miR-574-3p	659	254	264	489	550	951	139	467	149	80	253	90	146	88	85	122	279	98	115	0	336	200	0	213	274	58	3	489	260	258	175	83	338	39	74	213	52	44	70	295	206	70	111	159	190	44	54	406	1065
hsa-miR-3074-3p	2	2	0	2	0	0	0	10	2	1	0	0	0	0	0	0	5	0	4	0	4	1	0	1	0	0	0	8	0	0	3	0	0	0	0	0	0	0	2	6	5	1	0	0	0	0	0	0	14
hsa-miR-6716-3p	0	0	0	0	0	0	0	0	0	0	0	0	0	0	0	0	0	0	0	0	0	0	0	0	0	0	0	0	0	0	0	0	0	0	0	0	0	0	0	0	0	0	0	0	0	0	0	0	0
hsa-miR-342-3p	4722	3053	559	6014	1968	1496	437	2286	253	802	1343	1516	1350	585	1169	379	847	1009	1537	0	1442	496	0	1295	579	262	23	2269	660	536	350	492	543	238	586	1299	187	296	478	390	358	250	346	278	322	73	269	1453	3821
hsa-miR-23a-5p	1242	61	89	178	65	65	22	115	26	6	32	43	23	32	48	36	40	26	27	0	145	59	0	31	20	12	2	99	72	54	51	30	44	4	27	16	7	24	57	39	45	4	69	45	25	24	15	53	405
hsa-miR-329-5p	0	0	0	0	0	0	0	0	0	0	0	0	0	0	0	0	0	0	0	0	0	0	0	1	0	0	0	0	0	0	0	0	0	0	0	0	0	0	0	0	0	0	0	0	0	0	0	0	0
hsa-miR-5587-5p	0	0	0	0	0	0	0	0	0	0	0	0	0	0	0	0	0	0	0	0	0	0	0	0	0	0	0	0	0	0	0	0	0	0	0	0	0	0	0	0	0	0	0	0	0	0	0	0	0
hsa-miR-372-3p	0	0	0	0	0	0	0	0	0	0	0	0	0	0	0	0	0	0	0	0	0	0	0	0	0	0	0	0	0	0	0	0	0	0	0	0	0	0	0	0	1	0	0	0	0	0	0	0	0
hsa-miR-584-5p	8804	4717	1684	8168	2001	1451	404	2074	529	328	893	554	301	407	313	393	437	307	405	0	3296	6011	0	615	1297	340	6	2081	574	1671	514	349	1265	136	707	552	521	357	352	1087	1280	239	1478	1468	326	1206	130	931	10491
hsa-miR-4479	24	2	0	5	5	2	4	0	0	1	0	6	0	2	3	0	0	0	2	0	0	0	0	2	0	0	0	3	2	0	0	0	0	0	2	1	4	0	1	0	3	0	0	0	0	0	0	5	8
hsa-miR-105-3p	0	0	0	0	0	0	0	0	0	0	0	0	0	0	0	0	0	0	0	0	0	0	0	0	0	0	0	0	0	0	0	0	0	0	0	0	0	0	0	0	0	0	0	0	0	0	0	0	0
hsa-miR-4326	12	7	0	7	6	2	5	8	2	1	0	2	0	0	1	0	1	0	0	0	3	0	0	0	2	0	1	7	4	4	5	0	0	0	0	0	0	0	1	0	0	0	0	0	1	0	0	2	14
hsa-miR-3612	0	0	0	0	0	0	0	0	0	0	0	0	0	0	0	0	0	0	0	0	0	0	0	0	0	0	0	0	0	0	0	0	0	0	0	0	0	0	0	0	0	0	0	0	0	0	0	0	0
hsa-let-7b-5p	143026	50123	34528	56909	26796	32189	23838	98166	9836	4794	18374	11296	10465	18342	16509	11807	32568	11210	15662	13	74054	12496	21	5308	40796	3028	166	42516	22278	22247	24006	17751	18396	3444	15250	9813	11108	9289	17097	49886	13692	5318	10729	19154	7864	7200	5445	14057	201370
hsa-miR-542-5p	44	43	2	23	7	9	5	18	1	5	5	6	6	6	11	5	8	6	4	0	7	4	0	8	1	0	0	15	12	7	2	2	7	5	6	14	4	3	0	4	10	1	4	8	6	3	1	25	68
hsa-miR-3192-3p	0	0	0	0	0	0	0	0	0	0	0	0	0	0	0	0	0	0	0	0	0	0	0	0	0	0	0	0	0	0	0	0	0	0	0	0	0	0	0	0	0	0	0	0	0	0	0	0	0
hsa-miR-6751-5p	0	0	0	0	0	0	0	12	0	0	0	0	0	0	0	0	0	0	0	0	0	0	0	0	3	0	0	0	0	0	0	0	0	0	0	0	0	0	0	0	0	0	0	0	0	0	0	0	3
hsa-miR-19b-3p	3712	3776	1138	7471	1968	1177	724	2625	1118	222	731	544	917	462	649	682	1479	694	897	0	1329	1117	0	524	1056	160	21	2768	1050	634	619	299	1522	220	796	693	1291	330	613	1788	1339	404	682	535	864	666	408	1834	31221
hsa-miR-1231	0	0	0	0	0	0	0	0	0	0	0	0	0	0	0	0	0	0	0	0	0	0	0	0	0	0	0	0	0	0	0	0	0	0	0	0	0	0	0	0	0	0	0	0	0	0	0	0	0
hsa-miR-6856-3p	0	0	0	0	0	0	0	0	0	0	0	0	0	0	0	0	0	0	0	0	0	0	0	0	0	0	0	0	0	0	0	0	0	0	0	0	0	0	0	0	0	0	0	0	0	0	0	0	0
hsa-miR-6807-5p	47	0	0	1	1	0	0	7	0	0	0	0	0	1	1	0	0	0	0	0	0	0	0	0	0	0	0	0	1	0	0	0	0	0	0	0	0	0	1	0	0	0	0	0	0	0	0	0	18
hsa-miR-675-5p	37	18	14	0	17	26	1	17	1	0	7	9	1	0	4	0	0	7	0	0	27	2	0	4	0	0	0	3	0	2	4	3	0	6	0	0	0	0	4	0	3	3	0	5	0	0	0	12	24
hsa-miR-199a-5p	301	200	103	369	186	129	102	166	33	12	53	16	50	19	26	45	58	23	41	0	239	95	1	90	305	5	3	290	58	33	69	9	40	3	19	81	23	40	39	308	152	45	62	72	64	92	22	187	1865
hsa-miR-5680	0	0	0	0	0	0	0	0	0	0	0	0	0	0	0	0	0	0	0	0	0	0	0	0	0	0	0	0	0	0	0	0	0	0	0	0	0	0	0	0	0	0	0	0	0	0	0	0	0
hsa-miR-6735-5p	0	2	0	0	0	3	4	0	0	0	0	0	0	0	0	0	0	0	0	0	0	0	0	2	0	1	0	0	0	0	0	6	0	0	0	0	0	0	0	0	0	0	0	0	0	0	0	0	9
hsa-miR-513b-5p	0	0	0	0	0	0	0	0	0	0	0	0	0	0	0	0	0	0	0	0	0	0	0	0	0	0	0	0	0	0	0	0	0	0	0	0	0	0	0	0	0	0	0	0	0	0	0	0	0
hsa-miR-4455	0	0	0	0	0	0	0	0	0	0	0	0	0	0	0	0	0	0	0	0	0	0	0	0	0	0	0	0	0	0	0	0	0	0	0	0	0	0	0	0	0	0	0	0	0	0	0	0	0
hsa-miR-30a-5p	12818	2751	993	1771	556	1065	316	938	271	226	259	362	323	241	270	199	770	264	306	0	1393	365	0	282	297	44	17	1218	218	516	349	177	466	169	262	351	310	535	360	594	331	128	233	231	112	187	105	510	4684
hsa-miR-3682-3p	135	20	15	10	0	11	0	9	0	0	4	0	0	12	4	0	6	0	0	0	8	3	0	0	0	0	0	8	14	8	1	9	5	2	10	0	18	7	0	0	0	3	10	0	0	8	0	8	78
hsa-miR-3189-3p	0	0	0	0	0	0	0	0	0	0	0	0	0	0	0	0	0	0	0	0	0	0	0	0	0	0	0	0	0	0	0	0	0	0	0	0	0	0	0	0	0	0	0	0	0	0	0	0	0
hsa-miR-6844	0	2	3	5	3	0	0	0	5	3	6	0	2	3	4	0	0	0	1	0	0	2	0	2	2	0	0	0	0	0	0	0	0	0	0	1	1	0	2	0	0	0	0	0	1	0	3	1	5
hsa-miR-6805-3p	0	0	0	0	0	0	0	0	0	0	0	0	0	0	0	0	0	0	0	0	0	0	0	0	0	0	0	0	0	0	0	0	0	0	0	0	0	0	0	0	0	0	0	0	0	0	0	0	0
hsa-miR-6880-5p	0	0	0	0	0	0	0	0	0	0	0	0	0	0	0	0	0	0	0	0	0	0	0	0	0	0	0	8	0	0	0	0	0	0	0	0	0	0	0	0	0	0	0	0	0	0	0	0	1
hsa-miR-302b-5p	0	0	0	0	0	0	0	0	0	0	0	0	0	0	0	0	0	0	0	0	0	0	0	0	0	0	0	0	0	0	0	0	0	0	0	0	0	0	0	0	0	0	0	0	0	0	0	0	0
hsa-miR-6869-3p	0	0	0	0	0	0	0	0	0	0	0	0	0	0	0	0	0	0	0	0	0	0	0	0	0	0	0	0	0	0	0	0	0	0	0	0	0	0	0	0	0	0	0	0	0	0	0	0	0
hsa-miR-6828-5p	0	0	0	0	0	0	0	0	0	0	0	0	0	0	0	0	0	0	0	0	0	0	0	0	0	0	0	0	0	0	0	0	0	0	0	0	0	0	0	0	0	0	0	0	0	0	0	0	0
hsa-miR-657	0	0	0	0	0	0	0	0	0	0	0	0	0	0	0	0	0	0	0	0	0	0	0	0	0	0	0	0	0	0	0	0	0	0	0	0	0	0	0	0	0	0	0	0	0	0	0	0	0
hsa-miR-6718-5p	6	0	0	0	0	0	0	0	0	0	0	0	0	0	0	0	0	0	0	0	0	0	0	0	0	0	0	0	0	0	0	0	0	0	0	0	0	0	0	0	0	0	0	0	0	0	0	0	0
hsa-miR-4689	22	0	0	0	0	0	0	9	0	1	0	0	0	0	0	0	0	0	0	0	0	0	0	0	3	0	0	0	0	1	0	0	0	0	0	0	0	0	0	0	0	0	0	0	0	0	0	0	4
hsa-miR-136-3p	76	43	30	62	59	21	5	20	4	1	8	4	4	6	19	14	0	11	3	0	42	20	0	5	7	0	0	87	5	17	15	0	8	0	3	2	4	5	4	18	40	5	1	5	15	5	1	9	123
hsa-miR-939-3p	0	0	0	0	0	0	0	0	0	0	0	0	0	0	0	0	0	0	0	0	0	0	0	0	0	0	0	0	0	0	0	0	0	0	0	0	0	0	0	0	0	0	0	0	0	0	0	0	0
hsa-miR-548ad-5p	384	299	17	121	35	16	21	71	9	9	31	12	10	1	2	3	41	27	26	0	49	11	0	4	5	1	0	18	47	13	10	16	129	0	37	12	49	43	5	32	102	15	2	15	5	13	16	28	1150
hsa-miR-519a-3p	3	0	0	0	1	1	0	0	0	0	0	0	0	0	0	0	0	0	0	0	0	0	0	0	0	0	0	0	0	0	0	0	0	0	0	0	0	4	0	0	0	0	0	0	0	0	0	0	2
hsa-miR-339-3p	48	45	12	63	34	26	13	29	18	1	16	7	14	6	10	16	19	7	0	0	43	33	0	8	23	1	0	73	16	10	21	4	3	2	5	10	8	9	19	32	37	9	11	15	13	26	0	23	427
hsa-miR-5003-3p	0	7	0	0	0	5	0	8	0	0	0	0	0	0	1	2	0	0	0	0	0	2	0	2	0	0	0	0	0	0	0	0	2	1	3	1	0	0	0	0	0	0	0	0	0	1	0	1	21
hsa-miR-4739	17	0	1	4	5	6	0	11	0	0	0	0	0	0	0	0	0	0	0	0	0	0	0	0	0	0	0	3	0	0	0	0	1	0	0	0	0	0	0	0	0	0	0	0	11	0	0	8	0
hsa-miR-1246	18949	3268	1175	5148	1680	977	861	2736	383	1360	1252	484	327	2251	1216	136	752	366	682	1	2145	899	0	227	1968	201	14	1279	783	1655	950	567	601	448	406	374	297	312	327	594	209	233	129	76	384	186	110	375	9533
hsa-miR-3135b	0	0	0	0	0	0	0	0	0	1	0	0	0	0	0	0	0	0	0	0	0	0	0	0	0	0	0	0	0	0	0	0	0	0	0	0	0	0	0	0	0	0	0	0	0	0	0	0	0
hsa-miR-576-5p	27	57	12	131	17	21	7	50	0	18	21	7	4	1	6	3	20	6	3	0	41	7	0	10	23	1	0	73	24	10	13	10	4	4	14	16	5	0	11	17	7	0	0	8	0	2	10	14	199
hsa-miR-371a-3p	0	1	0	20	0	0	0	0	0	0	0	1	0	0	0	0	0	0	0	0	0	0	0	0	0	0	0	0	0	0	0	0	0	0	0	0	0	0	0	0	0	0	0	0	0	0	0	0	4
hsa-miR-129-1-3p	2	0	0	4	1	2	0	0	0	0	0	0	0	1	4	0	0	0	9	0	0	0	0	0	3	0	0	0	0	0	0	0	57	0	2	0	0	0	0	3	3	5	0	0	0	0	0	0	0
hsa-miR-6762-3p	0	0	0	2	0	0	0	0	0	0	0	0	0	0	0	0	0	0	0	0	0	0	0	0	0	0	0	0	0	0	0	0	0	0	0	0	0	0	0	0	0	0	0	0	0	0	0	0	0
hsa-miR-586	0	0	0	0	0	0	0	0	0	0	0	0	0	0	0	0	0	0	0	0	0	0	0	0	0	0	0	0	0	0	0	0	0	0	0	0	0	0	0	0	0	0	0	0	0	0	0	0	0
hsa-miR-876-5p	21	4	0	23	0	8	0	4	0	4	0	0	0	0	5	0	0	3	0	0	4	4	0	1	0	0	0	0	2	0	0	0	4	2	0	0	0	0	3	0	0	0	0	0	0	0	0	1	51
hsa-miR-3145-5p	0	0	0	0	0	0	0	0	0	0	0	0	0	0	0	0	0	0	0	0	0	0	0	0	0	0	0	0	0	0	0	0	0	0	0	0	0	0	0	0	0	0	0	0	0	0	0	0	0
hsa-miR-6791-3p	0	0	0	0	0	0	0	0	0	0	0	0	0	0	0	0	0	0	0	0	0	0	0	0	0	0	0	0	0	0	0	0	0	0	0	0	0	0	0	0	0	0	0	0	0	0	0	0	0
hsa-miR-4436b-3p	0	0	8	0	0	0	0	0	0	0	6	0	0	2	0	0	0	0	0	0	0	0	0	0	0	0	0	0	0	5	2	0	0	0	0	0	0	0	0	0	0	0	0	0	0	0	0	1	6
hsa-miR-3150a-5p	0	0	0	0	0	0	0	0	0	2	0	0	0	0	0	0	0	0	0	0	0	0	0	0	0	0	0	0	0	0	0	0	0	0	0	0	0	0	0	0	0	0	0	0	1	0	0	4	0
hsa-miR-4664-5p	0	3	0	5	0	1	0	0	0	0	0	0	0	0	0	0	0	0	1	0	0	0	0	0	2	0	0	0	0	0	0	0	0	0	0	0	1	0	0	0	1	0	0	0	0	0	0	0	9
hsa-miR-3692-3p	0	0	0	0	0	0	0	0	0	0	0	0	0	0	0	0	0	0	0	0	0	0	0	0	0	0	0	0	0	0	0	0	0	0	0	0	0	0	0	0	0	0	0	0	0	0	0	0	0
hsa-miR-338-5p	1859	850	116	800	108	141	43	210	80	23	86	43	45	40	85	28	124	52	98	0	296	161	0	27	66	21	0	131	48	130	75	73	91	21	53	36	17	107	145	64	90	30	85	82	23	58	18	19	1658
hsa-miR-582-5p	67	16	16	102	24	10	10	12	24	5	2	2	13	5	16	8	19	7	4	0	48	4	0	4	12	0	0	24	5	8	13	18	20	0	1	0	4	6	9	10	17	1	0	4	0	2	2	7	161
hsa-miR-543	26	25	32	42	22	18	36	10	3	0	0	2	14	1	7	11	15	8	9	0	50	31	0	23	2	3	0	23	17	19	18	0	5	0	7	13	7	1	5	40	27	5	1	17	6	4	1	9	60
hsa-miR-4419b	0	0	0	0	0	0	0	24	0	0	0	0	0	0	0	0	0	0	0	0	0	0	0	0	0	0	0	0	0	0	0	0	0	0	0	0	0	0	0	0	0	0	0	0	0	0	0	0	0
hsa-miR-766-5p	57	13	3	33	16	13	6	49	9	1	10	2	0	8	9	6	0	14	14	0	9	5	0	1	8	1	0	27	4	8	4	2	7	0	8	2	4	3	0	11	14	1	6	20	0	2	10	27	97
hsa-miR-548ae-5p	963	92	23	618	54	11	24	28	17	1	8	2	10	23	17	36	19	31	18	0	69	87	0	6	25	1	0	91	87	16	50	16	71	13	152	15	41	26	20	14	3	3	6	14	10	27	4	9	329
hsa-miR-151b	6269	5632	860	3200	1084	777	291	1032	346	399	295	455	340	171	358	200	558	323	303	0	832	658	0	423	484	149	13	943	900	716	225	189	1335	274	782	493	324	245	212	519	230	58	136	149	76	200	100	895	10293
hsa-miR-211-3p	57	5	4	0	0	0	0	14	0	0	0	1	0	6	0	0	0	0	0	0	0	3	0	0	4	0	0	0	0	0	0	0	0	3	0	0	3	2	0	0	0	0	0	0	0	0	0	2	10
hsa-miR-1271-3p	136	23	9	18	4	2	0	2	0	8	0	0	1	2	0	0	0	2	0	0	13	5	0	1	4	0	0	8	5	4	0	1	1	0	1	4	1	4	2	2	3	0	3	0	0	1	0	3	29
hsa-miR-200c-3p	445	187	35	692	109	85	15	6	71	37	22	22	9	47	17	18	49	36	18	0	95	80	0	13	2617	8	2	82	60	19	38	6	75	9	28	19	10	7	8	170	44	10	10	26	13	35	1	42	474
hsa-miR-96-5p	10	15	5	42	3	3	3	0	12	0	4	0	5	0	1	10	20	1	4	0	11	0	0	3	3	1	0	3	0	1	1	0	1	0	20	1	4	11	4	15	6	3	2	0	6	0	1	4	136
hsa-miR-5579-5p	0	0	0	0	0	0	0	0	0	0	0	0	0	0	0	0	0	0	0	0	0	0	0	0	0	0	0	0	0	0	0	0	0	0	0	0	0	0	0	0	0	0	0	0	0	0	0	0	0
hsa-miR-887-3p	107	33	12	25	21	20	6	15	2	16	8	11	6	12	15	1	1	4	2	0	76	4	0	5	8	0	0	24	4	14	5	3	3	4	5	2	1	5	17	3	5	2	2	6	1	1	0	2	67
hsa-miR-3689a-5p	0	0	0	0	0	0	0	0	0	0	0	0	0	0	0	0	0	0	0	0	0	0	0	0	0	0	0	0	0	0	0	0	0	0	0	0	0	0	0	0	0	0	0	0	0	0	0	0	0
hsa-miR-618	0	4	0	5	4	2	1	5	1	0	1	0	0	0	0	0	0	0	0	0	3	0	0	6	0	0	0	0	1	0	3	0	1	0	0	1	0	0	4	0	0	0	0	1	0	0	0	0	45
hsa-miR-1228-3p	65	13	25	3	11	36	17	22	0	5	22	16	12	2	3	11	33	18	76	0	1	6	0	1	19	14	0	0	34	42	2	26	8	3	10	11	5	6	3	4	15	5	33	16	11	5	0	12	5
hsa-miR-106a-3p	0	0	0	0	0	0	0	0	0	0	0	0	0	0	0	0	0	0	0	0	0	0	0	0	0	0	0	0	0	0	0	0	0	0	0	0	0	0	0	0	0	0	0	0	0	0	0	0	0
hsa-miR-4721	0	0	0	0	0	0	0	0	0	0	0	0	0	0	0	0	0	0	0	0	0	0	0	0	0	0	0	0	0	0	0	0	0	0	0	0	0	0	0	0	0	0	0	0	0	0	0	0	0
hsa-miR-549a	12	0	5	0	0	0	0	0	0	0	7	0	0	0	0	0	8	0	0	0	3	0	0	0	0	0	0	0	0	0	0	0	0	0	0	3	0	0	0	0	0	0	0	0	0	0	0	1	4
hsa-miR-491-5p	25	8	0	7	2	5	0	0	0	0	0	0	3	2	1	0	0	0	2	0	0	0	0	0	3	0	0	6	0	0	0	0	6	0	1	0	0	0	0	0	0	0	0	0	6	0	0	0	16
hsa-miR-6810-5p	0	0	0	0	1	4	0	0	0	0	5	0	0	0	1	0	0	0	0	0	0	4	0	0	3	1	0	6	0	0	0	3	1	0	0	0	0	0	0	0	0	0	0	0	0	0	3	0	10
hsa-miR-4685-3p	1	3	3	5	2	0	1	0	0	0	0	0	0	0	1	0	0	0	0	0	0	1	0	0	2	1	0	1	4	8	0	0	0	0	0	0	0	0	0	4	7	0	0	0	0	0	0	1	11
hsa-miR-548al	0	0	0	0	0	0	0	0	0	0	0	0	0	0	0	0	0	0	0	0	0	0	0	0	0	0	0	0	0	0	0	0	0	0	0	0	0	0	0	0	0	0	0	0	0	0	0	0	0
hsa-miR-6765-3p	3	0	0	3	0	0	0	0	0	0	3	0	0	0	0	1	0	0	0	0	3	0	0	0	0	0	0	0	0	0	0	0	0	0	0	0	0	1	0	0	0	0	0	0	0	0	0	0	2
hsa-miR-511-3p	67	16	0	7	0	0	5	8	0	3	4	0	1	0	0	0	0	4	4	0	1	0	0	0	0	2	0	2	0	0	0	3	2	0	0	0	0	0	0	0	5	0	0	0	0	0	1	1	12
hsa-miR-3925-3p	0	0	0	0	0	0	0	0	0	0	0	0	0	0	0	0	0	0	0	0	0	0	0	0	0	0	0	0	0	0	0	0	0	0	0	0	0	0	0	0	0	0	0	0	0	0	0	0	0
hsa-miR-4286	393	951	158	511	841	431	54	241	77	146	186	143	139	63	63	162	72	103	107	0	221	513	0	125	128	42	5	260	98	176	97	13	87	8	37	171	22	35	36	155	165	57	75	83	114	102	19	275	878
hsa-miR-17-3p	411	171	78	112	74	58	15	42	8	5	7	13	7	7	18	48	43	15	9	0	128	26	0	20	29	3	0	48	10	15	10	3	30	2	11	19	29	2	11	92	31	15	4	7	28	16	3	27	741
hsa-miR-5585-5p	0	0	0	0	0	0	0	0	0	0	0	0	0	0	0	0	0	0	0	0	0	0	0	0	0	0	0	0	0	0	0	0	0	0	0	0	0	0	0	0	0	0	0	0	0	0	0	0	9
hsa-miR-627-3p	0	0	0	12	5	0	0	0	0	0	0	0	0	0	0	0	0	0	0	0	0	0	0	0	0	0	0	0	0	0	0	0	0	0	0	0	0	0	1	0	0	0	0	0	0	0	0	0	0
hsa-miR-124-5p	2	0	0	0	0	0	0	0	0	0	0	0	0	0	0	0	0	0	0	0	0	0	0	0	0	0	0	0	0	0	0	0	0	0	0	0	0	0	0	0	0	0	0	0	0	0	0	0	0
hsa-miR-4449	0	0	1	0	0	0	0	0	0	0	0	0	0	0	0	0	0	0	0	0	0	0	0	0	0	0	0	0	0	0	0	0	0	0	0	0	0	0	0	0	0	0	0	1	0	0	0	0	0
hsa-miR-196b-3p	1	2	0	3	1	0	1	0	0	0	0	1	0	0	0	0	4	0	0	0	0	0	0	0	1	0	0	0	0	0	0	0	0	0	0	0	0	0	0	0	0	0	0	0	0	0	0	0	6
hsa-miR-196a-3p	0	0	0	0	0	0	0	0	0	0	0	0	0	0	0	0	0	0	0	0	0	0	0	0	0	0	0	0	0	0	1	0	0	0	0	0	0	0	0	0	0	0	0	0	0	0	0	0	0
hsa-miR-3200-3p	287	42	7	208	22	7	2	17	8	2	3	5	9	0	15	13	15	10	7	0	7	6	0	4	3	0	0	17	27	2	2	13	31	4	16	5	6	8	2	1	1	3	5	1	1	1	3	22	230
hsa-miR-320e	5727	99	82	84	15	35	12	14	0	50	30	42	22	24	11	13	39	28	47	0	37	33	0	13	26	1	0	20	11	24	7	18	6	16	5	24	16	99	8	22	18	3	7	1	7	6	0	0	147
hsa-miR-641	14	2	6	18	4	1	1	13	0	0	0	0	2	2	0	3	0	3	0	0	11	7	0	0	0	0	0	8	0	1	1	2	4	0	0	0	0	0	0	0	2	4	0	0	0	0	3	2	30
hsa-miR-4804-3p	3	0	0	0	0	0	0	0	0	0	0	0	0	0	0	0	0	0	0	0	0	0	0	0	0	0	0	0	0	0	0	0	0	0	0	0	0	0	0	0	0	0	0	0	0	0	0	2	1
hsa-miR-4433a-5p	101	62	18	364	10	479	229	0	65	99	172	0	86	23	11	21	0	1	9	0	438	30	0	56	48	55	0	32	353	556	8	23	4	0	1	39	0	8	0	17	330	9	326	224	225	8	42	66	98
hsa-miR-1285-3p	40	32	12	21	3	5	0	7	12	2	6	5	1	5	6	0	11	6	5	0	2	2	0	7	6	1	0	4	4	5	5	0	27	0	10	3	16	3	3	9	9	1	3	3	14	0	7	2	129
hsa-miR-1193	0	0	3	0	0	0	0	0	0	0	0	0	0	0	0	0	0	0	0	0	0	0	0	0	0	0	0	0	0	0	0	0	0	0	0	0	0	0	0	0	0	0	0	0	0	0	0	0	0
hsa-miR-3153	0	0	0	0	0	0	0	0	0	0	0	0	0	0	0	0	0	0	0	0	0	0	0	0	0	0	0	0	0	0	0	0	0	0	0	0	0	0	0	0	0	0	0	0	0	0	0	0	0
hsa-miR-548ba	0	0	0	0	0	0	0	0	0	0	0	0	0	0	0	0	0	0	0	0	0	0	0	0	0	0	0	0	0	0	0	0	0	0	0	0	0	0	0	0	0	0	0	0	0	0	0	0	0
hsa-miR-30a-3p	916	208	194	421	354	141	48	304	44	37	121	40	86	74	65	26	159	60	62	0	450	60	0	45	45	15	2	276	99	79	65	111	69	20	124	38	42	40	142	146	56	39	16	72	17	20	29	101	852
hsa-miR-548d-3p	33	10	6	36	16	3	0	4	6	1	2	5	5	0	5	3	0	1	4	0	1	2	0	5	1	0	0	9	0	0	0	0	13	0	5	1	1	1	0	7	8	0	1	0	0	8	0	9	92
hsa-miR-1912	3	1	0	8	0	0	0	0	0	0	0	0	0	0	0	0	0	0	0	0	0	0	0	0	0	0	0	1	0	3	0	0	0	0	0	0	0	0	0	0	0	0	0	0	0	0	0	0	2
hsa-miR-5006-5p	0	1	0	0	8	0	0	0	0	0	0	0	0	0	0	0	0	0	0	0	0	0	0	0	0	0	1	0	3	0	0	0	0	0	0	0	0	0	0	0	0	0	0	0	0	0	0	0	6
hsa-miR-525-5p	3	0	1	9	0	1	0	0	0	0	0	0	0	0	0	0	0	0	1	0	5	0	0	0	0	0	0	0	0	0	0	0	0	0	1	0	0	0	1	0	0	0	0	0	0	0	0	0	6
hsa-miR-203a-5p	0	0	0	0	0	0	0	0	0	0	0	0	0	0	0	0	0	0	0	0	0	0	0	0	0	0	0	0	0	0	0	0	0	0	0	0	0	0	0	0	0	0	0	1	0	0	0	0	0
hsa-miR-6733-3p	0	7	0	0	0	0	0	0	0	2	0	0	0	0	0	7	0	0	0	0	0	0	0	0	0	0	0	2	0	0	0	0	0	0	0	0	0	0	0	0	0	0	0	0	0	0	0	0	0
hsa-miR-548az-5p	0	0	0	0	2	0	0	9	0	1	6	0	0	0	0	0	0	0	0	0	0	0	0	0	0	0	0	0	0	0	0	0	0	0	0	0	0	0	0	5	0	0	0	0	0	0	0	0	0
hsa-miR-4717-5p	0	0	0	0	0	0	0	0	0	0	0	0	0	0	0	0	0	0	0	0	0	0	0	0	0	0	0	0	0	0	0	0	0	0	0	0	0	0	0	0	0	0	0	0	0	0	0	0	0
hsa-miR-4711-3p	0	0	0	0	0	0	0	0	0	0	0	0	0	0	0	0	0	0	0	0	0	0	0	0	0	0	0	0	0	0	0	0	0	0	0	0	0	0	0	0	0	0	0	0	0	0	0	0	0
hsa-miR-3678-3p	4	0	0	0	0	0	0	0	0	0	0	0	0	0	0	0	0	0	0	0	0	0	0	0	0	0	0	0	0	0	0	0	0	0	0	0	0	0	0	0	0	0	0	0	0	4	0	7	3
hsa-miR-3194-5p	30	13	0	15	4	0	0	4	0	0	4	5	7	1	1	0	0	3	0	0	9	3	0	2	0	1	0	9	0	18	0	0	8	1	0	1	1	0	1	0	1	0	0	0	9	0	0	3	73
hsa-miR-3591-3p	255	5	12	0	6	42	11	31	0	23	9	4	5	2	15	6	6	4	5	0	21	3	0	8	0	1	0	44	5	13	14	0	0	0	6	6	9	16	2	11	0	2	1	2	23	0	0	6	23
hsa-miR-605-3p	3	3	0	16	8	0	0	0	0	0	0	0	0	0	0	0	0	0	0	0	14	5	0	0	0	0	0	0	0	0	3	0	2	0	0	0	0	1	4	0	2	0	0	0	0	0	0	0	2
hsa-miR-20b-5p	1017	1377	244	2017	257	320	158	751	74	131	206	198	205	96	142	149	368	153	130	0	379	211	0	108	219	30	1	547	246	345	151	92	193	186	242	164	213	55	34	340	184	31	72	69	95	114	43	390	6781
hsa-miR-1260a	109	105	47	53	82	245	27	58	13	32	18	15	18	11	0	21	110	55	16	0	62	74	0	15	27	43	0	69	45	240	65	15	52	10	18	63	8	7	5	90	79	41	13	42	26	18	26	26	254
hsa-miR-5699-5p	7	1	0	0	0	0	0	0	0	0	0	0	0	0	0	0	0	0	0	0	0	0	0	1	0	0	0	0	0	0	0	0	0	0	0	0	0	0	0	0	0	0	0	0	5	0	0	0	3
hsa-miR-4706	0	0	0	0	0	5	0	0	0	0	0	0	0	0	0	0	0	0	0	0	0	0	0	0	7	0	0	0	0	0	0	0	0	0	0	0	0	0	0	0	0	0	0	0	0	0	0	0	0
hsa-miR-4725-3p	16	0	0	4	0	0	0	9	0	0	0	7	0	0	0	0	0	0	0	0	0	3	0	0	0	0	0	0	0	8	0	2	0	0	3	0	2	2	0	0	0	0	0	0	0	0	0	0	12
hsa-miR-3161	0	0	0	0	0	0	2	0	0	0	3	0	0	0	0	6	0	0	0	0	0	0	0	0	0	0	0	0	0	0	0	0	0	2	0	0	0	0	0	0	0	2	0	0	0	0	0	0	1
hsa-miR-3591-5p	44	8	4	15	5	5	11	0	0	8	2	0	4	0	0	3	9	1	0	0	4	0	0	0	0	0	0	4	4	0	5	0	0	0	0	0	0	1	0	2	0	0	0	0	4	0	0	1	36
hsa-miR-7849-3p	7	7	5	0	0	4	0	0	0	0	4	0	0	0	0	0	0	0	4	0	5	13	0	6	8	0	0	0	0	0	0	0	0	0	0	0	0	0	0	0	0	0	0	0	0	2	0	3	7
hsa-miR-503-3p	12	8	0	0	7	2	0	0	0	0	0	0	0	0	5	0	6	1	0	0	3	1	0	0	0	2	0	4	0	5	0	0	0	0	0	1	0	0	6	0	0	0	0	0	0	0	0	0	1
hsa-miR-6731-3p	18	2	1	10	3	2	2	0	6	2	0	5	4	0	1	2	0	0	2	0	0	0	0	0	1	0	0	3	1	0	0	0	1	0	0	3	0	3	0	0	8	0	0	0	0	0	0	1	7
hsa-miR-1307-3p	515	450	408	776	451	495	200	195	56	258	286	185	124	47	228	378	111	102	71	0	497	1348	0	277	306	52	1	536	125	398	248	52	180	38	46	197	47	41	97	942	199	106	57	152	341	618	44	1619	1922
hsa-miR-6859-3p	0	0	0	0	0	0	0	0	0	0	0	0	0	0	0	0	0	0	0	0	0	0	0	0	0	0	0	0	0	0	0	0	0	0	0	0	0	0	0	0	0	0	0	0	0	0	0	0	0
hsa-miR-92a-1-5p	0	1	0	0	5	7	0	0	0	0	5	0	0	0	0	0	4	0	0	0	9	0	0	0	0	0	0	0	0	0	2	2	8	0	1	2	0	0	1	1	2	1	0	0	0	0	0	4	0
hsa-miR-376a-3p	518	1781	594	1136	858	805	158	305	37	25	194	38	97	37	198	61	113	107	125	0	660	557	0	134	149	36	6	1274	234	340	279	38	92	12	125	109	40	69	53	239	506	272	130	262	275	103	57	336	1555
hsa-miR-548h-3p	8	3	0	6	0	0	0	0	0	0	2	0	0	2	0	5	0	0	0	0	8	0	0	0	1	0	0	1	0	0	0	0	0	1	0	0	0	0	0	0	2	0	1	0	0	0	0	0	23
hsa-miR-5000-5p	0	0	0	0	0	0	0	0	0	0	0	0	0	0	0	0	0	0	0	0	0	0	0	0	0	0	0	0	3	0	0	0	0	0	0	0	0	0	0	0	0	0	0	0	0	0	0	0	0
hsa-miR-3065-5p	2230	235	116	840	252	155	89	128	97	24	31	43	53	33	65	43	94	45	75	0	278	129	0	56	263	4	1	293	63	46	101	27	113	22	27	55	27	26	67	189	144	39	30	35	71	77	12	136	2648
hsa-miR-4457	0	0	0	0	0	0	0	0	0	0	0	0	0	0	0	0	0	0	0	0	0	0	0	0	0	0	0	0	0	0	0	0	0	0	0	0	0	0	0	0	0	0	0	0	0	0	0	0	0
hsa-miR-125b-2-3p	167	30	13	37	1	5	5	5	0	11	0	0	8	1	3	1	16	4	1	0	13	0	0	0	28	3	0	14	0	2	4	12	3	1	1	0	5	7	0	0	0	5	0	0	4	0	5	2	43
hsa-miR-3680-3p	7	0	0	7	0	0	0	0	0	0	0	2	0	0	0	0	0	0	0	0	0	2	0	0	0	0	0	0	0	0	0	0	0	0	0	0	0	0	0	0	0	0	0	0	0	0	0	0	4
hsa-miR-548am-5p	0	1	1	5	0	0	1	0	0	0	0	0	0	0	0	0	0	0	0	0	4	3	0	0	0	0	0	0	0	0	0	0	0	0	0	0	0	0	0	0	0	0	0	0	0	0	0	0	6
hsa-miR-323b-3p	760	749	695	308	823	404	76	176	203	2	446	50	45	32	54	65	71	74	135	0	324	966	0	195	158	59	0	357	247	210	502	45	177	2	68	81	21	33	9	91	282	105	87	219	148	147	27	293	378
hsa-miR-548t-3p	0	0	0	0	0	0	0	0	0	0	0	0	0	0	0	0	0	0	0	0	0	0	0	0	0	0	0	0	0	0	0	0	0	0	0	0	0	0	0	0	0	0	0	0	0	0	0	0	0
hsa-miR-4784	0	0	0	0	0	0	0	0	0	0	0	0	0	0	0	0	0	0	0	0	0	0	0	0	0	0	0	0	0	0	0	0	0	0	0	0	0	0	0	0	0	0	0	0	0	0	0	0	0
hsa-miR-1273c	0	0	0	0	0	0	0	0	0	0	0	0	0	0	0	0	0	0	0	0	0	0	0	0	0	0	0	0	0	0	0	0	0	0	0	0	0	0	0	0	0	0	0	0	0	0	0	0	0
hsa-miR-2682-3p	0	0	0	0	0	0	0	0	0	0	0	0	0	0	0	0	0	0	0	0	0	0	0	0	0	0	0	0	0	0	0	0	0	0	0	0	0	0	0	0	0	0	0	0	0	0	0	0	0
hsa-miR-5690	0	1	0	1	0	0	0	0	3	0	0	0	0	0	0	0	0	0	0	0	2	0	0	0	0	0	0	0	0	0	0	0	0	0	1	0	0	0	0	0	0	0	0	1	0	0	0	0	2
hsa-miR-4489	18	16	5	40	7	9	0	0	0	1	0	0	5	0	2	0	5	0	3	0	5	1	0	4	0	2	0	0	1	0	7	6	7	0	3	7	5	7	0	5	0	0	0	2	4	0	8	17	21
hsa-miR-6862-3p	0	0	0	0	0	0	0	0	0	0	0	0	0	0	0	0	0	0	0	0	0	0	0	0	0	0	0	0	0	0	0	0	0	0	0	0	0	0	0	0	0	0	0	0	0	0	0	0	0
hsa-miR-891a-5p	0	0	0	0	0	0	0	0	0	0	0	0	0	0	0	0	0	0	0	0	0	0	0	0	0	0	0	0	0	0	0	0	0	0	0	0	0	0	0	0	0	0	0	0	0	0	0	0	0
hsa-miR-183-3p	33	16	4	15	6	6	5	7	0	0	5	0	8	0	8	9	0	7	0	0	7	0	0	0	0	1	0	0	16	0	2	1	1	2	3	0	4	3	0	19	0	0	0	0	0	6	0	0	82
hsa-miR-378f	2	875	0	5312	318	0	515	80	0	0	27	0	0	0	65	0	0	0	0	0	1090	0	0	0	0	0	0	1630	208	1	0	0	905	9	8	3	4	116	0	66	0	0	0	0	406	0	0	0	85
hsa-miR-194-3p	0	0	0	0	0	0	0	0	0	0	0	0	0	0	0	0	0	0	1	0	4	0	0	0	0	0	0	0	0	0	1	0	0	0	0	0	0	0	0	1	0	0	0	0	3	0	0	0	2
hsa-miR-6772-5p	0	0	0	0	0	0	0	0	0	0	1	0	0	0	0	0	0	0	0	0	0	0	0	0	0	0	0	0	0	0	0	0	0	0	0	0	0	0	0	0	0	0	0	0	0	0	0	0	0
hsa-miR-223-5p	1668	818	179	831	272	248	70	178	121	99	103	89	74	53	69	72	92	27	55	0	229	190	0	60	189	33	1	201	120	137	103	37	52	25	47	100	22	51	281	192	57	21	77	47	52	52	14	233	1727
hsa-miR-4640-3p	0	0	0	0	0	0	0	0	0	3	0	0	0	0	0	0	0	0	4	0	0	0	0	0	0	0	0	0	0	0	0	0	0	0	0	0	0	0	0	0	0	0	0	0	0	0	0	0	0
hsa-miR-106b-5p	29939	31585	5640	27062	7360	4738	3273	11144	4574	1071	2522	2450	3059	1238	2283	2954	5763	3848	2166	0	5459	4504	0	1663	3186	811	89	8661	6532	2805	2041	785	4034	1756	4171	4303	3012	988	1092	6119	3820	1253	1189	1355	2530	2147	861	5791	126435
hsa-miR-147b	0	1	0	4	0	0	0	0	0	0	0	0	0	0	0	0	0	0	0	0	0	1	0	0	0	0	0	0	0	0	0	0	0	0	0	0	0	0	0	0	0	0	0	0	0	0	0	0	0
hsa-miR-1914-3p	0	0	0	0	0	0	8	0	0	0	0	0	0	0	0	0	0	0	0	0	0	0	0	2	0	0	0	0	0	0	0	0	0	0	0	0	0	0	0	0	0	0	0	0	0	0	0	0	3
hsa-miR-4740-3p	0	0	0	0	0	0	0	0	0	0	0	0	0	0	0	0	0	0	0	0	0	0	0	0	0	0	0	0	0	0	0	0	0	0	0	0	0	0	0	0	0	0	0	0	0	0	0	0	0
hsa-miR-518b	4	0	3	2	0	3	4	0	3	1	0	3	0	0	0	0	5	0	5	0	8	0	0	0	0	0	0	2	0	0	1	0	0	0	0	0	0	0	1	7	0	0	0	0	0	0	0	0	17
hsa-miR-504-3p	146	11	14	0	0	6	0	0	0	0	0	12	7	1	10	0	0	0	0	0	0	0	0	0	3	0	0	0	0	10	1	0	0	0	0	0	0	2	0	0	8	8	1	0	0	0	0	0	30
hsa-miR-379-5p	231	200	62	59	50	120	16	21	5	13	28	7	3	6	14	11	21	15	18	0	139	77	0	3	38	2	0	81	21	19	14	1	9	3	9	27	7	6	1	107	98	37	33	9	7	6	13	22	157
hsa-miR-4678	0	0	0	0	0	0	0	0	0	0	0	0	0	0	0	0	0	0	0	0	0	0	0	0	0	0	0	0	0	0	0	0	0	0	0	0	0	0	0	0	0	0	0	0	0	0	0	0	0
hsa-miR-3126-5p	0	0	0	0	0	0	0	0	0	0	0	0	0	0	0	0	0	0	0	0	0	0	0	0	0	0	0	0	0	0	0	0	0	0	0	0	0	0	0	0	0	0	0	0	0	0	0	0	0
hsa-miR-149-3p	0	0	0	0	0	0	0	0	0	0	0	0	0	0	0	0	0	0	0	0	0	0	0	0	0	0	0	0	0	0	0	0	0	0	0	0	0	0	0	0	0	0	0	0	0	0	0	0	0
hsa-miR-4758-5p	13	0	0	6	0	0	0	0	0	0	0	0	0	0	0	0	0	0	0	0	0	0	0	0	0	0	0	0	0	0	0	0	0	0	0	0	0	0	0	0	0	0	0	0	0	0	0	0	4
hsa-miR-26b-5p	63205	17841	15301	26315	13641	7796	4942	16387	3296	2572	5467	2869	3705	3785	4344	4007	10322	5419	5235	1	22014	4851	0	2838	13400	827	79	16022	4227	3954	5888	3966	6166	1306	4985	3181	1999	1336	3001	12127	4668	2068	1999	2890	2823	2475	1228	7122	77644
hsa-miR-1255b-5p	18	3	6	43	0	0	0	0	4	2	0	0	2	0	5	0	6	3	0	0	6	0	0	0	0	0	0	7	0	0	0	0	1	2	0	6	15	5	0	2	0	0	6	2	0	0	0	0	182
hsa-miR-1236-3p	0	0	0	0	0	0	0	0	0	0	0	0	0	0	0	0	0	0	0	0	0	0	0	0	0	0	0	0	0	0	0	0	0	0	0	0	0	0	0	1	0	0	0	0	0	0	0	0	0
hsa-miR-3912-5p	2	2	0	0	4	0	0	0	0	0	0	0	0	0	0	0	0	0	0	0	0	0	0	0	0	0	0	0	1	0	0	0	0	0	0	0	0	0	0	0	5	0	0	0	0	0	0	0	0
hsa-miR-6715a-3p	11	0	0	0	0	0	0	0	0	0	0	0	0	0	0	0	0	0	0	0	0	0	0	0	0	0	0	0	0	0	0	0	0	0	0	0	0	0	0	0	0	0	2	0	0	0	0	0	0
hsa-miR-670-3p	0	0	0	0	0	0	0	0	0	0	0	0	0	0	0	0	0	0	0	0	0	0	0	0	0	0	0	0	0	0	0	0	0	0	0	0	0	0	0	0	0	0	0	0	0	0	0	0	0
hsa-miR-6812-3p	0	0	0	0	0	0	0	0	0	0	0	0	0	0	0	0	0	0	0	0	0	0	0	0	0	0	0	0	0	0	0	0	0	0	0	0	0	0	0	0	0	0	0	0	0	0	0	0	0
hsa-miR-4680-3p	0	0	0	0	0	0	0	0	0	0	0	0	0	0	0	0	0	0	0	0	0	0	0	0	0	0	0	0	0	0	0	0	0	0	0	0	0	0	0	0	0	0	0	0	0	0	0	0	2
hsa-miR-3686	0	0	0	0	0	0	0	0	0	0	0	0	0	0	0	0	0	0	0	0	0	0	0	0	0	0	0	0	0	0	0	0	0	0	0	0	0	0	0	0	0	0	0	0	0	0	0	0	0
hsa-let-7g-5p	73113	25873	13404	81723	15028	9851	7121	28295	5973	1832	11821	4520	6692	6454	7987	4565	11721	5187	11601	0	27631	4739	0	3444	9933	1368	111	31933	7129	5803	7268	6632	15734	1143	11802	4371	3792	3730	6834	15155	8723	1925	5406	8569	4107	1770	2111	7200	115244
hsa-miR-660-3p	200	38	12	41	3	3	3	12	2	0	0	2	0	0	0	1	0	1	1	0	11	0	0	7	2	0	0	18	4	0	0	4	6	0	2	7	9	1	0	16	3	0	4	0	0	0	0	7	109
hsa-miR-4731-3p	0	0	0	0	0	0	0	0	0	0	0	0	0	0	0	0	0	0	0	0	0	0	0	0	0	0	0	0	0	0	0	0	0	0	0	0	0	0	0	0	0	0	0	0	0	0	0	0	0
hsa-miR-4757-3p	4	0	0	4	3	0	0	0	0	0	1	0	0	0	0	0	0	0	0	0	0	0	0	0	0	0	0	0	0	0	0	0	0	0	0	0	0	0	0	0	0	0	0	0	0	0	0	0	0
hsa-miR-4720-3p	0	0	0	0	0	0	0	0	0	0	0	0	0	0	0	0	0	0	0	0	0	0	0	0	0	0	0	0	0	0	0	0	0	0	0	0	0	0	0	0	0	0	0	0	0	0	0	1	0
hsa-miR-3160-5p	0	0	0	0	0	0	0	0	0	0	0	0	0	0	0	0	0	0	0	0	0	0	0	0	0	0	0	0	0	0	0	0	0	0	1	0	0	0	0	0	0	0	0	0	0	0	0	0	0
hsa-miR-765	35	0	0	0	0	0	0	0	0	0	0	0	0	0	0	0	0	0	0	0	8	0	0	0	0	0	0	23	0	0	0	0	0	0	3	0	0	0	1	0	0	0	11	0	12	0	0	0	26
hsa-miR-628-3p	182	194	113	339	118	136	37	233	18	43	57	14	49	23	30	46	55	51	30	0	57	182	0	44	45	4	0	151	29	64	77	18	62	15	32	51	43	22	11	159	120	35	29	65	70	132	1	228	911
hsa-miR-4304	0	0	0	0	0	0	0	0	0	0	0	0	0	0	0	0	0	0	0	0	0	0	0	0	0	0	0	0	0	0	0	0	0	0	0	0	0	0	0	0	0	0	0	0	0	0	0	0	0
hsa-miR-3687	0	0	0	0	0	0	0	0	0	1	0	0	0	0	0	0	0	0	0	0	0	0	0	0	0	0	0	0	0	0	0	0	0	0	0	0	0	0	3	0	0	0	0	0	0	0	0	0	0
hsa-miR-4511	1	0	0	0	0	0	0	0	0	0	0	0	0	0	0	0	0	0	1	0	0	0	0	1	0	0	0	0	0	0	0	0	1	0	0	0	0	0	0	1	0	0	0	0	0	0	0	0	3
hsa-miR-3131	0	8	0	0	0	0	0	0	0	0	0	0	0	0	0	0	0	0	0	0	4	0	0	0	0	0	0	0	0	0	0	0	0	0	0	0	0	0	0	0	0	0	0	0	0	0	0	0	8
hsa-miR-532-5p	6278	2048	920	2590	1909	972	415	1404	408	198	966	383	534	259	603	440	728	247	349	0	1223	436	0	362	529	92	6	1622	633	605	407	197	373	117	461	381	376	135	197	1119	399	72	247	345	262	136	191	1304	8472
hsa-miR-296-5p	5	32	0	58	12	17	7	0	9	2	10	3	6	4	7	5	0	5	0	0	13	2	0	0	3	1	0	6	2	1	4	3	3	0	1	1	0	4	0	0	3	1	15	17	0	2	0	12	78
hsa-miR-197-5p	127	49	10	63	16	33	0	27	0	22	7	15	4	2	10	4	7	15	3	0	16	26	0	9	25	2	0	20	56	13	9	7	26	11	24	10	0	6	5	12	2	0	11	22	0	7	1	41	59
hsa-miR-34b-3p	2	3	2	0	3	0	0	0	0	0	0	2	0	0	0	0	0	1	0	0	0	0	0	0	0	0	0	0	0	1	0	0	0	0	0	0	0	0	0	0	0	0	0	1	1	0	0	0	3
hsa-miR-378a-5p	40	11	0	31	8	17	5	0	1	0	0	0	2	0	1	0	0	0	0	0	1	0	0	2	6	0	0	3	0	0	0	0	0	0	0	0	0	0	2	0	3	0	1	0	2	0	0	1	39
hsa-miR-6846-5p	0	0	0	0	0	0	0	0	0	0	0	0	0	0	0	0	0	0	0	0	0	0	0	0	0	0	0	0	0	0	0	0	0	0	0	0	0	0	0	0	0	0	0	0	0	0	0	0	0
hsa-miR-6769a-3p	0	0	0	0	0	0	0	0	0	0	0	0	0	0	0	0	0	0	0	0	0	0	0	0	0	0	0	0	0	0	0	0	0	0	0	0	0	0	0	0	0	0	0	0	0	0	0	0	0
hsa-miR-580-5p	0	0	0	0	0	0	0	0	0	0	0	0	0	0	0	0	0	0	0	0	0	0	0	0	0	0	0	0	0	0	0	0	0	0	0	0	0	0	0	0	0	0	0	0	0	0	0	0	0
hsa-miR-6802-5p	41	14	0	47	11	19	3	0	1	17	19	3	1	0	1	0	0	3	3	0	7	12	0	0	6	0	0	0	12	8	8	4	10	0	5	5	0	0	0	7	9	0	3	0	1	18	0	6	49
hsa-miR-519e-5p	0	0	0	0	0	0	0	0	0	0	0	0	0	0	0	0	0	0	0	0	0	0	0	0	0	0	0	0	0	0	0	0	0	0	0	0	0	0	0	0	0	0	0	0	0	0	0	0	6
hsa-miR-6128	0	1	0	0	0	0	0	0	1	0	0	0	0	0	0	0	0	0	0	0	0	0	0	0	0	0	0	0	0	0	0	0	0	0	0	0	0	0	0	0	0	0	0	0	0	0	0	0	2
hsa-miR-20a-5p	13974	14439	3217	13264	3317	4381	1725	7787	911	1436	1963	1184	1383	1129	1554	1472	2597	1319	1585	0	4762	4760	0	944	3339	559	63	5637	2227	2125	1785	1009	1674	1214	2237	2119	1462	716	995	5955	2519	565	1274	1608	1650	2387	440	3028	50061
hsa-miR-5586-5p	0	0	0	0	0	0	0	0	0	0	0	0	0	0	0	0	0	0	0	0	0	0	0	0	0	0	0	0	0	0	0	0	0	0	0	0	0	0	0	0	0	0	0	0	0	0	0	0	0
hsa-miR-494-5p	0	1	0	8	0	6	0	0	0	0	0	0	2	0	1	0	0	0	0	0	10	0	0	1	5	0	0	0	0	0	0	0	1	0	0	0	0	0	0	0	0	1	0	0	0	0	0	1	0
hsa-miR-6715b-3p	0	4	0	0	0	0	0	0	0	0	0	2	0	0	0	0	0	0	0	0	0	0	0	0	0	0	0	0	0	0	0	0	0	0	0	0	0	0	0	0	0	0	0	0	0	0	0	0	0
hsa-miR-106a-5p	897	859	207	613	195	224	52	381	32	71	97	90	76	60	136	170	124	76	99	0	399	135	0	63	88	30	4	221	141	166	149	61	201	87	96	88	48	13	37	419	97	21	47	70	78	63	32	136	3125
hsa-miR-4790-5p	0	0	0	0	0	0	0	0	0	0	0	0	0	0	0	0	0	0	0	0	0	0	0	0	0	0	0	0	0	0	0	0	0	0	0	0	0	0	0	0	0	0	0	0	0	0	0	0	0
hsa-miR-4714-5p	6	1	0	3	0	0	0	0	1	0	0	0	0	0	0	5	6	2	0	0	7	0	0	0	0	0	0	2	0	0	0	0	7	0	0	0	0	0	0	0	0	0	0	0	0	0	0	0	25
hsa-miR-21-3p	2629	702	93	401	170	53	41	57	28	35	64	50	43	74	27	39	85	63	26	0	155	80	0	21	64	6	0	151	31	138	44	18	63	7	19	46	9	35	24	69	34	22	23	12	23	29	20	85	1727
hsa-miR-4654	0	9	0	0	0	0	0	0	0	0	1	0	0	0	0	0	0	0	0	0	0	0	0	0	0	0	0	0	0	0	0	0	0	0	0	1	0	0	0	0	0	0	0	0	0	0	0	3	8
hsa-miR-188-3p	83	10	3	4	7	0	0	1	0	0	2	0	11	0	1	4	9	0	1	0	6	0	0	1	2	0	0	14	0	3	1	0	2	0	0	0	2	1	1	0	0	0	3	0	0	0	0	0	50
hsa-miR-6859-5p	0	6	0	8	0	0	0	0	0	0	0	4	0	0	0	0	0	0	0	0	0	0	0	0	0	0	0	0	0	5	0	0	0	0	0	0	0	0	0	0	0	0	0	0	0	0	0	0	2
hsa-miR-550b-2-5p	36	5	10	11	0	1	4	0	0	8	0	6	1	3	7	13	0	0	0	0	13	0	0	3	9	0	0	13	0	12	0	0	1	0	0	0	1	0	0	0	1	0	0	7	0	0	0	1	3
hsa-miR-6782-5p	0	0	0	0	0	0	0	0	0	0	0	0	0	0	0	0	0	0	0	0	0	0	0	0	0	0	0	0	0	0	0	0	0	0	0	0	0	0	0	0	0	0	0	0	0	0	0	0	0
hsa-miR-2355-3p	238	89	1	52	46	13	12	15	2	2	2	2	5	3	11	6	45	3	6	0	40	17	0	3	28	2	1	19	1	13	8	7	17	2	2	5	3	2	3	7	47	6	14	14	7	8	0	16	300
hsa-miR-599	0	0	0	0	0	0	0	0	0	0	0	0	0	0	0	0	0	0	0	0	0	0	0	0	0	0	0	0	0	0	0	0	0	0	0	0	0	0	0	0	0	0	0	0	0	0	0	0	0
hsa-miR-148b-3p	1671	756	207	575	284	178	77	249	46	47	89	78	111	41	151	40	149	147	84	1	238	175	0	142	152	37	3	302	282	122	143	62	196	50	175	134	83	62	109	100	102	29	35	72	21	46	24	338	3001
hsa-miR-590-3p	1920	1621	653	1859	1086	456	232	803	323	55	190	44	169	129	192	132	441	175	126	0	437	573	0	174	294	41	0	858	227	172	259	81	397	40	164	146	99	61	221	578	416	96	67	163	88	166	46	426	4566
hsa-miR-548u	0	0	0	0	0	0	0	0	0	0	0	0	0	0	0	0	0	0	0	0	0	0	0	0	0	0	0	0	0	0	0	0	0	0	0	0	0	0	0	0	0	0	0	0	0	0	0	0	0
hsa-miR-5589-5p	0	0	0	0	0	3	0	0	0	0	0	0	0	0	0	0	0	0	0	0	0	0	0	0	0	0	0	3	0	0	0	0	0	0	0	0	0	0	0	0	0	0	0	0	0	0	0	0	0
hsa-miR-100-5p	7280	416	165	891	408	203	100	203	31	55	67	68	125	48	115	73	178	95	99	0	223	51	0	69	154	11	0	441	97	191	170	67	62	21	114	59	160	279	119	228	89	13	83	38	46	23	27	147	923
hsa-miR-216b-3p	0	0	0	0	0	0	0	0	0	0	0	0	0	0	0	0	0	0	0	0	0	0	0	0	0	0	0	0	0	0	0	0	0	0	0	0	0	0	0	0	0	0	0	0	0	0	0	0	0
hsa-miR-5697	0	0	0	0	0	0	0	0	0	0	0	0	0	0	0	0	0	0	0	0	0	0	0	0	0	0	0	0	0	0	0	0	0	0	0	0	0	0	0	0	0	0	0	0	0	0	0	0	0
hsa-miR-6837-3p	0	0	0	0	0	0	0	0	0	0	0	0	0	0	0	0	0	0	0	0	0	0	0	0	0	0	0	0	0	0	0	0	0	0	0	0	0	0	0	0	0	0	0	0	0	0	0	0	0
hsa-miR-4682	0	0	0	0	0	0	0	0	0	0	0	0	0	0	0	0	0	0	0	0	0	0	0	0	0	0	0	0	0	0	0	0	0	0	0	0	0	0	0	0	0	0	0	0	0	0	0	0	0
hsa-miR-6774-5p	0	0	0	0	0	0	0	0	0	0	0	0	0	0	0	0	0	0	0	0	0	0	0	0	0	0	0	0	0	0	0	0	0	0	0	0	0	0	0	0	0	0	0	0	0	0	0	0	0
hsa-miR-6801-5p	13	3	0	7	7	0	0	0	0	0	0	0	0	0	0	0	0	2	0	0	1	0	0	0	0	0	0	2	0	0	0	0	0	0	0	0	0	0	0	0	0	0	0	0	0	5	0	3	2
hsa-miR-548v	0	0	0	0	0	0	0	0	0	0	0	0	0	0	0	0	0	0	0	0	0	0	0	0	0	0	0	0	0	0	0	0	1	0	0	0	0	0	0	0	0	0	0	0	0	0	0	0	0
hsa-miR-3661	0	0	0	0	0	0	0	0	0	0	0	0	0	0	0	0	0	0	0	0	0	0	0	0	5	0	0	0	0	8	0	0	0	0	0	0	0	0	0	0	0	0	0	0	0	0	0	0	0
hsa-miR-4791	0	0	0	0	0	0	0	0	0	0	0	0	0	0	0	0	0	0	0	0	0	0	0	0	0	0	0	0	0	0	0	0	0	0	0	0	0	0	0	0	0	0	0	0	0	0	0	0	0
hsa-miR-4638-3p	2	0	0	0	0	0	0	0	0	0	0	0	0	0	0	0	0	0	0	0	0	0	0	0	0	0	0	1	0	0	0	0	0	0	0	0	0	0	0	0	0	0	0	0	0	0	0	0	2
hsa-miR-214-5p	5	5	3	0	9	10	2	0	0	2	5	1	2	0	3	16	9	0	0	0	0	10	0	1	11	0	0	5	0	0	0	0	0	0	0	1	0	1	1	0	0	0	7	1	0	2	0	16	4
hsa-miR-6808-3p	1	3	0	0	0	0	0	0	0	0	0	0	0	0	0	0	0	0	0	0	2	0	0	0	1	0	0	0	0	0	0	0	0	0	0	0	0	0	0	0	0	0	0	0	0	0	0	0	0
hsa-miR-6500-3p	15	3	5	0	4	0	0	0	0	0	3	0	0	0	6	1	0	0	0	0	0	5	0	0	0	0	0	6	0	0	0	0	0	0	0	0	0	1	1	0	0	0	0	0	0	2	0	0	6
hsa-miR-1296-5p	3	0	0	0	1	0	0	0	0	0	0	0	0	0	0	0	0	0	2	0	1	0	0	0	1	0	0	0	0	0	0	0	0	0	0	0	0	0	0	0	0	0	0	0	0	0	0	0	1
hsa-miR-6743-3p	0	0	0	0	0	0	0	0	0	0	0	0	0	0	0	0	0	0	0	0	0	0	0	0	0	0	0	0	0	0	0	0	0	0	0	0	0	0	0	0	0	0	0	0	0	0	0	0	0
hsa-miR-4632-5p	0	3	0	0	0	0	0	0	0	0	0	0	0	0	5	0	0	0	0	0	0	0	0	0	0	0	0	0	0	0	0	0	0	0	0	0	5	0	0	0	0	0	0	0	0	0	0	0	5
hsa-miR-511-5p	158	39	5	28	6	20	3	20	1	2	11	0	0	5	5	2	1	0	8	0	16	1	0	0	7	2	0	14	2	14	4	1	7	1	6	0	2	4	2	11	0	0	6	2	0	0	2	0	77
hsa-miR-6892-5p	16	7	0	12	0	5	0	0	0	0	5	0	0	0	3	0	5	0	1	0	0	6	0	0	0	0	0	0	0	0	0	10	0	0	0	0	0	0	0	0	0	0	0	4	0	0	0	0	17
hsa-miR-301a-3p	216	255	95	232	92	62	24	121	0	30	33	41	34	24	19	30	100	27	34	0	116	136	0	50	27	7	0	102	21	48	42	11	75	15	27	59	7	1	9	67	46	27	10	34	21	46	12	56	803
hsa-miR-328-3p	598	394	124	767	332	962	137	725	112	95	272	103	114	94	112	73	156	84	157	0	222	182	0	69	345	122	1	296	158	433	183	95	139	31	140	120	46	72	64	123	132	43	75	173	218	21	32	104	816
hsa-miR-1291	0	0	0	0	0	0	0	0	0	0	0	0	0	0	0	0	0	0	0	0	0	0	0	0	0	0	0	0	0	0	0	0	0	0	0	0	0	0	0	0	0	0	0	0	0	0	0	0	0
hsa-miR-3912-3p	14	6	0	36	6	2	0	10	5	2	1	4	0	2	1	0	0	13	4	0	0	0	0	4	2	0	0	0	0	0	0	4	2	0	2	2	0	0	0	2	1	0	6	0	0	2	0	0	24
hsa-miR-190b	162	67	18	153	28	17	12	44	9	0	11	3	15	7	17	0	19	3	3	0	12	27	0	3	24	1	0	12	12	2	13	14	23	2	5	6	4	5	15	16	7	3	10	3	18	10	4	27	360
hsa-miR-885-3p	400	33	53	52	49	115	49	27	6	43	41	13	14	3	42	3	91	17	78	0	27	7	0	7	13	11	0	46	36	26	30	8	15	15	12	1	10	1	6	23	54	23	38	16	58	21	12	53	210
hsa-miR-3199	23	0	0	0	0	0	0	0	0	0	0	0	3	0	0	0	0	0	6	0	7	0	0	0	1	0	0	6	0	0	0	0	0	1	0	0	0	0	0	0	0	4	10	0	0	0	0	0	0
hsa-miR-495-5p	3	10	6	0	4	1	1	0	0	0	4	0	3	0	0	0	0	1	0	0	2	11	0	0	0	0	0	3	1	4	0	0	0	0	0	0	0	0	0	7	2	1	0	0	0	0	1	5	3
hsa-miR-152-3p	2527	443	189	295	137	194	52	135	64	115	37	88	65	30	41	35	99	51	50	0	158	145	0	38	137	26	2	213	54	184	97	35	107	45	46	110	19	47	61	106	67	37	36	31	27	27	4	104	1126
hsa-miR-141-5p	224	20	5	45	9	5	3	12	3	0	1	5	0	3	0	2	26	0	1	0	4	3	0	0	12	0	0	5	7	0	13	0	11	2	3	1	0	5	0	5	5	2	1	0	0	5	0	3	53
hsa-miR-4759	0	0	0	0	0	0	0	0	0	0	0	0	0	0	0	0	0	0	0	0	0	0	0	0	0	0	0	0	0	0	0	0	0	0	0	0	0	0	0	0	0	0	0	0	0	0	0	0	0
hsa-miR-643	3	7	0	8	0	2	0	7	0	3	0	0	0	0	2	4	0	0	0	0	0	3	0	0	0	0	0	0	0	0	0	0	3	0	0	7	0	0	0	0	0	0	0	0	0	0	0	0	39
hsa-miR-4484	0	0	0	0	0	0	0	0	0	0	0	0	0	0	0	0	0	0	0	0	0	0	0	0	0	0	0	0	0	0	0	0	0	0	0	0	0	0	0	0	0	0	0	0	0	0	0	0	0
hsa-miR-4676-3p	0	0	0	0	0	0	0	0	0	0	0	0	0	0	0	0	0	0	0	0	0	0	0	0	0	0	0	0	0	0	0	0	0	0	0	0	0	0	0	0	2	0	0	0	0	0	0	0	0
hsa-miR-361-5p	5854	3977	777	1707	549	1110	243	822	261	477	394	495	161	289	300	297	200	217	407	0	1062	1115	0	277	560	119	3	823	261	435	233	167	517	139	263	422	84	172	198	656	194	113	215	195	110	246	115	508	3465
hsa-miR-1908-5p	1409	698	338	817	317	683	251	663	170	46	463	99	105	83	136	277	165	169	240	0	571	506	0	182	649	125	2	617	332	248	348	120	351	38	116	101	63	71	96	638	850	137	421	585	400	248	113	523	2035
hsa-miR-2277-3p	14	2	0	7	0	0	0	2	0	0	4	0	2	0	0	1	0	0	0	0	4	3	0	2	6	0	0	5	0	5	0	0	1	0	2	0	0	0	0	3	0	1	0	0	1	2	0	5	16
hsa-miR-6751-3p	0	0	0	0	0	0	0	0	0	0	0	0	0	0	0	0	0	0	0	0	0	0	0	0	0	0	0	0	0	0	0	0	0	0	0	0	0	0	0	0	0	0	0	0	0	0	0	0	0
hsa-miR-3162-5p	47	0	0	0	0	0	0	0	0	0	7	0	0	0	1	0	0	0	0	0	0	0	0	0	0	0	0	0	0	0	0	0	0	0	0	0	0	0	0	0	0	0	0	0	0	0	0	0	0
hsa-miR-6757-3p	0	0	0	0	0	0	0	0	0	0	0	0	0	0	0	0	0	0	0	0	0	0	0	0	0	0	0	0	0	0	0	0	0	0	0	0	0	0	0	0	0	0	0	0	0	0	0	0	0
hsa-miR-6871-5p	20	0	0	0	0	2	0	0	0	0	0	0	0	0	0	0	0	0	0	0	0	0	0	0	0	0	0	0	0	0	0	0	0	0	0	0	0	0	0	0	0	0	0	0	0	0	0	0	0
hsa-miR-551b-3p	71	22	11	18	20	31	4	17	0	1	9	6	4	5	2	6	0	7	2	0	18	17	0	7	10	0	0	10	10	2	8	2	3	1	0	7	5	1	5	28	6	6	5	0	8	2	0	11	117
hsa-miR-656-3p	45	57	12	145	19	9	40	2	3	1	1	8	0	1	3	1	0	7	10	0	9	16	0	9	3	2	0	52	6	11	7	3	7	0	2	6	8	2	2	13	2	2	4	4	5	5	5	14	51
hsa-miR-6893-5p	0	0	0	0	10	0	0	0	0	0	0	0	0	0	0	0	0	0	0	0	0	0	0	0	0	0	0	0	0	0	0	0	0	0	0	0	0	0	0	0	0	0	0	0	0	0	0	0	0
hsa-miR-548ae-3p	0	1	0	11	2	0	0	0	0	0	0	0	0	0	0	0	0	0	0	0	0	0	0	0	0	0	0	0	0	0	0	0	0	0	0	1	0	0	0	0	0	0	0	0	0	0	0	0	21
hsa-miR-6821-3p	0	0	0	0	0	0	0	0	0	0	0	0	0	0	0	0	0	0	0	0	0	0	0	0	0	0	0	0	0	0	0	0	0	0	0	0	0	0	0	0	0	0	0	0	0	0	0	0	0
hsa-miR-4728-5p	0	0	0	0	0	0	0	0	0	0	0	0	0	0	0	0	0	0	0	0	0	0	0	0	0	0	0	0	0	0	0	0	0	0	0	0	0	0	0	0	0	0	0	0	0	0	0	0	0
hsa-miR-23c	0	1	0	0	0	0	0	1	0	1	0	0	0	0	0	1	0	0	0	0	0	0	0	0	0	0	0	0	0	0	0	0	0	0	0	0	0	0	0	0	0	0	0	0	0	0	0	0	0
hsa-miR-378i	14	17	0	1	4	883	0	0	0	0	0	1	0	0	614	124	116	1	5	0	0	3	0	0	1	5	0	1	11	1	0	31	106	0	479	0	0	5	0	0	434	130	25	0	0	30	117	0	15
hsa-miR-323b-5p	0	0	0	0	0	1	0	0	0	0	5	0	0	0	0	0	0	0	0	0	8	0	0	0	0	0	0	0	0	0	2	0	0	1	0	0	0	0	0	0	0	0	0	0	0	0	0	0	1
hsa-miR-4717-3p	0	0	0	0	0	2	0	0	0	0	0	0	0	0	0	0	0	0	0	0	0	0	0	0	0	0	0	0	0	0	0	0	0	0	0	0	0	0	0	0	0	0	0	0	0	0	0	0	0
hsa-miR-517c-3p	5	0	0	0	1	0	0	0	0	0	0	0	0	0	0	0	0	0	0	0	2	0	0	0	0	0	0	0	0	0	0	4	0	0	0	0	0	0	0	0	0	0	0	0	0	0	0	0	3
hsa-miR-520c-3p	0	0	3	0	0	0	0	0	0	0	0	0	0	0	0	0	0	0	0	0	0	0	0	0	0	0	0	0	0	0	0	0	0	0	0	0	0	0	0	0	0	0	0	0	0	0	0	0	0
hsa-miR-6854-5p	0	0	0	0	0	0	0	0	0	0	0	0	0	0	0	0	0	0	0	0	0	0	0	0	0	0	0	0	0	0	0	0	0	0	0	0	0	0	0	0	0	0	0	0	0	0	0	0	0
hsa-miR-6849-3p	0	2	1	2	3	0	0	0	0	0	0	0	0	2	1	0	0	0	0	0	2	0	0	0	1	0	0	1	0	6	0	2	2	1	0	0	1	1	0	0	0	0	0	0	0	0	0	1	6
hsa-miR-518a-5p	7	1	0	0	0	8	0	0	0	0	0	0	0	0	0	0	0	0	0	0	0	0	0	0	0	0	0	0	0	0	0	0	0	0	2	0	0	0	2	0	0	0	0	0	0	0	0	0	0
hsa-miR-5591-5p	0	0	2	0	0	0	0	0	0	0	0	0	0	0	0	0	0	0	0	0	0	0	0	0	0	0	0	1	0	0	0	0	0	0	0	0	0	0	0	0	0	0	0	0	0	0	0	0	0
hsa-miR-3615	18711	1944	599	3746	1084	754	364	863	543	389	306	656	486	249	616	617	949	303	324	0	1185	673	0	486	576	203	6	1537	1835	1252	443	240	1511	152	477	426	508	299	375	775	382	81	165	363	471	312	103	1022	10258
hsa-miR-6514-5p	2	7	0	3	7	2	0	0	0	0	0	0	0	0	0	0	0	0	0	0	0	2	0	0	0	0	0	0	0	0	0	0	0	0	0	0	0	0	0	0	0	0	0	0	0	0	0	0	6
hsa-miR-770-5p	0	0	0	0	0	2	0	0	0	0	0	0	0	0	0	0	0	0	0	0	0	0	0	0	0	0	0	0	0	0	0	0	0	0	0	0	0	0	0	0	0	0	0	0	0	0	0	0	0
hsa-miR-509-3p	32	4	0	30	0	0	0	23	0	11	10	4	0	0	0	0	8	0	6	0	2	0	0	0	0	0	0	13	3	0	1	0	3	0	2	0	0	0	0	6	0	0	0	0	0	0	0	0	63
hsa-miR-4722-3p	0	0	0	0	0	0	0	0	0	0	0	0	0	0	0	0	0	0	0	0	0	0	0	0	0	0	0	0	0	0	0	0	0	0	0	0	0	0	0	0	0	0	0	0	0	0	0	0	0
hsa-miR-4508	28	0	0	17	0	0	0	1	3	0	0	0	0	0	0	0	0	0	0	0	0	0	0	0	0	2	0	0	18	0	0	0	0	0	1	0	0	0	0	1	5	0	2	0	0	1	0	2	0
hsa-miR-6729-5p	18	4	0	15	0	0	0	0	0	0	0	0	0	0	0	0	0	0	0	0	0	0	0	0	0	0	0	0	0	0	0	0	0	0	0	0	0	1	0	0	4	0	0	0	0	0	0	0	12
hsa-miR-6839-3p	0	0	0	1	0	0	0	0	0	0	0	0	0	0	0	0	0	0	0	0	0	0	0	0	0	0	0	0	0	0	0	0	0	0	0	0	0	0	0	0	0	0	0	0	0	0	0	0	0
hsa-miR-1323	19	0	0	0	14	6	0	0	0	0	9	0	0	4	0	0	0	0	0	0	0	0	0	0	0	0	0	0	0	0	2	0	0	0	0	0	0	0	3	0	0	0	0	0	0	0	0	0	14
hsa-miR-708-3p	7	0	0	0	0	0	0	0	0	0	0	0	0	0	0	0	0	0	0	0	0	0	0	0	0	0	0	0	0	0	0	0	0	0	0	0	0	0	0	0	0	0	0	0	0	0	0	0	1
hsa-miR-4521	0	0	0	0	0	0	0	0	0	0	0	0	0	0	0	0	0	0	0	0	1	0	0	0	1	0	0	0	0	0	0	0	0	0	0	0	0	1	1	1	0	0	0	0	0	0	0	0	1
hsa-let-7i-5p	120096	40756	16360	59928	11818	8069	8560	36091	4954	2501	10299	3777	5041	4295	10745	4129	9406	6586	9712	4	20358	5159	3	4416	17511	2193	151	17997	16596	7763	7534	9646	14931	2071	26904	5034	9461	5510	10299	13133	5097	1727	9794	11731	4565	2057	3463	11697	127337
hsa-miR-33a-5p	3104	1054	444	1247	646	585	233	436	99	125	157	109	150	85	179	204	351	183	196	0	804	340	0	188	545	33	14	804	259	222	198	68	402	25	100	251	50	89	111	888	562	124	201	197	238	222	74	389	8872
hsa-miR-1287-5p	174	87	23	197	36	34	12	82	13	6	59	6	19	1	8	8	10	19	12	0	54	37	0	6	31	5	0	150	47	45	18	6	24	1	29	9	13	15	19	18	45	3	10	63	37	11	2	8	520
hsa-miR-154-5p	104	445	72	86	107	257	7	12	2	11	14	13	1	12	25	21	8	15	16	0	201	111	0	5	21	17	1	96	60	105	56	7	21	5	7	16	7	13	11	35	34	11	6	37	24	19	9	6	171
hsa-miR-449b-3p	0	0	0	0	0	0	0	0	0	0	0	0	0	0	0	0	0	0	0	0	0	1	0	0	0	0	0	0	0	0	1	0	0	0	0	0	0	0	0	0	0	0	0	0	0	0	0	0	0
hsa-miR-1273g-3p	17	0	0	0	0	5	0	0	0	0	0	6	0	0	0	0	0	1	0	0	0	4	0	8	0	0	0	7	8	0	0	0	0	1	0	0	0	0	0	0	0	0	0	0	0	1	0	0	5
hsa-miR-6857-3p	1	0	0	3	0	0	0	0	0	0	0	0	0	0	0	0	0	0	0	0	0	0	0	0	0	0	0	0	0	0	0	0	0	0	0	0	0	0	0	0	0	0	0	0	0	0	0	0	0
hsa-miR-3617-3p	0	0	0	0	2	1	0	0	0	0	0	0	0	0	0	1	0	0	0	0	0	0	0	4	4	0	0	0	0	0	0	0	0	1	0	0	0	0	0	0	0	0	0	0	0	0	0	0	0
hsa-miR-1252-5p	0	0	0	0	0	0	0	0	0	0	0	0	0	0	0	0	0	0	0	0	0	0	0	5	0	0	0	0	0	0	0	0	0	0	0	0	0	0	0	0	0	0	0	0	0	0	0	0	0
hsa-miR-500b-3p	15	0	0	0	0	0	5	0	0	0	0	0	0	0	0	0	0	0	0	0	0	0	0	4	0	0	0	0	0	0	0	0	6	0	0	0	0	0	0	4	0	0	0	0	0	0	0	0	4
hsa-miR-4802-5p	4	0	0	0	6	1	0	0	0	0	0	0	0	0	0	0	1	0	0	0	0	0	0	0	0	0	0	0	0	0	0	0	0	0	0	0	0	0	0	0	0	0	0	0	0	0	0	0	6
hsa-miR-216b-5p	22	1	4	0	0	0	0	0	0	2	0	0	0	1	0	4	0	0	0	0	0	0	0	0	0	0	0	1	0	0	0	0	0	3	0	0	0	4	0	0	0	0	0	0	0	0	0	0	0
hsa-miR-6817-3p	0	0	0	0	0	0	0	0	0	0	0	0	0	0	0	0	0	0	0	0	0	0	0	0	0	0	0	0	0	0	0	0	0	0	0	0	0	0	0	0	0	0	0	0	0	0	0	0	1
hsa-miR-1226-3p	14	2	2	3	7	7	1	8	1	5	11	3	0	4	4	2	6	0	3	0	8	13	0	2	8	0	0	2	8	4	1	0	3	1	1	1	1	3	1	2	3	1	0	4	3	3	0	2	15
hsa-miR-127-3p	209	315	88	99	221	195	26	26	4	6	36	14	18	12	82	13	14	30	28	0	110	28	0	57	120	11	0	175	61	70	32	5	6	5	21	30	8	16	3	56	101	93	24	27	43	10	28	99	161
hsa-miR-2681-5p	5	0	0	4	0	0	0	0	0	0	0	0	0	0	0	0	0	0	0	0	0	0	0	0	0	0	0	0	0	0	0	0	0	0	0	0	0	0	0	0	0	0	0	0	0	0	0	0	0
hsa-miR-5004-3p	0	3	0	5	6	0	1	0	0	0	0	0	0	0	0	0	0	4	0	0	0	0	0	0	0	0	0	6	0	0	0	0	1	0	0	1	0	0	0	0	0	0	0	0	0	0	0	0	0
hsa-miR-23b-3p	4110	1441	850	2122	2028	1604	580	1710	358	479	635	549	445	313	406	372	904	473	663	1	3223	719	0	293	416	126	6	2107	544	606	628	326	763	170	367	327	210	50	217	820	443	100	206	374	472	198	162	383	7503
hsa-miR-654-3p	10	6	5	4	11	12	1	0	6	0	1	0	2	0	1	4	0	3	5	0	3	3	0	9	3	0	0	26	4	1	4	0	1	0	1	5	0	1	2	17	5	0	0	2	0	1	0	8	14
hsa-miR-3613-5p	666	95	130	230	120	59	97	131	62	24	75	28	33	98	128	51	195	102	173	0	267	19	0	54	236	14	2	344	75	53	122	96	140	14	78	39	48	74	91	182	58	48	56	156	24	9	33	68	1218
hsa-miR-5096	10	0	0	0	0	0	0	0	0	1	0	0	0	0	0	0	0	0	0	0	0	0	0	0	0	0	0	0	2	0	0	1	0	0	0	6	0	0	0	0	0	0	0	0	0	0	0	0	0
hsa-miR-4679	0	0	0	0	0	0	0	0	0	0	0	0	0	0	0	0	0	0	0	0	0	0	0	0	0	0	0	0	0	0	0	0	0	0	0	0	0	0	0	0	0	0	0	0	0	0	0	0	0
hsa-miR-429	49	89	9	44	39	5	11	30	8	2	6	1	7	11	3	1	25	14	11	0	9	2	0	4	55	0	2	23	0	4	2	2	1	2	4	8	25	2	5	14	24	1	2	11	9	4	5	12	151
hsa-miR-3614-5p	25	5	4	2	2	0	1	0	0	2	0	11	0	2	0	4	0	1	0	0	12	1	0	2	0	0	0	13	0	0	0	0	1	1	0	0	1	1	0	0	2	0	0	0	0	0	0	0	28
hsa-miR-584-3p	5	1	0	3	0	0	0	0	0	0	2	0	2	0	0	0	0	0	0	0	1	0	0	0	0	0	0	4	0	0	3	0	1	0	0	1	0	0	0	0	0	0	0	0	0	0	0	0	3
hsa-miR-508-3p	0	0	0	5	3	0	0	0	0	0	0	0	0	0	0	0	0	0	0	0	0	0	0	0	0	0	0	0	0	0	0	0	0	0	0	0	0	0	0	0	1	0	0	0	0	0	0	0	0
hsa-miR-4655-5p	56	0	12	0	0	0	1	0	0	0	0	5	0	4	0	0	0	4	0	0	2	0	0	0	0	0	0	0	20	0	0	4	18	0	0	0	0	2	0	0	0	0	0	0	0	0	0	0	0
hsa-miR-4762-5p	0	1	0	0	0	0	0	0	0	0	0	0	0	0	0	0	0	0	0	0	0	0	0	0	0	0	0	0	0	0	0	0	0	0	1	0	0	0	0	0	2	0	0	0	0	0	0	0	0
hsa-miR-6837-5p	19	4	0	5	0	10	0	0	0	3	3	0	4	0	0	0	0	0	0	0	5	4	0	0	0	0	0	0	8	0	3	0	6	0	4	0	0	0	0	0	0	0	0	0	0	8	0	0	9
hsa-miR-200b-5p	48	4	0	9	3	3	3	6	3	0	3	0	1	3	0	0	5	0	0	0	3	0	0	0	1	0	0	2	0	0	0	0	0	2	2	0	0	0	0	0	0	0	0	0	0	0	2	0	8
hsa-miR-6801-3p	0	0	0	0	0	0	0	0	0	0	0	0	0	0	0	0	0	0	0	0	0	0	0	0	0	0	0	0	0	0	0	0	0	0	0	0	0	0	0	0	0	0	0	0	0	0	0	0	0
hsa-miR-3157-3p	14	0	0	2	0	0	2	0	0	0	0	0	0	0	0	3	0	0	0	0	7	0	0	0	0	0	0	0	0	0	0	0	2	0	0	0	0	0	0	0	0	0	0	0	0	0	0	0	8
hsa-miR-548d-5p	9	1	7	5	8	0	0	0	0	1	0	0	0	0	2	5	0	0	1	0	10	0	0	0	12	0	0	8	0	2	0	0	0	1	0	0	0	0	0	0	0	0	0	0	0	0	0	1	13
hsa-miR-98-3p	16	20	3	3	8	4	2	8	1	0	4	2	3	0	2	0	0	4	11	0	1	0	0	7	0	1	0	5	3	4	4	4	5	1	1	0	0	4	0	1	1	1	2	0	0	2	3	11	27
hsa-miR-324-5p	373	142	20	209	61	71	16	23	35	19	11	18	21	5	26	44	52	22	10	0	120	39	0	5	71	2	2	89	29	19	14	3	27	1	7	13	6	7	15	77	41	16	8	13	15	22	6	33	670
hsa-miR-6795-3p	0	1	0	0	2	0	0	0	0	0	2	0	0	0	0	0	0	0	0	0	0	0	0	0	2	0	0	0	3	5	0	0	0	0	1	0	0	0	0	0	0	0	0	0	0	0	0	0	0
hsa-miR-26a-1-3p	2	4	5	1	0	1	1	6	0	0	2	0	0	0	1	0	0	0	1	0	0	3	0	0	3	0	0	3	0	0	5	0	3	0	0	2	0	0	0	2	5	0	4	3	3	0	2	2	11
hsa-miR-6743-5p	1	0	0	0	0	0	0	0	0	4	0	0	0	0	0	0	0	0	3	0	0	0	0	0	0	0	0	0	0	0	0	0	0	0	0	0	0	0	0	11	0	0	0	0	0	0	0	0	0
hsa-miR-6855-5p	0	0	0	0	0	0	0	0	0	0	0	4	0	0	9	0	0	0	0	0	0	0	0	0	2	0	0	0	0	0	3	1	0	1	0	0	0	0	0	0	0	0	0	0	0	0	0	0	11
hsa-miR-1294	15	4	0	26	1	0	4	0	0	0	0	2	0	1	3	1	0	3	2	0	0	2	0	0	7	1	1	7	2	6	8	0	1	0	0	0	0	0	0	10	12	1	0	4	3	0	3	4	51
hsa-miR-6501-5p	5	4	0	0	0	0	0	0	0	0	0	0	0	0	0	0	0	0	0	0	0	0	0	0	1	0	0	0	0	0	0	0	0	0	0	1	0	0	0	0	0	0	0	0	0	0	0	0	1
hsa-miR-5696	0	0	0	0	0	0	0	0	0	0	0	0	0	0	0	0	0	0	0	0	0	0	0	0	0	0	0	0	0	0	0	0	0	0	0	0	0	0	0	0	0	0	0	0	0	0	0	0	0
hsa-miR-4520-5p	0	1	0	0	0	0	0	0	0	0	0	0	0	0	0	0	0	0	0	0	0	0	0	0	0	0	0	0	0	0	0	0	0	0	0	0	0	0	0	0	0	0	0	0	0	0	0	0	0
hsa-miR-548aa	0	0	0	0	0	0	0	0	0	0	0	0	0	0	0	0	0	0	0	0	0	0	0	0	0	0	0	0	0	0	0	0	0	0	0	0	0	0	0	0	0	0	0	0	0	0	0	0	0
hsa-miR-3157-5p	0	0	1	1	2	0	0	3	0	0	0	0	0	0	0	0	0	0	0	0	1	0	0	0	0	0	0	0	0	2	0	0	0	0	0	0	0	0	0	0	0	0	0	0	0	0	0	0	5
hsa-miR-4774-3p	0	0	0	0	0	0	0	0	0	0	0	0	0	0	0	0	0	0	0	0	0	0	0	0	0	0	0	0	0	0	0	0	0	0	0	0	0	0	0	0	0	0	0	0	0	0	0	0	0
hsa-miR-122-3p	15	2	3	8	3	107	3	11	1	0	0	0	3	8	4	0	3	10	5	0	4	0	0	0	0	1	0	4	2	0	2	1	1	2	0	1	1	1	3	1	2	3	2	5	162	2	0	0	120
hsa-miR-154-3p	15	2	3	0	1	16	0	7	0	0	0	0	3	0	0	4	0	0	0	0	0	7	0	0	2	0	0	0	0	0	0	0	0	0	0	0	0	0	0	4	0	0	0	0	0	2	0	0	14
hsa-miR-1270	45	22	20	76	21	7	0	44	8	0	0	0	13	0	0	14	16	9	7	0	20	4	0	3	15	1	0	0	17	1	2	9	10	1	14	4	6	0	0	10	2	0	2	0	0	0	0	1	291
hsa-miR-769-3p	23	16	6	59	3	10	0	4	0	9	6	4	6	0	1	3	0	2	8	0	30	8	0	0	30	1	0	21	13	13	8	7	5	1	4	4	0	1	0	4	7	4	0	0	3	0	0	5	97
hsa-miR-143-3p	6788	6097	2031	6130	1951	1803	709	1984	974	147	771	426	717	448	434	316	1269	412	674	0	2604	887	0	361	3011	53	10	1883	729	884	385	239	309	246	490	1108	324	353	899	1488	2081	862	557	338	814	200	584	1763	21690
hsa-miR-6874-5p	0	0	0	0	0	0	0	0	0	0	0	0	0	0	0	0	0	0	0	0	0	0	0	0	0	0	0	0	0	0	0	0	0	0	0	0	0	0	0	0	0	0	0	0	0	0	0	0	0
hsa-miR-4323	4	0	0	0	1	0	0	14	2	0	2	0	0	0	0	0	0	0	0	0	0	0	0	0	1	0	0	0	1	0	0	0	0	0	0	0	0	1	0	0	1	0	0	1	0	0	0	2	0
hsa-miR-4750-3p	0	0	0	0	0	0	0	0	0	0	0	0	0	0	0	0	0	0	0	0	0	0	0	0	0	0	0	0	0	0	0	0	0	0	0	0	0	0	0	0	0	0	0	0	0	0	0	0	0
hsa-miR-4665-5p	38	5	8	13	33	15	21	43	8	1	18	1	0	1	0	17	9	2	1	0	5	10	0	0	26	1	1	17	15	20	27	4	9	0	2	1	1	2	2	15	10	4	5	10	7	10	1	20	81
hsa-miR-302a-3p	0	0	0	0	0	0	0	0	0	0	0	0	0	0	0	0	0	0	0	0	0	0	0	0	0	0	0	0	0	0	0	0	0	0	0	0	0	0	0	0	0	0	0	0	0	0	0	0	0
hsa-miR-4677-5p	0	0	0	0	0	0	0	7	0	0	0	0	0	0	0	0	0	0	0	0	0	0	0	0	0	0	0	0	0	0	0	0	0	0	0	0	0	0	0	0	0	0	0	0	0	0	0	0	0
hsa-miR-10b-5p	37246	2776	3532	14156	3889	1760	1222	4456	627	239	1067	867	1984	691	1505	726	1994	1085	1257	0	6770	531	0	818	1547	140	16	7915	1214	1356	1636	1398	1621	331	1412	914	947	994	2330	2584	777	491	923	1248	573	284	324	2443	11670
hsa-miR-148b-5p	15	5	3	10	6	0	0	0	0	2	0	0	0	0	0	0	0	9	0	0	0	2	0	0	6	0	0	0	0	3	0	0	0	0	0	0	0	0	0	4	0	0	0	4	0	0	0	0	44
hsa-miR-3129-5p	0	0	0	0	0	0	0	0	0	0	0	0	0	0	0	0	0	0	0	0	0	0	0	0	0	0	0	0	0	0	4	0	0	0	5	0	0	0	0	0	0	0	0	0	0	0	0	0	6
hsa-miR-7705	6	5	3	2	0	0	0	0	0	0	0	0	0	0	0	0	0	0	0	0	0	0	0	0	0	0	0	1	6	0	2	0	0	0	0	0	0	0	1	0	1	0	0	0	0	0	0	2	0
hsa-miR-6847-3p	0	0	0	0	0	0	0	0	0	0	0	0	0	0	0	0	0	0	0	0	0	0	0	0	0	0	0	0	0	0	0	0	0	0	0	0	0	0	0	0	0	0	0	0	0	0	0	0	0
hsa-miR-6755-5p	0	0	0	0	0	0	0	0	0	0	0	0	0	0	0	0	0	0	0	0	0	0	0	0	0	0	0	0	0	0	0	0	0	0	0	0	0	0	0	0	0	0	0	0	0	0	0	0	0
hsa-miR-512-3p	35	0	1	0	4	0	0	0	0	0	2	1	0	0	0	0	0	0	0	0	5	0	0	0	0	0	0	0	0	0	0	0	1	0	0	0	0	0	0	0	0	0	0	0	0	0	0	1	0
hsa-miR-153-3p	48	19	26	30	11	10	6	2	0	1	5	7	7	4	4	25	7	3	6	0	13	15	0	2	5	0	1	30	8	16	8	1	16	0	6	3	6	0	5	34	14	1	15	11	8	0	4	8	146
hsa-miR-4454	24	3	0	2	0	21	5	31	12	13	5	11	18	7	2	3	7	2	2	0	1	0	0	27	3	2	1	7	8	47	0	3	0	0	2	1	1	0	0	4	8	6	8	2	5	0	3	7	18
hsa-miR-7110-3p	0	2	0	0	0	0	1	0	0	0	2	0	0	0	0	0	0	0	0	0	0	0	0	3	2	0	0	0	0	0	1	0	0	0	0	0	0	1	1	0	0	0	0	1	0	0	0	0	1
hsa-miR-1343-5p	6	0	0	11	0	0	1	1	0	0	0	0	0	0	4	0	12	2	0	0	2	0	0	0	2	0	0	0	2	0	0	0	2	0	0	0	0	0	1	0	0	0	0	0	0	0	0	0	1
hsa-miR-423-3p	7554	5270	855	8733	1785	3433	831	2342	658	600	1210	581	854	868	1071	423	1332	700	909	2	2425	1975	0	515	1732	476	19	3818	963	1569	876	283	1552	125	501	450	435	332	550	990	1853	473	518	1634	1404	476	188	1172	15476
hsa-miR-331-5p	17	5	4	5	4	4	0	8	2	1	1	0	0	0	0	0	0	6	3	0	6	1	0	0	5	0	0	8	0	0	2	1	3	0	0	0	0	0	1	17	0	1	3	1	0	0	0	0	34
hsa-miR-3960	770	71	83	156	206	259	76	174	31	143	49	88	36	19	31	112	90	44	17	0	107	100	0	54	42	59	0	47	133	250	36	32	79	55	78	46	48	14	15	176	65	25	53	31	40	16	10	32	360
hsa-miR-190a-3p	17	0	3	22	1	5	3	9	4	0	5	2	0	3	4	0	0	5	4	0	14	0	0	1	8	0	0	6	1	4	7	4	0	0	0	0	0	1	2	13	5	0	4	0	0	0	0	5	59
hsa-miR-3132	0	0	0	0	0	0	0	0	0	0	0	0	0	0	0	0	0	0	0	0	0	0	0	0	0	0	0	0	0	0	0	0	0	0	0	0	0	0	0	0	0	0	0	0	0	0	0	0	0
hsa-miR-610	22	0	0	6	0	3	0	0	0	0	2	2	0	0	0	0	0	0	0	0	6	0	0	0	0	0	0	0	0	0	0	0	3	0	2	0	0	0	0	9	0	0	0	0	0	0	0	2	32
hsa-miR-4760-5p	0	0	0	0	0	0	0	0	0	0	0	0	0	0	0	0	0	0	0	0	0	0	0	0	0	0	0	0	0	0	0	0	0	0	0	0	0	0	0	0	0	0	0	0	0	0	0	0	0
hsa-miR-4536-5p	0	0	0	7	0	0	0	0	0	0	0	0	0	0	0	0	0	0	0	0	0	0	0	0	0	0	0	0	3	4	0	0	0	0	0	0	0	0	0	0	0	0	0	0	0	0	0	0	0
hsa-miR-31-5p	74	33	13	54	11	11	8	13	27	12	12	5	8	13	5	20	9	4	25	0	32	23	0	7	58	1	0	33	10	11	14	9	36	0	7	4	59	5	1	28	8	2	1	2	4	8	1	7	113
hsa-miR-5692b	0	0	0	0	0	0	0	0	0	0	0	0	0	0	0	0	0	0	0	0	0	0	0	0	0	0	0	0	0	0	0	0	0	0	0	0	0	0	0	0	0	0	0	0	0	0	0	0	0
hsa-miR-6742-5p	0	0	3	0	0	0	0	0	0	0	0	0	0	0	0	0	0	0	0	0	0	0	0	0	0	0	0	0	0	0	0	0	0	0	0	0	0	0	0	0	0	0	0	0	0	0	0	0	0
hsa-miR-935	0	0	0	0	0	5	0	0	0	0	0	0	0	0	0	0	0	0	0	0	0	0	0	0	0	0	0	0	0	0	0	0	0	0	0	1	0	0	0	0	0	0	0	0	0	0	0	1	0
hsa-miR-518f-3p	2	2	5	0	0	0	0	11	0	0	0	0	0	0	0	0	0	0	0	0	0	0	0	0	0	0	0	0	0	0	0	0	0	0	0	0	0	0	1	0	0	0	0	0	0	0	0	0	0
hsa-miR-541-3p	0	0	0	0	0	0	0	0	0	0	1	0	0	0	0	1	0	0	0	0	1	0	0	0	1	0	0	0	0	0	0	0	0	0	0	0	0	0	0	0	0	0	3	0	0	0	0	0	0
hsa-miR-4503	0	0	0	8	0	0	0	0	0	0	0	0	0	0	0	0	0	0	0	0	0	0	0	0	0	0	0	0	2	0	2	0	0	0	4	0	0	0	0	0	0	0	0	0	0	0	0	0	0
hsa-miR-6774-3p	4	4	0	5	0	0	0	0	0	0	0	2	2	0	2	1	0	0	1	0	0	0	0	0	0	0	0	2	0	0	0	0	1	0	0	0	0	0	0	0	0	0	0	0	0	0	0	0	7
hsa-miR-150-3p	5228	157	80	774	105	199	104	251	79	82	44	111	61	21	51	140	47	30	82	0	132	113	1	44	46	23	1	171	101	140	68	82	122	26	42	36	15	50	22	79	36	15	36	25	3	19	19	41	695
hsa-miR-548aq-5p	0	0	0	0	0	0	0	0	0	0	0	0	0	0	0	0	0	0	0	0	0	0	0	0	0	0	0	0	0	0	0	0	0	0	0	0	0	0	0	0	0	0	0	0	0	0	0	0	0
hsa-miR-4999-3p	0	1	0	0	0	0	0	0	0	0	0	0	0	0	0	0	0	0	0	0	0	0	0	0	0	0	0	0	0	0	0	0	0	0	0	0	0	0	0	0	0	0	0	0	0	0	0	0	0
hsa-miR-3130-5p	61	0	0	0	1	7	0	0	0	4	2	3	0	0	0	0	0	0	0	0	0	0	0	1	7	0	0	0	1	0	0	0	0	0	0	0	0	0	0	0	0	0	2	0	0	0	0	0	0
hsa-miR-126-5p	38796	57935	16792	30241	15683	14362	5710	15782	2585	5851	4449	3577	3340	2813	4024	3113	8206	5780	5752	2	25385	10730	0	2023	5425	1902	142	19371	5230	9541	6917	4057	6044	3005	4949	5352	2017	2011	6026	11292	7145	2498	4294	5949	3369	3910	1373	3268	103828
hsa-miR-6883-3p	0	0	0	0	0	0	0	0	0	0	0	0	0	0	0	1	0	0	0	0	0	0	0	0	0	0	0	0	1	0	0	0	0	0	0	0	0	0	0	0	0	0	0	0	0	0	0	0	0
hsa-miR-6770-3p	0	1	0	0	0	0	0	0	0	0	3	0	0	0	0	0	0	0	0	0	0	0	0	0	0	0	0	0	0	0	0	0	0	0	0	0	0	0	0	0	0	0	0	0	2	0	1	1	16
hsa-miR-497-3p	44	13	9	12	18	7	3	2	3	8	2	3	5	7	12	0	0	1	2	0	35	4	0	5	8	0	0	13	5	6	2	1	2	0	1	5	2	0	5	2	1	0	0	3	0	2	0	4	89
hsa-miR-548bb-3p	0	0	0	0	0	0	0	0	0	0	0	0	0	0	0	0	0	0	0	0	0	0	0	0	0	0	0	0	0	0	0	0	0	0	0	0	0	0	0	0	0	0	0	0	0	0	0	0	0
hsa-miR-488-5p	0	0	0	0	0	0	0	0	0	0	0	0	0	0	0	0	0	0	0	0	0	0	0	0	0	0	0	0	0	0	0	0	0	0	0	0	0	0	0	0	0	0	0	0	0	0	0	0	0
hsa-miR-1258	26	0	5	0	0	0	0	0	0	0	0	0	0	0	0	0	0	0	0	0	0	0	0	0	0	0	0	0	0	0	0	0	0	0	0	1	1	0	0	0	0	0	0	0	0	0	0	0	0
hsa-miR-3138	0	0	0	0	0	0	0	26	0	0	0	0	0	0	0	0	0	2	0	0	0	0	0	0	0	0	0	0	0	0	0	0	0	0	0	0	0	0	0	0	0	0	0	0	0	0	0	0	1
hsa-miR-6818-5p	3	0	1	9	0	0	0	0	0	0	0	0	3	0	0	0	0	0	0	0	0	0	0	0	0	0	0	0	0	0	0	0	0	0	2	0	0	0	0	0	0	2	0	0	0	0	0	3	3
hsa-miR-4662b	0	0	0	0	0	0	0	0	0	0	0	0	0	0	0	0	0	0	0	0	0	0	0	0	0	0	0	0	0	0	0	0	0	0	0	0	0	0	0	0	0	0	0	0	0	0	0	0	0
hsa-miR-676-3p	186	8	5	18	6	1	3	0	0	0	10	1	0	1	7	0	5	1	3	0	4	4	0	0	4	0	0	2	2	9	0	3	0	1	0	0	0	0	0	2	5	0	5	0	0	0	0	0	35
hsa-miR-6881-3p	0	0	0	0	0	1	0	0	0	0	0	0	0	0	0	0	0	0	0	0	0	0	0	0	0	0	0	0	0	0	0	0	0	0	0	0	0	0	0	0	0	0	0	0	0	0	0	0	0
hsa-miR-6508-3p	0	0	0	0	0	0	0	0	0	0	0	0	0	0	0	0	0	0	0	0	0	0	0	0	0	0	0	0	0	0	0	0	0	0	0	0	0	0	0	0	0	0	0	0	0	0	0	0	0
hsa-miR-3181	19	1	2	0	0	0	0	1	0	1	0	1	0	0	1	0	8	1	0	0	0	0	0	4	0	0	0	7	0	0	0	0	0	2	0	4	0	0	0	0	0	0	0	0	0	0	0	0	2
hsa-miR-6864-5p	0	0	0	0	0	0	0	0	0	0	0	0	0	0	0	0	0	0	0	0	0	0	0	0	0	0	0	0	0	0	0	0	0	0	0	0	0	0	0	0	0	0	0	0	0	0	0	0	0
hsa-miR-6721-5p	5	0	0	0	7	8	0	19	1	3	15	0	0	0	0	0	0	2	0	0	0	13	0	0	23	0	0	0	11	4	2	12	2	0	2	0	0	2	0	3	3	0	4	0	0	0	0	1	23
hsa-miR-6782-3p	0	0	0	0	0	0	0	0	0	0	0	0	0	0	0	0	0	0	0	0	0	0	0	0	0	0	0	0	0	0	0	0	0	0	0	0	0	0	0	0	0	0	0	0	0	0	0	0	4
hsa-miR-5193	18	7	0	0	0	0	2	5	0	7	0	0	0	0	1	3	0	0	0	0	0	0	0	0	0	0	0	0	1	0	3	0	3	0	0	0	0	0	0	1	1	0	0	0	0	0	0	0	0
hsa-miR-7106-5p	8	0	0	0	0	0	0	0	0	0	0	0	0	0	0	0	0	0	0	0	0	0	0	0	0	0	0	0	0	0	0	0	0	0	0	0	0	0	0	0	0	0	0	0	0	0	0	4	0
hsa-miR-7843-5p	0	2	0	0	0	0	0	0	0	0	0	0	0	0	0	0	0	0	0	0	0	0	0	0	0	0	0	0	0	0	0	0	0	0	0	0	0	0	0	0	0	0	0	0	1	0	0	0	0
hsa-miR-6781-3p	1	0	0	0	0	0	0	0	0	0	0	0	0	0	0	0	0	0	0	0	0	0	0	0	0	0	0	0	0	0	0	0	0	0	2	0	0	0	0	0	0	0	0	0	0	0	0	0	0
hsa-miR-376b-3p	43	41	55	35	64	40	5	7	3	1	3	0	1	2	20	9	0	3	1	0	27	11	0	11	14	0	0	68	15	12	18	0	0	0	2	15	0	5	4	25	40	26	7	5	3	1	4	17	148
hsa-miR-139-3p	1154	300	216	295	285	363	127	393	23	258	261	162	79	103	149	144	360	99	98	0	396	302	0	73	313	41	4	439	123	510	288	82	193	86	99	175	32	39	28	288	210	36	50	196	120	28	44	158	1001
hsa-miR-371a-5p	0	0	0	0	0	0	0	0	0	0	0	0	0	0	3	0	0	0	0	0	0	0	0	0	0	0	0	0	0	0	0	0	0	0	0	0	0	0	0	0	0	0	0	0	0	0	0	0	3
hsa-miR-491-3p	1	0	2	2	0	0	0	0	0	0	0	0	0	0	0	0	0	0	0	0	0	1	0	0	0	0	0	0	0	1	0	0	0	0	0	0	0	0	0	0	0	0	0	0	0	0	0	0	2
hsa-miR-4778-3p	0	3	0	0	0	0	0	0	0	0	0	0	0	0	0	0	0	0	0	0	0	0	0	0	0	0	0	0	0	0	0	0	0	0	0	0	0	0	0	3	0	0	0	0	0	0	0	0	0
hsa-miR-4659a-5p	3	2	0	9	3	1	1	0	0	0	1	0	2	0	0	0	0	1	0	0	0	0	0	0	1	0	0	2	0	0	0	0	0	0	0	0	0	0	0	1	0	0	0	0	0	2	0	0	2
hsa-miR-6882-3p	0	0	0	0	0	0	0	0	0	0	0	0	0	0	0	0	0	0	0	0	0	0	0	0	0	0	0	0	0	0	0	0	0	0	0	0	0	0	0	0	0	0	0	0	0	0	0	0	2
hsa-miR-548e-5p	236	25	10	71	30	3	11	1	8	0	4	7	3	2	1	2	0	7	9	0	14	4	0	8	8	0	0	16	4	2	1	2	4	3	4	4	0	3	0	10	3	6	3	1	0	2	0	16	107
hsa-miR-651-5p	383	41	28	281	76	28	16	39	25	2	14	5	11	3	5	2	45	3	22	0	35	7	0	22	6	1	0	42	56	18	14	18	38	5	44	13	13	8	3	12	13	6	18	6	8	10	2	7	418
hsa-miR-4642	0	0	0	0	0	0	0	0	0	0	0	0	0	0	0	0	0	0	0	0	0	0	0	0	0	0	0	0	0	0	0	0	0	0	0	0	0	0	0	0	0	0	0	0	0	0	0	0	2
hsa-miR-422a	0	0	1	0	0	1	0	0	0	0	0	11	0	0	0	0	0	0	0	0	0	0	0	0	0	0	0	2	0	0	0	0	0	0	0	0	0	0	0	0	0	0	0	0	0	2	0	0	7
hsa-miR-6754-5p	0	2	0	0	0	0	0	0	0	0	0	0	0	0	0	0	0	0	0	0	0	1	0	0	0	0	0	0	0	0	0	0	0	0	0	0	0	0	0	0	0	0	0	0	0	0	0	0	0
hsa-miR-376c-3p	644	2623	1002	1004	962	993	253	427	86	32	286	101	111	91	118	188	164	264	298	0	694	970	0	321	178	70	6	1776	279	442	420	57	212	30	142	230	108	153	39	642	972	441	169	309	233	236	113	793	2400
hsa-miR-4724-3p	4	0	0	0	0	0	0	0	0	0	0	0	0	0	0	0	0	0	0	0	5	0	0	0	0	0	0	0	0	0	0	0	0	0	0	0	0	0	0	0	0	0	0	0	0	0	0	0	0
hsa-miR-6826-3p	0	0	0	0	0	1	5	0	0	0	0	0	0	0	0	0	7	0	0	0	1	0	0	0	0	0	0	0	0	0	0	0	0	0	1	0	0	0	0	1	0	0	0	0	0	0	0	0	0
hsa-miR-7160-3p	0	0	0	0	0	0	0	0	0	0	0	0	0	0	0	0	0	0	0	0	0	0	0	0	0	0	0	0	0	0	0	0	0	0	0	0	0	0	0	0	0	0	0	0	0	0	0	0	0
hsa-miR-4524a-3p	6	0	0	0	0	0	0	0	0	0	0	0	0	0	0	0	0	0	0	0	0	0	0	0	2	0	1	0	0	0	0	0	0	0	0	0	0	0	0	0	0	0	0	0	0	0	0	0	4
hsa-miR-30b-5p	668	304	183	454	260	376	72	591	32	65	125	144	168	125	148	39	179	86	227	0	585	47	0	127	174	15	5	265	77	125	126	159	163	27	151	106	78	40	81	203	80	36	83	150	88	17	24	191	1445
hsa-miR-6867-3p	0	0	0	0	0	0	0	0	0	0	0	0	0	0	0	0	0	0	0	0	0	0	0	0	0	0	0	0	0	0	0	0	0	0	0	0	0	0	0	0	0	0	0	0	0	0	0	0	0
hsa-miR-873-3p	18	0	6	5	2	0	0	0	0	0	0	10	0	0	0	0	0	6	0	0	0	0	0	0	6	0	0	0	0	0	0	0	0	0	0	0	0	0	0	0	0	0	0	0	0	0	0	0	0
hsa-miR-5687	0	0	0	0	0	0	0	0	0	0	0	0	0	0	0	0	0	0	0	0	0	0	0	0	0	0	0	0	0	0	0	0	0	0	0	0	0	0	0	0	0	0	0	0	0	0	0	0	4
hsa-miR-9-3p	1187	154	90	206	33	19	27	155	10	12	33	18	23	34	15	3	73	24	32	0	67	17	0	16	9	10	0	62	6	43	12	49	63	10	45	18	11	79	11	67	34	12	71	62	20	10	16	35	331
hsa-miR-362-3p	190	134	20	38	25	6	6	41	8	0	0	11	8	12	0	8	4	10	22	0	29	4	0	4	10	4	0	43	14	17	11	1	23	5	8	13	14	4	6	13	4	3	6	2	0	4	3	14	167
hsa-miR-4697-5p	15	0	0	0	0	0	0	25	0	0	0	2	0	0	0	0	0	0	0	0	0	0	0	0	0	0	0	0	0	0	0	0	0	0	1	0	0	0	0	0	0	0	0	0	0	0	0	0	5
hsa-miR-6858-3p	0	0	0	0	0	0	0	0	0	0	0	0	0	0	0	0	0	0	0	0	0	0	0	0	0	0	0	0	0	0	0	0	0	0	0	0	0	0	0	0	0	0	9	0	0	0	0	0	2
hsa-miR-2681-3p	0	0	0	0	0	0	0	0	0	0	0	0	0	0	0	0	0	0	0	0	0	0	0	0	0	0	0	0	0	0	0	0	0	0	0	0	0	0	0	0	0	0	0	0	0	0	0	0	0
hsa-miR-3911	30	0	4	0	0	0	0	0	0	0	0	0	0	0	0	0	0	0	0	0	0	0	0	0	0	0	0	0	0	0	1	0	0	0	0	0	0	0	4	3	0	0	0	0	0	0	0	0	0
hsa-miR-3684	0	2	4	0	0	0	0	0	0	0	0	0	0	0	0	0	0	0	0	0	0	0	0	0	0	0	0	0	0	0	0	0	0	0	0	0	0	0	0	0	0	0	0	0	0	0	0	1	3
hsa-miR-4429	210	0	2	7	0	1	4	1	0	0	0	5	0	0	1	0	0	3	2	0	2	1	0	0	0	0	0	0	0	1	0	0	6	2	6	7	3	19	1	0	1	0	2	1	0	0	0	1	3
hsa-miR-670-5p	0	0	0	0	0	0	0	0	0	0	0	0	0	0	0	0	0	0	0	0	0	0	0	0	0	0	0	0	0	0	0	0	0	0	0	0	0	0	0	0	0	0	0	0	0	0	0	0	0
hsa-miR-3646	0	0	0	0	0	0	0	0	0	0	0	0	0	0	0	0	0	0	0	0	0	0	0	0	1	0	0	0	0	0	0	0	0	0	0	0	0	0	0	0	0	0	0	0	0	0	0	0	0
hsa-miR-4667-5p	73	0	0	0	0	0	0	9	0	0	0	0	0	1	0	0	0	0	0	0	0	0	0	0	0	0	0	0	0	0	0	0	0	0	0	0	0	0	0	0	0	0	0	0	0	9	0	0	7
hsa-miR-4459	33	2	9	0	0	0	0	0	0	0	0	0	0	0	1	0	0	0	0	0	6	0	0	0	0	0	0	0	0	0	0	8	0	0	0	0	0	1	1	0	0	0	0	0	0	0	0	0	0
hsa-miR-146b-5p	409	652	89	86	93	297	16	76	44	49	22	30	26	16	19	22	69	59	76	0	64	83	0	37	205	20	1	101	50	54	28	49	33	22	31	73	14	18	13	64	40	33	24	24	7	37	29	107	418
hsa-miR-6730-5p	0	0	0	0	0	0	0	0	0	0	0	0	0	0	0	0	0	0	0	0	0	0	0	0	0	0	0	0	0	0	0	0	0	0	0	0	0	0	0	0	0	0	0	0	0	0	0	0	0
hsa-miR-378a-3p	49172	14257	3408	16219	4861	5856	1661	3882	2131	2367	1325	2323	2046	916	2056	1602	3679	1585	1700	0	3504	2816	0	944	2129	591	29	4673	3447	2846	1266	583	2573	1155	1149	2126	1258	719	1240	3318	1746	446	1073	621	1908	1210	313	2414	43800
hsa-miR-4798-3p	0	0	0	0	0	0	0	0	0	0	0	0	0	0	0	0	0	0	0	0	0	0	0	0	0	0	0	0	0	0	0	0	0	0	0	0	0	0	0	0	0	0	0	0	0	0	0	0	0
hsa-miR-4789-5p	0	0	0	0	0	0	0	0	0	0	0	0	0	0	0	0	0	0	0	0	0	0	0	0	0	0	0	0	0	0	0	0	0	0	0	0	0	0	0	0	2	0	0	0	0	0	0	0	0
hsa-miR-4686	0	0	0	0	0	0	0	0	0	0	0	0	0	0	0	0	0	0	0	0	0	0	0	0	0	0	0	0	0	0	0	0	0	0	0	0	0	0	0	0	0	0	0	0	2	0	0	0	0
hsa-miR-133b	4	9	0	0	0	0	0	0	0	0	1	0	0	2	0	0	0	0	0	0	0	0	0	7	0	0	0	2	0	0	0	1	1	0	0	2	0	0	0	0	0	0	0	2	0	0	0	0	3
hsa-miR-208a-5p	0	0	0	0	0	0	0	0	0	0	0	0	0	0	0	0	0	0	0	0	0	0	0	0	0	0	0	0	0	0	0	0	0	0	0	0	0	0	0	0	0	0	0	0	0	0	0	0	0
hsa-miR-548ah-3p	8	3	1	0	0	3	0	0	6	0	2	0	0	0	0	0	0	0	1	0	1	0	0	2	0	0	0	0	0	0	0	0	2	0	0	0	0	0	0	1	1	0	0	0	0	0	0	0	25
hsa-miR-3663-5p	0	0	0	0	0	0	0	0	0	0	0	0	0	0	0	0	0	0	0	0	0	0	0	0	0	0	0	0	0	0	0	0	0	0	0	0	0	0	0	0	0	0	0	0	0	0	0	0	0
hsa-miR-3191-3p	10	0	0	0	4	1	0	0	0	0	0	0	0	0	0	0	0	0	0	0	1	0	0	0	1	0	0	0	0	0	0	0	0	0	0	0	0	0	0	0	0	0	0	0	0	0	0	0	3
hsa-miR-4728-3p	0	0	0	0	0	0	0	0	0	0	0	0	0	0	0	0	0	0	0	0	0	0	0	0	0	0	0	0	0	0	0	0	0	0	0	0	0	0	0	0	0	0	0	0	0	1	0	0	0
hsa-miR-410-5p	0	1	0	0	7	0	0	7	0	0	0	0	0	0	0	0	0	0	0	0	0	0	0	0	0	0	0	3	0	0	0	0	0	0	0	0	0	0	0	0	0	0	0	0	0	0	0	0	6
hsa-miR-572	0	0	0	0	0	0	0	0	0	0	0	0	0	0	0	0	0	0	0	0	0	0	0	0	0	0	0	0	0	0	0	0	0	0	0	0	0	0	0	0	0	0	0	0	0	0	0	0	0
hsa-miR-4664-3p	0	1	0	0	1	0	0	0	0	0	0	0	0	0	0	0	0	0	0	0	0	0	0	0	0	0	0	0	0	0	0	0	0	0	0	0	0	0	0	0	0	0	0	0	0	0	0	0	0
hsa-miR-4659b-5p	6	8	1	2	4	0	0	0	0	0	0	0	0	0	0	0	0	0	0	0	0	0	0	0	10	0	0	0	6	0	0	0	0	0	0	0	0	0	0	1	0	0	0	0	0	0	0	0	2
hsa-miR-4524b-5p	0	0	0	0	0	0	0	0	0	0	0	0	0	0	0	0	0	0	0	0	0	0	0	0	0	0	0	0	0	0	0	0	0	0	0	0	0	0	0	0	0	0	0	0	0	0	0	0	0
hsa-miR-548q	79	16	7	24	0	0	0	12	0	0	0	4	0	0	4	4	0	1	6	0	5	5	0	0	7	0	0	17	3	7	6	5	16	0	9	2	0	5	0	2	0	0	4	1	0	0	2	1	94
hsa-miR-15b-5p	3933	2148	770	2152	1075	848	384	2067	573	212	683	290	461	465	492	354	805	376	666	0	1971	1011	0	478	696	110	9	1477	381	362	602	279	822	137	418	425	316	308	288	957	603	156	470	432	312	249	159	1242	7820
hsa-miR-6726-5p	0	0	0	0	0	0	0	0	0	0	0	0	0	0	0	0	0	0	0	0	0	0	0	0	0	0	0	0	0	0	0	0	0	0	0	0	0	0	0	0	0	0	0	0	0	0	0	0	0
hsa-miR-6797-3p	0	0	0	0	0	0	0	0	0	0	0	0	0	0	0	0	3	0	0	0	0	0	0	1	0	0	0	0	0	0	0	0	0	0	0	0	0	0	0	0	0	0	0	0	0	0	0	0	0
hsa-miR-4485-3p	0	0	0	0	0	0	0	0	0	0	0	0	0	0	0	0	0	0	0	0	0	0	0	0	0	0	0	0	0	0	0	0	0	0	0	0	0	0	0	0	0	0	0	0	0	0	0	0	0
hsa-miR-1914-5p	0	0	0	0	0	0	3	0	0	0	0	0	0	0	0	0	0	0	0	0	0	1	0	0	0	0	0	0	0	0	0	0	0	0	0	0	0	0	0	0	0	0	0	0	0	1	0	0	0
hsa-miR-3648	0	0	0	0	0	0	0	0	0	0	0	0	0	0	0	0	0	0	0	0	0	0	0	0	0	0	0	11	0	0	0	0	0	0	0	0	0	0	0	0	0	0	0	0	0	0	0	0	0
hsa-miR-330-5p	95	99	11	92	9	19	10	24	1	11	9	6	4	3	10	2	22	5	7	0	41	9	0	4	7	0	0	24	8	35	9	5	6	0	5	12	6	6	5	14	9	2	2	20	1	6	3	18	166
hsa-miR-3197	0	0	0	0	0	0	0	0	0	0	0	0	0	0	0	0	0	0	0	0	0	0	0	0	0	0	0	0	3	0	0	0	0	0	0	0	0	0	0	0	0	0	0	0	0	0	0	0	3
hsa-miR-139-5p	18499	8592	4914	6715	5122	4566	1773	4896	982	2994	1517	2386	1598	1339	1813	1643	5166	2011	1392	0	8375	4160	0	1584	1252	370	39	7173	1949	3737	2135	1012	4453	1207	1050	2773	654	430	1141	5616	1863	480	343	1259	645	1025	244	3657	23877
hsa-miR-6761-5p	3	5	0	1	0	0	0	0	0	0	0	0	0	0	0	0	0	0	0	0	0	0	0	0	0	0	0	0	0	0	0	0	0	0	0	0	0	0	0	0	0	0	0	0	0	0	0	0	0
hsa-miR-941	91	54	15	282	35	27	4	40	14	0	12	27	20	10	21	6	15	35	31	0	29	4	0	8	62	7	0	43	31	15	8	6	5	4	21	20	30	10	38	4	7	6	4	3	10	0	3	4	597
hsa-miR-301a-5p	0	1	0	0	0	0	0	6	0	0	0	0	0	0	2	0	0	0	0	0	0	0	0	0	0	0	0	0	0	0	0	0	0	0	0	0	0	0	0	0	0	0	0	0	0	0	0	0	0
hsa-miR-4795-5p	3	0	0	0	0	0	0	0	0	0	0	0	0	0	0	0	0	0	0	0	0	0	0	0	0	0	0	0	0	0	0	0	0	0	0	0	0	0	0	0	0	0	0	0	0	0	0	0	4
hsa-miR-181b-3p	0	0	0	0	0	0	0	0	0	0	0	0	0	0	0	0	0	0	0	0	0	0	0	0	0	0	0	0	0	0	0	0	0	0	0	0	0	0	0	0	0	0	0	0	0	0	0	0	0
hsa-miR-937-5p	3	0	0	0	0	0	0	0	0	0	0	0	0	0	0	0	0	0	0	0	0	0	0	0	0	0	0	0	0	0	0	0	0	0	0	0	0	0	0	0	0	0	0	0	0	0	0	0	0
hsa-miR-181d-3p	7	3	0	2	0	0	0	0	0	0	0	0	0	0	2	0	0	0	0	0	0	0	0	0	0	0	0	1	0	0	0	0	0	0	0	0	0	0	0	0	0	0	0	0	0	0	0	0	0
hsa-miR-128-3p	408	95	20	306	63	27	33	76	7	11	27	9	34	28	31	14	57	28	16	0	55	25	0	25	50	10	0	215	35	19	44	25	29	2	29	26	26	19	38	47	45	11	20	25	13	11	8	105	1055
hsa-miR-6829-5p	0	0	0	0	0	0	0	0	0	0	0	0	0	3	0	0	0	0	0	0	1	0	0	0	0	0	0	0	0	0	0	0	5	0	0	0	0	0	0	0	0	0	0	0	0	0	0	0	0
hsa-miR-7856-5p	14	0	0	6	0	0	0	0	0	0	0	0	0	0	0	0	0	0	0	0	0	0	0	0	0	0	0	0	0	0	0	0	0	0	0	0	0	0	0	0	0	0	0	0	2	0	0	0	0
hsa-miR-548ap-3p	91	86	103	242	23	6	24	36	68	2	12	10	6	3	20	9	31	51	3	0	13	24	0	2	9	10	0	53	50	30	5	18	37	6	21	7	17	36	7	66	12	1	1	11	4	0	0	46	2020
hsa-miR-340-3p	54	13	13	19	17	25	5	11	0	13	7	12	6	2	8	3	13	5	4	0	29	2	0	2	6	2	0	20	7	3	7	2	3	2	9	11	0	2	5	25	8	3	2	1	4	1	0	1	134
hsa-miR-6855-3p	0	0	0	0	0	0	0	0	0	0	0	0	0	0	0	0	0	0	0	0	0	0	0	0	3	0	0	0	0	0	0	0	0	0	0	0	0	0	0	0	0	0	0	3	0	0	0	0	0
hsa-miR-3175	0	0	0	0	5	5	0	0	0	0	0	0	0	0	0	0	0	0	0	0	0	0	0	0	7	0	0	0	0	0	0	0	0	0	0	0	0	0	0	0	0	0	0	0	0	0	0	0	0
hsa-miR-3158-5p	17	3	0	8	6	0	5	0	0	0	0	1	0	0	0	5	0	0	0	0	0	0	0	0	2	0	0	0	3	1	4	3	1	3	0	0	0	1	0	0	0	0	0	0	0	0	0	0	19
hsa-miR-3160-3p	0	0	0	0	0	0	0	0	0	0	0	0	0	0	0	0	0	0	0	0	0	0	0	0	0	0	0	0	0	0	0	0	0	0	0	0	0	0	0	0	0	0	0	0	0	3	0	0	0
hsa-miR-4446-5p	0	1	0	0	3	6	5	0	0	0	1	1	0	0	0	0	0	1	0	0	0	5	0	1	0	1	0	0	2	5	1	0	1	0	0	0	0	0	0	2	0	0	0	1	0	0	0	4	2
hsa-miR-4742-5p	0	0	0	10	0	0	0	0	0	0	0	3	0	0	0	0	0	0	0	0	0	4	0	0	0	0	0	0	0	0	0	0	0	0	1	0	0	0	0	0	0	0	0	0	0	0	0	0	3
hsa-miR-4632-3p	0	0	0	0	0	0	0	0	0	3	0	0	0	0	0	0	0	0	0	0	0	0	0	0	0	0	0	0	0	0	0	0	0	0	0	0	0	0	0	0	0	0	0	0	0	0	0	0	0
hsa-miR-451a	229163	183693	67815	523879	75085	52104	52255	160867	120543	8502	35377	13637	54454	24633	47247	49297	99054	42424	50146	11	104155	16520	8	14753	60029	7637	1265	134327	154582	40666	39866	29456	109801	16863	134464	23149	180753	37852	31018	189184	49395	16611	36221	50671	27501	13781	19770	45192	2962584
hsa-miR-126-3p	95207	35924	29060	74030	34801	20130	16617	40633	4898	5453	12750	4452	6994	8346	13799	6189	21631	7564	8405	11	80421	13285	4	6191	11225	1237	198	49752	7442	9518	13798	8430	11128	2138	11467	5008	6499	4184	17920	19584	13706	3204	4727	17015	5814	4880	3143	10428	186340
hsa-miR-548ag	0	0	0	0	0	0	0	0	0	0	0	0	0	0	0	0	0	0	0	0	0	0	0	0	0	0	0	0	0	0	0	0	0	0	0	0	0	0	0	0	0	0	0	0	0	0	0	0	0
hsa-miR-1237-3p	1	3	0	6	2	0	0	0	0	0	0	1	0	0	4	0	0	0	0	0	0	1	0	0	1	0	0	0	0	0	1	2	2	0	0	0	0	0	0	0	0	0	2	0	0	1	0	0	4
hsa-miR-3194-3p	9	2	1	2	2	0	0	0	0	0	0	0	1	0	0	0	3	0	0	0	4	0	0	1	2	0	0	4	0	0	0	0	4	0	1	0	0	0	0	0	0	2	0	0	0	0	0	0	11
hsa-miR-4517	0	0	0	0	0	0	0	0	0	0	0	0	0	0	0	0	0	0	0	0	0	0	0	0	0	0	0	0	0	0	0	0	0	0	0	0	0	0	0	0	0	0	0	0	0	0	0	0	0
hsa-miR-155-3p	0	0	0	0	0	0	0	7	0	3	0	0	0	0	1	0	0	0	0	0	0	0	0	0	0	0	0	0	0	0	0	0	0	0	0	0	0	0	0	0	0	0	0	0	0	0	0	0	0
hsa-miR-3128	2	0	0	0	0	0	0	0	0	0	0	0	0	0	0	0	0	0	0	0	0	0	0	0	0	0	0	0	0	0	0	0	0	0	0	0	0	0	0	0	0	0	0	0	0	0	0	0	0
hsa-miR-526a	0	0	0	0	0	0	0	0	0	0	0	0	0	0	0	0	0	0	0	0	0	0	0	0	0	0	0	0	0	0	0	0	0	0	0	0	0	0	0	0	0	0	0	0	0	0	0	1	0
hsa-miR-4709-5p	0	0	0	0	0	0	0	0	0	0	0	0	0	0	0	0	0	0	0	0	0	0	0	0	0	0	0	0	0	0	0	0	0	0	0	0	0	0	0	0	0	0	0	0	0	0	0	0	0
hsa-miR-4661-3p	0	0	0	0	0	0	0	0	0	0	0	0	0	0	0	0	0	0	0	0	0	0	0	0	0	0	0	0	0	0	0	0	0	0	0	0	0	0	0	0	0	0	0	0	0	0	0	0	0
hsa-miR-2277-5p	0	0	0	0	0	0	0	0	0	0	0	0	0	0	0	0	0	0	0	0	0	0	0	0	0	0	0	0	0	0	0	0	0	0	0	0	0	0	0	0	0	0	0	0	0	0	0	0	0
hsa-miR-7151-5p	0	0	0	0	0	0	0	0	0	0	0	0	0	0	0	0	0	0	0	0	0	0	0	0	0	0	0	0	0	0	0	0	0	0	0	0	0	0	0	0	0	0	0	0	0	0	0	0	0
hsa-miR-1268a	0	4	0	0	0	0	0	0	0	0	12	0	0	0	1	0	0	4	0	0	2	2	0	0	0	1	0	0	9	0	1	0	5	0	0	0	0	0	2	0	0	5	0	0	0	0	0	0	2
hsa-miR-7152-3p	10	6	1	0	0	0	0	0	0	0	0	0	0	0	0	0	0	0	0	0	0	0	0	0	0	0	0	0	0	0	0	0	0	3	0	0	0	0	0	0	0	0	0	0	0	0	0	0	3
hsa-miR-4476	0	0	0	0	0	0	0	0	0	0	0	0	0	0	0	0	0	0	0	0	0	0	0	0	0	0	0	0	0	0	0	0	0	0	0	0	0	0	0	0	0	0	0	0	0	0	0	0	0
hsa-miR-3125	0	0	0	5	0	0	0	0	0	6	0	0	0	0	0	0	0	0	0	0	0	0	0	0	0	0	0	0	0	0	0	0	0	0	7	0	0	3	0	0	0	0	0	0	0	0	0	0	0
hsa-miR-6828-3p	0	0	0	0	0	0	0	0	0	0	0	0	0	0	0	0	0	0	0	0	0	0	0	0	0	0	0	0	0	0	0	0	0	0	0	0	0	0	0	0	0	0	0	0	0	0	0	0	0
hsa-miR-4498	0	0	0	0	0	0	0	0	0	0	0	0	0	0	0	0	0	0	0	0	0	0	0	0	0	0	0	0	0	0	0	0	5	0	0	0	0	0	0	0	0	0	0	0	0	0	0	0	0
hsa-miR-4444	8	0	0	0	0	0	0	0	0	0	0	0	0	0	0	0	0	0	0	0	0	0	0	0	0	0	0	0	0	0	0	0	0	0	0	0	0	0	0	0	0	0	0	0	0	0	0	0	0
hsa-miR-103a-3p	10369	6061	9	884	926	580	178	8	444	14	299	211	564	21	106	563	182	345	676	1	2703	5	0	248	967	258	31	913	9	28	322	203	361	42	1275	193	5	410	314	358	979	179	335	231	111	163	154	926	3452
hsa-miR-6838-5p	0	0	0	0	0	0	0	0	0	0	0	0	0	0	0	0	0	0	0	0	0	0	0	0	0	0	0	0	0	0	0	0	0	0	0	0	0	0	0	0	0	0	0	0	0	0	0	0	0
hsa-let-7i-3p	7134	1052	274	1388	370	289	194	316	134	49	60	122	151	69	137	212	409	113	130	0	565	127	0	112	291	32	2	578	175	274	126	85	277	41	74	138	78	61	67	315	177	35	59	44	121	53	49	181	4016
hsa-miR-6757-5p	0	0	0	7	0	0	0	0	0	0	5	6	0	0	0	0	0	0	0	0	12	0	0	0	0	0	0	0	0	0	0	0	0	0	2	0	0	0	0	0	0	0	0	0	0	0	0	0	3
hsa-miR-501-5p	210	47	16	43	9	6	6	20	7	5	1	4	3	5	3	17	9	6	14	0	24	3	0	2	22	1	0	22	1	6	4	8	17	1	2	1	4	3	0	16	3	3	1	1	0	2	4	6	155
hsa-miR-342-5p	3504	630	159	2190	261	218	121	506	402	86	206	109	116	119	202	68	152	93	234	0	403	114	0	20	403	53	3	606	59	148	130	139	380	27	121	37	19	134	136	152	118	21	82	92	58	30	73	30	2114
hsa-miR-199b-5p	42	9	1	25	0	4	4	0	8	1	0	1	0	0	0	0	0	1	7	0	9	1	0	0	21	0	0	3	1	6	0	1	3	0	4	3	0	3	3	6	4	2	0	0	6	0	0	9	73
hsa-miR-383-3p	0	0	0	0	0	0	0	0	0	0	0	0	0	0	0	0	0	0	0	0	0	0	0	0	0	0	0	0	0	0	0	0	0	0	0	0	0	0	0	0	0	0	0	0	0	0	0	0	0
hsa-miR-4696	0	0	0	0	0	0	0	0	0	0	0	0	0	0	0	0	0	0	0	0	0	0	0	0	0	0	0	0	0	0	0	0	0	0	0	0	0	0	0	0	0	0	0	0	0	0	0	0	0
hsa-miR-6758-5p	0	0	0	0	0	0	0	0	11	0	0	0	0	0	0	0	0	0	0	0	0	0	0	0	0	0	0	0	0	0	4	0	6	0	0	0	0	0	0	0	0	2	0	0	0	0	0	0	0
hsa-miR-518e-3p	10	0	0	0	0	0	0	0	0	0	0	0	0	0	0	0	0	0	0	0	0	0	0	0	0	0	0	1	0	0	0	0	0	0	0	0	0	0	0	0	0	0	0	0	0	0	0	0	0
hsa-miR-7114-5p	5	0	0	5	0	0	0	0	0	0	0	0	0	1	0	0	0	0	0	0	0	0	0	0	0	0	0	0	0	0	0	0	0	0	3	0	0	1	0	0	0	0	0	0	0	0	0	0	6
hsa-miR-6821-5p	43	5	4	0	0	0	0	0	0	0	0	5	2	0	0	4	0	3	0	0	9	1	0	0	0	0	0	6	0	0	1	0	5	2	0	0	0	0	0	0	3	0	0	3	0	0	0	0	0
hsa-miR-6879-3p	1	2	0	2	0	2	0	0	0	0	0	0	0	0	0	0	1	0	0	0	2	0	0	0	0	0	0	0	4	0	0	0	0	0	0	0	0	1	0	0	0	0	0	0	3	0	0	0	0
hsa-miR-1229-3p	2	17	1	0	2	19	0	3	0	1	3	0	0	0	4	0	0	1	6	0	3	1	0	1	3	3	0	1	4	1	4	1	2	1	5	4	0	0	0	5	2	0	0	1	3	2	3	2	7
hsa-miR-1284	16	0	0	11	2	6	0	0	0	0	3	0	0	1	0	0	0	0	0	0	0	0	0	0	0	0	0	0	0	1	0	2	0	0	1	0	2	0	0	0	0	0	0	0	7	0	0	0	5
hsa-miR-642a-3p	3481	1	2	108	25	0	6	99	0	0	14	54	6	0	36	0	16	0	1	0	63	24	0	1	43	0	0	10	29	10	1	36	7	0	0	0	0	5	3	30	15	18	0	6	0	0	0	0	214
hsa-miR-1229-5p	5	5	0	0	0	0	0	0	0	0	0	0	0	0	0	0	0	0	0	0	0	0	0	0	0	0	0	0	0	0	0	0	0	0	0	0	0	0	0	0	0	0	0	0	0	0	0	0	0
hsa-miR-527	0	0	0	0	0	0	0	0	0	0	0	0	0	0	0	0	0	0	0	0	0	0	0	0	0	0	0	1	0	0	0	0	0	0	0	0	0	0	1	0	0	0	0	0	0	0	0	0	3
hsa-miR-450a-1-3p	3	0	5	2	3	0	0	0	0	1	0	0	0	0	0	1	0	0	0	0	0	0	0	0	0	0	0	0	0	0	0	0	0	0	0	0	0	0	0	0	0	1	0	0	0	9	0	0	17
hsa-miR-4499	0	0	0	0	0	0	0	0	0	0	0	0	0	0	0	0	0	0	0	0	0	0	0	0	0	0	0	0	0	0	0	0	0	0	0	0	0	0	0	0	0	0	0	0	0	0	0	0	0
hsa-miR-4781-5p	0	2	0	0	0	0	0	0	0	0	0	0	0	0	0	0	0	0	0	0	0	0	0	0	0	0	0	0	0	0	0	0	0	0	0	0	0	0	0	0	0	0	0	0	0	0	0	0	3
hsa-miR-556-5p	40	14	0	23	16	8	0	14	4	0	0	0	5	0	2	0	36	0	0	0	5	0	0	4	2	0	0	3	0	0	2	0	0	0	0	0	0	2	1	0	2	0	0	3	10	0	5	0	52
hsa-miR-585-3p	0	0	0	0	0	0	0	10	0	0	0	0	0	0	1	0	0	0	0	0	0	0	0	0	0	0	0	0	0	0	0	0	0	0	0	0	0	0	0	0	0	0	0	0	0	0	0	0	0
hsa-miR-4705	0	2	0	4	0	0	0	0	0	0	0	0	2	0	0	0	0	0	0	0	0	0	0	0	0	0	0	0	0	0	0	0	0	0	0	0	0	0	0	0	0	0	0	2	0	0	0	0	0
hsa-miR-5094	0	0	0	0	0	0	0	0	0	0	0	0	0	0	0	0	0	0	0	0	0	0	0	0	0	0	0	0	0	0	0	0	0	0	0	0	0	0	0	0	0	0	0	0	0	0	0	0	0
hsa-miR-519a-5p	7	4	0	0	0	0	0	0	0	0	0	0	2	0	0	0	0	0	0	0	3	0	0	0	0	0	0	0	0	0	0	0	0	0	0	0	0	0	2	0	0	0	0	0	0	0	0	0	0
hsa-miR-2276-5p	0	1	0	0	0	4	0	0	0	0	0	0	0	0	0	0	0	0	0	0	0	0	0	0	0	0	0	0	0	0	0	0	0	0	0	0	0	0	0	0	0	0	0	1	1	0	0	0	5
hsa-miR-145-3p	139	55	19	79	6	17	0	19	0	0	0	3	5	6	4	4	37	9	2	0	14	2	0	6	5	2	4	3	5	9	2	6	4	1	1	3	0	5	10	7	28	2	5	1	1	2	0	8	148
hsa-miR-2116-5p	68	22	1	0	1	0	0	0	0	0	1	0	0	0	0	0	0	2	2	0	22	0	0	0	0	0	0	4	0	0	2	0	0	2	1	3	0	1	4	0	0	0	3	0	6	0	0	0	24
hsa-miR-4741	0	0	0	2	0	0	0	0	0	0	0	0	0	0	0	0	0	0	0	0	0	0	0	0	0	0	0	1	0	0	0	0	0	0	0	2	0	0	0	5	0	0	0	0	0	0	0	0	0
hsa-miR-329-3p	1	18	8	17	14	7	3	8	2	1	0	0	1	0	1	0	0	2	1	0	2	6	0	6	2	1	0	7	0	2	1	1	5	1	1	2	0	3	0	8	10	2	0	6	2	6	0	10	8
hsa-miR-1915-5p	0	0	0	0	0	0	0	0	0	0	0	0	0	0	0	0	0	0	0	0	0	0	0	0	0	0	0	0	0	0	0	0	0	0	0	0	0	0	0	0	0	0	0	0	0	0	0	0	0
hsa-miR-224-5p	150	86	92	162	153	72	47	108	45	19	57	23	17	26	33	8	61	23	12	0	104	20	1	20	150	4	2	231	86	84	51	11	33	5	25	15	15	19	79	80	145	17	16	4	24	191	30	115	1281
hsa-miR-6789-5p	7	1	3	0	0	1	2	0	0	0	0	1	0	0	0	0	0	4	2	0	10	0	0	0	5	0	0	4	0	4	2	0	0	0	2	0	0	4	0	0	0	0	0	4	0	0	0	0	2
hsa-miR-548t-5p	19	3	3	13	4	5	4	0	0	0	0	1	0	0	0	0	0	0	0	0	4	1	0	0	0	0	0	0	0	0	3	0	1	0	7	0	0	0	0	0	0	0	0	0	7	0	0	5	16
hsa-miR-29c-3p	35870	4495	1970	10745	3729	1103	1094	2306	1541	233	894	620	1020	561	948	875	1691	1223	934	0	2125	626	0	740	1571	144	13	4751	1734	879	916	531	3078	249	1145	650	614	751	817	2010	1390	401	637	462	592	371	242	1374	34461
hsa-miR-6840-3p	0	0	1	0	0	0	0	0	0	0	0	0	0	0	0	0	0	0	0	0	0	0	0	0	0	0	0	0	0	0	0	0	0	0	0	0	0	0	0	0	0	0	0	0	0	0	0	0	0
hsa-let-7f-5p	66249	7188	14316	33188	17986	8697	6456	29781	1960	1120	8693	2491	5144	6393	6718	4169	12144	3275	7894	1	34206	2527	0	3705	9067	692	58	20682	5268	5298	9918	7013	8858	615	6888	2725	2724	2053	6408	18446	6095	1226	4004	6869	2688	1005	1727	7692	79825
hsa-miR-483-5p	590320	6785	14025	14551	12438	13301	8545	14956	1024	6139	6488	5997	2570	3089	6444	2788	9250	2249	4328	1	16770	4886	0	2284	4174	1998	34	10211	6739	8821	12541	6052	4954	1554	3714	2375	1915	14679	1588	7940	2064	1724	6747	3470	1785	1909	620	4574	21322
hsa-miR-4745-5p	6	0	0	0	0	6	0	0	0	0	0	0	0	0	0	6	0	0	0	0	0	0	0	0	0	0	0	0	0	0	0	0	0	0	0	0	0	0	0	0	0	0	0	0	0	0	0	0	6
hsa-miR-6842-5p	6	1	0	2	0	0	0	2	0	0	0	0	1	0	0	0	0	0	0	0	0	0	0	0	5	0	0	1	0	0	1	0	1	0	0	0	0	0	0	1	0	0	0	0	0	0	1	0	1
hsa-miR-548ax	7	4	0	2	0	2	0	0	0	0	0	0	0	1	0	0	0	0	0	0	1	3	0	0	0	0	0	0	0	0	0	0	0	0	0	0	2	0	0	0	1	0	0	0	0	0	0	0	0
hsa-miR-6511b-5p	1	0	6	13	0	0	0	0	0	0	0	0	0	0	0	0	0	0	0	0	0	1	0	0	0	0	0	0	0	0	0	0	0	0	0	5	0	0	0	0	0	0	0	0	0	0	0	0	0
hsa-miR-7111-5p	0	0	0	0	0	0	0	0	0	0	0	0	0	0	0	0	0	0	0	0	0	0	0	0	0	0	0	0	0	0	0	0	0	0	0	0	0	0	0	0	0	0	0	0	0	0	0	0	0
hsa-miR-3675-3p	0	0	0	0	0	0	0	0	0	0	0	0	0	0	0	0	0	0	0	0	0	0	0	0	0	0	0	0	0	0	0	0	0	0	0	0	0	0	0	0	0	0	0	0	0	0	0	0	0
hsa-miR-144-3p	53470	16814	9227	48421	16623	4535	7426	14537	3673	437	4019	1632	5624	3442	8168	7987	12794	7901	3351	0	19888	1642	0	2541	5400	743	207	22847	10829	4588	5834	2248	12800	827	6391	2395	8609	2298	4942	16114	3573	1602	1635	3793	2811	1205	1554	4885	161856
hsa-miR-4700-5p	0	0	0	0	0	0	0	0	0	0	0	0	0	0	0	0	0	0	0	0	0	0	0	0	0	0	0	0	0	0	0	0	0	0	0	0	0	0	0	0	0	0	0	0	0	0	0	0	0
hsa-let-7d-5p	23982	6097	4470	10082	5021	4072	2400	8787	715	319	2716	1272	1314	2805	3090	1689	3795	1482	2946	1	13406	3025	0	1074	4981	505	25	6352	2042	2611	2981	2066	2549	163	1692	912	651	859	1986	6694	2488	766	1755	2535	1286	986	606	2593	28166
hsa-miR-520h	6	0	0	0	0	0	0	2	0	4	0	0	0	1	1	0	4	0	0	0	0	1	0	0	0	0	0	2	0	0	0	1	2	0	0	0	0	1	2	2	0	0	0	1	0	0	0	0	18
hsa-miR-3616-3p	0	0	0	0	0	0	0	0	0	0	0	0	0	0	0	0	0	0	0	0	0	0	0	0	0	0	0	0	0	0	0	0	0	0	0	0	0	0	0	0	0	0	0	0	0	0	0	0	0
hsa-miR-499a-5p	298	124	41	107	63	8	11	34	5	1	21	5	5	3	10	1	14	19	1	0	17	0	0	9	30	0	0	18	21	2	10	18	6	0	8	16	10	13	13	20	18	4	33	3	3	0	17	18	153
hsa-miR-4532	1290	19	9	32	72	26	6	12	10	33	9	19	15	1	3	8	7	33	3	0	12	4	0	13	5	4	0	25	39	34	4	9	10	4	5	17	10	5	4	20	15	14	9	1	0	0	0	6	52
hsa-miR-3607-5p	0	1	0	0	0	0	0	0	0	0	0	0	0	0	0	0	0	0	0	0	0	0	0	0	0	0	0	0	0	0	0	0	0	0	0	0	0	0	0	0	0	0	0	0	0	0	0	0	0
hsa-miR-374a-3p	39	5	11	29	5	9	7	57	0	0	2	1	0	2	6	0	0	0	7	0	27	0	0	0	2	0	0	14	10	0	1	0	4	0	3	1	3	0	0	0	3	0	0	0	12	1	0	11	64
hsa-miR-30e-5p	14111	6607	1001	2162	1188	1345	301	1473	421	345	460	584	510	301	526	326	468	410	452	0	1016	841	0	507	890	122	9	1086	530	752	333	232	658	284	484	549	328	494	425	817	398	197	427	271	348	276	225	1010	9613
hsa-miR-141-3p	1645	1162	156	465	177	63	29	95	92	11	19	34	20	31	36	17	46	41	33	0	50	38	0	11	993	3	2	134	32	9	22	8	18	15	23	36	22	194	29	51	38	4	78	23	7	14	3	47	644
hsa-miR-1271-5p	4	3	0	9	1	2	1	1	2	0	1	0	5	4	0	1	0	2	0	0	1	1	0	0	4	1	0	1	1	2	2	0	1	0	0	0	0	3	0	2	0	0	0	1	0	2	2	5	23
hsa-miR-6856-5p	0	0	0	0	0	0	0	0	0	0	0	0	0	0	0	0	0	0	0	0	0	0	0	0	1	0	0	0	0	0	0	0	0	0	0	0	0	0	0	0	0	0	0	0	0	0	0	0	0
hsa-miR-18a-3p	63	18	13	70	9	6	9	14	1	1	8	1	5	1	5	5	1	2	0	0	3	10	0	6	9	5	1	18	17	7	3	1	7	0	10	1	10	2	6	21	1	3	12	5	3	0	2	10	70
hsa-miR-339-5p	49	44	5	33	20	14	1	13	19	6	8	8	6	12	8	10	12	4	3	0	24	28	0	3	18	0	0	23	4	6	6	1	15	1	4	4	1	1	3	13	16	2	1	10	10	4	2	2	110
hsa-miR-1255b-2-3p	0	0	0	0	0	0	0	0	0	0	0	0	0	0	0	0	0	0	0	0	0	0	0	0	0	0	0	0	0	0	0	0	0	0	0	0	0	0	0	0	0	0	0	0	0	0	0	0	0
hsa-miR-186-5p	696	334	108	818	130	161	58	161	17	25	74	34	64	38	78	40	79	56	46	0	266	39	0	20	213	7	1	313	55	134	87	27	52	26	74	71	54	41	65	99	167	50	55	87	68	15	18	150	2573
hsa-miR-486-5p	14853	6430	1344	14443	3154	3576	1796	2735	2106	1216	1063	1412	1220	310	1522	1400	2327	1974	1014	0	804	1463	0	854	1066	1107	32	1837	7305	3941	744	504	8063	814	3509	1224	2553	1228	604	2116	658	379	385	1090	733	801	287	1483	17818
hsa-miR-378b	7191	2	436	544	13	24	2	0	535	0	0	164	614	0	1	17	1	0	558	0	0	1	0	0	227	14	0	137	0	0	0	0	0	30	0	49	507	0	0	0	0	0	1	0	0	50	0	1	1801
hsa-miR-3927-5p	0	0	0	0	0	0	0	0	0	0	0	0	0	0	0	0	0	0	0	0	0	0	0	0	0	0	0	0	0	0	0	0	0	0	0	0	0	0	0	0	0	0	0	0	0	0	0	0	0
hsa-miR-548ay-5p	107	26	19	132	9	4	2	5	9	0	8	5	0	4	5	0	16	3	8	0	9	2	0	0	8	0	0	19	2	12	11	0	9	2	10	5	5	5	0	26	1	0	4	0	4	1	0	9	195
hsa-miR-548j-5p	99	95	50	37	31	48	30	51	18	2	18	8	7	15	8	21	0	10	31	0	34	38	0	16	45	8	0	19	16	15	9	13	17	1	11	3	3	11	11	123	53	12	36	13	26	4	0	7	220
hsa-miR-3936	0	0	0	0	0	0	0	0	0	0	0	0	0	0	0	0	0	0	0	0	0	0	0	0	0	0	0	0	0	2	0	0	2	0	0	0	0	0	0	0	0	0	0	0	0	0	0	0	4
hsa-miR-3915	0	0	0	0	0	0	0	0	0	0	0	0	0	0	0	0	0	0	0	0	0	0	0	0	0	0	0	0	0	0	0	0	0	0	0	0	0	0	0	0	0	0	0	0	0	0	0	0	0
hsa-miR-1273h-5p	58	92	36	115	45	144	17	36	10	28	21	11	26	2	17	0	22	0	10	0	14	56	0	24	86	2	1	72	10	71	17	5	11	13	4	17	0	0	12	18	35	5	1	14	60	44	0	26	191
hsa-miR-6823-3p	0	0	3	0	0	0	1	0	0	0	0	0	0	0	0	0	0	0	0	0	0	0	0	0	0	0	0	0	0	0	0	0	0	0	0	2	0	0	0	0	0	0	2	0	0	0	0	1	1
hsa-miR-218-5p	59	21	17	12	7	8	0	2	1	20	2	5	4	3	8	0	6	1	1	0	1	0	0	9	5	0	1	18	2	24	2	0	1	6	0	12	1	2	1	4	3	0	0	0	3	0	0	3	34
hsa-miR-3117-5p	0	0	0	0	0	0	0	0	0	0	0	0	0	0	0	0	0	0	0	0	0	0	0	0	0	0	0	0	0	0	0	0	0	0	0	0	0	0	0	0	0	0	0	0	0	0	0	0	0
hsa-miR-663b	0	0	0	0	3	0	0	0	0	0	0	0	0	0	0	0	0	0	0	0	0	0	0	0	0	0	0	0	0	0	0	0	0	0	0	0	0	0	0	0	0	0	0	0	0	0	0	0	0
hsa-miR-6820-3p	37	6	2	13	3	1	2	3	0	0	1	4	0	2	3	3	7	5	4	0	3	3	0	1	0	3	0	0	0	4	0	0	9	2	3	2	1	0	0	1	1	0	0	0	3	0	0	1	16
hsa-miR-369-5p	390	537	264	192	435	482	33	175	40	8	139	16	15	12	89	70	47	47	57	0	247	468	0	44	144	11	0	232	51	175	105	10	29	12	71	98	16	73	24	199	283	49	16	124	29	18	31	61	602
hsa-miR-4656	0	0	0	0	0	0	0	0	0	0	0	0	0	0	0	0	0	0	0	0	0	0	0	0	0	0	0	0	0	0	0	0	0	0	0	0	0	0	0	0	0	0	0	0	0	0	0	0	0
hsa-miR-4450	0	0	0	0	0	0	0	0	0	0	0	0	0	0	0	0	0	0	0	0	0	0	0	0	0	0	0	0	0	0	0	0	0	0	0	0	0	0	0	0	0	0	0	0	0	0	0	0	0
hsa-miR-135a-5p	139	24	112	178	89	34	42	275	19	17	70	26	26	12	31	25	119	35	62	0	114	13	0	30	5	12	0	243	37	31	81	60	35	20	39	37	9	10	26	219	64	4	22	35	14	9	3	32	702
hsa-miR-3186-5p	0	0	0	0	0	0	0	0	0	0	0	0	0	0	0	0	0	0	0	0	0	5	0	0	0	0	0	0	0	0	0	0	0	0	0	0	0	0	0	0	0	0	0	0	0	0	0	0	0
hsa-miR-3922-5p	0	0	0	0	0	0	0	0	0	1	0	0	0	0	0	0	0	0	0	0	1	0	0	0	0	0	0	0	0	0	0	0	0	0	0	0	0	0	0	0	0	0	0	0	0	0	0	0	0
hsa-miR-6785-5p	0	0	4	5	0	0	0	0	0	0	0	0	0	0	0	0	0	0	0	0	3	0	0	0	0	0	0	0	0	0	0	0	0	0	0	0	0	0	0	0	0	0	0	0	0	0	0	14	7
hsa-miR-4799-3p	0	0	0	0	0	0	0	0	0	0	0	0	0	0	0	0	0	0	0	0	1	0	0	0	0	0	0	0	0	0	0	0	0	0	0	0	0	0	0	0	0	0	0	0	0	0	0	0	0
hsa-miR-6723-5p	0	0	0	0	0	0	0	0	0	0	0	0	0	0	0	0	0	0	0	0	0	0	0	0	0	0	0	0	0	0	0	0	0	0	0	0	0	0	0	0	0	0	0	0	0	0	0	0	0
hsa-miR-93-5p	22046	16363	4191	28948	5118	5267	2318	11551	759	1457	3509	1257	1757	1524	3734	2028	4350	1302	1807	1	7634	5103	0	1185	3238	847	37	9947	2452	3108	2125	1024	1710	1037	3624	1530	1716	896	1652	5007	2841	434	1156	2714	2515	2125	871	3259	53105
hsa-miR-376c-5p	0	0	0	0	0	0	0	0	0	0	0	0	0	0	0	0	0	0	0	0	0	0	0	0	0	0	0	0	0	0	0	0	0	0	0	0	0	0	0	0	0	0	0	0	0	0	0	0	0
hsa-miR-6816-5p	0	0	0	0	0	0	0	0	0	0	0	0	0	0	0	0	0	0	0	0	0	0	0	0	0	0	0	0	0	0	0	0	0	0	0	0	0	0	0	0	0	0	0	0	0	0	0	0	0
hsa-miR-548k	77	19	29	81	46	13	17	48	14	11	36	1	16	12	33	6	0	29	17	0	68	9	0	4	35	1	0	51	22	15	4	8	7	7	16	15	0	3	30	22	20	7	22	5	30	3	0	21	213
hsa-miR-6736-5p	0	3	0	0	0	6	0	0	0	0	0	0	0	0	0	0	0	0	0	0	4	0	0	0	0	0	0	0	18	0	0	0	0	0	0	0	0	0	0	3	0	0	0	1	0	0	0	4	22
hsa-miR-6862-5p	7	0	0	0	0	0	0	0	0	0	0	0	0	0	0	0	0	0	0	0	0	0	0	0	0	0	0	0	0	0	0	0	0	0	0	0	0	0	0	0	0	0	0	0	0	0	0	0	0
hsa-miR-1236-5p	30	3	0	0	0	0	0	0	0	0	0	0	0	0	0	0	0	0	0	0	0	0	0	0	0	0	0	0	0	0	0	0	0	0	0	0	0	4	0	0	0	0	0	0	0	0	0	0	11
hsa-miR-208b-5p	0	0	1	0	0	0	0	0	0	0	0	0	0	0	0	0	0	0	0	0	0	0	0	0	0	0	0	0	0	0	0	0	0	0	0	0	0	0	0	0	0	0	0	0	0	0	0	0	0
hsa-miR-4482-5p	2	0	0	0	0	0	0	0	0	0	0	0	0	0	0	0	0	0	0	0	0	2	0	0	0	0	0	6	0	0	0	0	0	0	0	0	0	0	0	0	0	0	0	0	0	0	0	0	0
hsa-miR-518f-5p	0	0	0	0	0	0	0	0	0	0	0	0	0	0	0	0	0	0	0	0	0	0	0	0	0	0	0	0	0	0	0	0	0	0	0	0	0	0	0	0	0	0	0	0	0	0	0	0	0
hsa-miR-654-5p	59	184	127	122	115	399	12	48	13	5	44	14	9	2	47	21	9	13	20	0	104	69	0	51	57	11	0	178	50	71	37	0	5	3	13	39	13	22	0	39	56	25	15	58	58	15	33	71	112
hsa-miR-6866-3p	0	0	0	0	0	0	0	4	0	0	0	0	0	0	0	0	0	0	0	0	0	0	0	0	0	0	0	0	0	0	0	0	0	0	0	0	0	0	0	0	0	0	0	0	0	0	0	0	0
hsa-miR-99a-3p	122	37	8	52	8	24	2	25	0	1	1	3	9	1	1	4	0	3	4	0	39	6	0	2	4	0	0	40	9	27	3	6	1	0	4	7	4	2	0	6	10	1	2	0	8	0	0	2	99
hsa-miR-6511b-3p	20	1	3	5	11	19	6	13	0	1	5	0	0	3	0	3	16	3	17	0	9	0	0	0	6	2	0	1	7	19	10	7	8	1	2	2	1	1	2	13	3	1	7	15	0	6	9	2	10
hsa-miR-4501	0	0	0	0	0	0	0	0	0	0	0	0	0	0	0	0	0	0	0	0	0	0	0	0	0	0	0	0	0	0	0	0	0	0	0	0	0	0	0	0	0	0	0	0	0	0	0	0	0
hsa-miR-6750-5p	0	0	0	0	0	5	0	0	0	0	0	0	0	0	0	0	0	0	0	0	0	0	0	0	0	0	0	0	0	0	0	0	0	0	0	0	0	0	0	0	0	0	0	0	0	0	0	0	0
hsa-miR-130b-5p	37	26	16	55	24	43	9	27	13	2	8	7	6	5	5	11	1	8	9	0	28	17	0	8	62	1	1	25	9	8	3	1	16	0	0	8	6	3	3	21	14	1	9	16	17	4	0	11	154
hsa-miR-487a-5p	13	45	8	8	12	40	0	0	3	1	3	0	2	1	9	7	2	0	3	0	20	11	0	0	10	0	0	24	0	3	8	2	4	0	0	2	0	5	0	26	8	4	7	6	2	4	2	4	32
hsa-miR-6799-3p	0	7	0	1	0	2	1	0	0	0	0	0	0	0	2	0	0	0	0	0	1	0	0	2	0	0	0	2	0	0	0	0	0	0	0	0	0	0	0	0	0	0	2	2	0	3	0	0	7
hsa-miR-3064-3p	0	0	0	0	0	0	0	0	0	0	0	0	0	0	0	0	0	0	0	0	0	0	0	0	0	0	0	0	0	0	0	0	0	0	0	0	0	0	0	0	0	0	0	0	0	0	0	0	0
hsa-miR-4803	0	0	0	0	0	0	0	0	0	0	0	0	0	0	0	0	0	0	0	0	0	0	0	0	0	0	0	0	0	0	0	0	0	0	0	0	0	0	0	0	0	0	0	0	0	0	0	0	0
hsa-miR-887-5p	0	0	0	0	0	0	0	0	0	0	0	0	0	0	0	0	0	0	0	0	0	0	0	0	0	0	0	0	0	0	0	0	0	0	0	0	0	0	0	0	0	0	0	0	0	0	0	0	0
hsa-miR-6509-3p	0	9	0	1	0	0	0	0	2	0	0	0	0	0	0	0	0	2	0	0	0	0	0	0	0	0	0	0	0	0	0	0	0	0	0	0	0	0	0	0	0	0	0	0	0	0	0	0	0
hsa-miR-7107-5p	9	0	0	0	0	0	0	0	0	0	0	0	0	0	0	0	0	0	0	0	0	0	0	0	0	0	0	0	0	0	0	0	0	0	0	0	0	0	0	0	0	0	0	0	0	0	0	0	0
hsa-miR-548au-3p	0	1	1	4	0	0	0	7	0	0	0	0	0	0	0	0	0	0	0	0	0	0	0	0	0	0	0	0	0	0	0	0	2	0	0	0	0	0	0	0	0	0	0	0	0	0	0	0	3
hsa-miR-939-5p	225	13	17	57	41	48	37	29	21	7	7	8	6	1	10	62	34	11	4	0	13	48	0	0	50	12	0	21	115	70	8	33	67	0	36	7	7	3	3	34	25	6	15	33	15	7	13	4	95
hsa-miR-4772-3p	147	65	12	142	18	20	21	8	16	5	5	4	11	3	6	9	16	7	15	0	6	3	0	1	2	4	0	18	23	5	2	3	2	4	1	19	0	3	0	2	3	2	0	6	5	2	0	13	152
hsa-miR-485-5p	14	63	64	62	45	94	9	41	6	1	22	4	0	4	9	17	29	7	9	0	48	110	0	25	27	14	0	44	5	55	38	4	27	4	2	16	8	11	7	101	75	7	5	30	11	16	3	32	57
hsa-miR-3193	8	0	0	2	1	0	0	0	0	0	0	0	1	0	0	0	0	0	3	0	0	0	0	0	0	0	0	0	0	0	0	0	0	0	0	0	0	1	0	0	0	0	1	0	0	0	0	0	0
hsa-miR-4783-3p	0	0	0	0	0	0	0	0	0	0	0	0	0	0	0	0	0	0	0	0	0	0	0	0	0	0	0	0	0	0	0	0	0	0	0	0	0	0	0	0	0	0	0	0	0	0	0	0	0
hsa-miR-7158-3p	0	0	0	0	0	0	0	0	0	0	0	0	0	0	0	0	0	0	0	0	0	0	0	0	0	0	0	0	0	0	0	0	0	0	0	0	0	0	0	0	0	0	0	0	0	0	0	0	0
hsa-miR-4506	0	0	0	0	0	0	4	0	0	0	0	0	0	0	0	0	0	0	0	0	0	0	0	0	0	0	0	0	0	0	0	0	0	0	0	0	0	0	0	0	0	0	0	0	0	0	0	0	0
hsa-miR-6880-3p	0	0	0	0	0	0	0	0	0	0	0	0	0	1	0	0	0	0	0	0	0	1	0	0	0	0	0	0	0	0	0	0	0	0	0	0	0	0	0	0	0	0	0	0	0	0	0	0	0
hsa-miR-144-5p	768	138	147	317	178	90	63	149	25	10	52	9	53	42	86	106	140	67	78	0	395	39	0	10	36	9	5	214	36	79	104	41	191	16	59	9	49	7	96	231	35	14	43	87	31	30	14	48	1447
hsa-miR-6734-3p	0	0	2	0	0	0	0	0	0	0	0	0	0	0	0	1	0	0	0	0	0	0	0	0	0	0	0	0	0	0	0	0	0	0	0	0	0	0	0	0	0	0	0	0	0	0	0	0	0
hsa-miR-892a	0	0	0	0	0	0	0	0	0	0	0	0	0	0	0	0	0	0	0	0	0	0	0	0	0	0	0	0	0	0	0	0	0	0	0	0	0	0	0	0	0	0	0	0	0	0	0	0	0
hsa-miR-379-3p	3	2	2	5	2	4	0	10	0	0	0	0	0	0	0	0	0	0	0	0	0	0	0	1	1	0	0	2	0	0	0	1	0	0	0	4	0	1	0	0	0	2	0	0	0	0	0	0	8
hsa-miR-1304-3p	14	9	11	45	33	23	7	17	1	0	6	3	7	0	14	1	2	6	1	0	14	13	0	20	1	0	0	31	6	7	11	3	3	0	2	10	2	1	3	6	12	2	4	4	7	7	2	31	91
hsa-miR-122-5p	417571	18602	13536	64074	14710	111055	8707	43870	1756	21650	33144	3752	9639	4804	38383	2224	22430	8008	15283	4	40941	1959	0	3987	7384	3308	104	53680	5579	8888	20925	8559	1894	6766	8890	3699	13801	11771	6579	5872	4242	3635	19219	4388	59511	756	3846	7515	157222
hsa-miR-4530	0	0	0	0	0	0	0	0	0	0	0	0	0	0	0	0	0	0	0	0	0	0	0	0	0	0	0	0	0	0	0	0	0	0	0	0	0	0	0	0	0	0	0	0	0	0	0	0	0
hsa-miR-4707-5p	0	0	0	0	0	0	0	0	0	0	0	0	0	0	0	0	0	0	0	0	0	0	0	0	0	0	0	0	0	0	0	0	0	0	0	0	0	0	0	0	0	0	0	0	0	0	0	0	0
hsa-miR-548f-5p	14	3	5	1	9	1	1	4	6	0	1	1	6	2	1	4	0	6	3	0	8	0	0	1	0	0	0	0	0	0	1	0	6	3	0	0	0	0	1	5	2	2	0	2	0	0	0	0	30
hsa-miR-206	785	810	133	231	344	39	182	419	35	39	180	29	10	33	170	17	114	164	7	0	104	32	0	40	99	3	0	60	31	248	15	46	17	85	45	28	30	18	15	55	37	1	38	20	8	23	55	72	741
hsa-miR-136-5p	678	583	104	89	174	263	23	74	8	19	36	17	13	28	77	12	72	34	30	0	327	126	0	11	123	7	0	133	31	57	47	1	22	10	18	57	16	30	24	88	102	29	0	67	22	3	3	5	530
hsa-miR-6810-3p	0	2	0	0	0	0	0	0	0	0	1	0	0	0	0	0	0	0	4	0	0	1	0	0	0	0	0	0	0	0	0	0	0	0	0	0	0	0	0	0	0	1	11	0	0	0	0	0	0
hsa-miR-24-1-5p	0	0	3	0	0	0	0	0	0	4	0	2	0	0	0	0	0	0	0	0	4	0	0	0	0	0	0	2	0	0	1	1	0	0	2	0	0	0	0	0	0	0	0	1	0	0	0	0	5
hsa-miR-8072	403	58	47	34	102	34	37	66	28	6	23	34	4	2	4	25	32	17	23	0	12	23	0	20	54	14	0	35	78	86	56	39	14	27	33	8	13	18	5	5	20	17	56	37	18	0	6	19	15
hsa-miR-5195-3p	0	0	0	0	0	0	0	0	0	0	0	0	0	0	0	0	0	0	0	0	0	0	0	0	0	0	0	0	0	0	0	0	0	0	0	0	0	0	0	0	0	0	0	0	0	0	0	0	0
hsa-miR-5584-3p	0	0	0	0	0	0	0	0	0	0	0	0	0	0	0	0	0	0	0	0	0	0	0	0	0	0	0	0	0	0	0	0	0	0	0	0	0	0	0	0	0	0	0	0	0	0	0	0	0
hsa-miR-5010-5p	357	98	173	516	103	121	156	290	185	15	180	34	79	57	104	49	116	65	103	0	122	109	0	28	230	30	2	200	217	105	96	50	340	11	181	47	92	37	54	238	156	91	126	220	124	53	60	140	535
hsa-miR-6125	0	0	0	0	0	0	0	0	0	0	0	0	0	0	0	0	0	0	0	0	0	0	0	0	0	0	0	0	0	0	0	0	0	0	0	0	0	0	0	0	0	0	0	0	0	0	0	0	0
hsa-miR-4424	3	0	0	0	0	0	0	0	0	0	0	0	0	0	0	0	0	0	0	0	0	0	0	0	0	0	0	1	0	0	0	0	0	0	0	0	0	0	0	0	0	0	0	0	0	0	0	0	0
hsa-miR-7703	0	0	0	0	0	0	0	0	0	0	0	0	0	0	0	0	0	0	0	0	0	0	0	0	0	0	0	0	0	0	0	0	0	0	0	0	0	0	0	0	0	0	0	0	0	0	0	0	0
hsa-miR-652-5p	4	3	1	4	3	1	0	0	0	0	0	0	0	6	6	0	0	4	6	0	3	3	0	0	0	0	0	0	0	0	2	0	6	0	0	4	0	0	0	4	0	3	0	2	0	1	12	1	11
hsa-miR-1972	2	0	0	0	0	0	0	0	0	0	0	0	0	0	0	0	0	0	0	0	0	0	0	0	0	0	0	0	0	0	0	0	0	0	0	1	0	0	0	0	0	0	0	0	0	0	0	0	7
hsa-miR-340-5p	2249	945	603	3025	871	435	326	1101	346	45	350	93	270	165	174	200	287	266	234	0	767	455	0	288	526	41	10	1056	290	250	394	127	276	38	282	251	149	324	249	938	812	142	402	696	198	312	128	714	11095
hsa-miR-3120-5p	7	0	3	1	0	0	0	0	0	0	0	0	0	0	0	0	0	0	0	0	0	2	0	0	0	0	0	2	0	4	2	0	0	0	1	0	0	0	0	2	0	0	0	0	0	0	0	0	0
hsa-miR-4272	0	0	0	0	0	0	0	0	0	0	0	0	0	0	0	0	0	0	0	0	0	0	0	0	0	0	0	0	0	0	0	0	0	0	0	0	0	0	0	0	0	0	0	0	0	0	0	0	0
hsa-miR-3691-3p	0	0	0	0	0	0	0	0	0	0	2	0	0	0	0	0	0	0	0	0	0	0	0	0	0	0	0	0	0	0	0	0	0	0	0	0	0	0	0	0	0	0	0	0	0	0	0	0	4
hsa-miR-3183	6	0	0	0	0	0	0	5	0	0	0	0	0	0	0	0	0	0	0	0	2	0	0	0	0	0	0	0	0	0	0	0	0	0	0	2	0	0	0	0	0	0	0	0	0	0	0	2	0
hsa-miR-485-3p	0	5	7	9	2	28	0	0	1	0	5	1	6	1	10	4	0	0	0	0	8	3	0	3	18	2	0	10	0	3	5	0	1	0	2	3	2	0	2	11	7	2	0	5	1	1	0	0	26
hsa-miR-6863	0	0	0	0	0	0	0	0	0	0	0	0	0	0	0	0	0	0	0	0	0	0	0	0	0	0	0	0	0	0	0	0	0	0	0	0	0	0	0	0	0	0	0	0	0	0	0	0	0
hsa-miR-25-3p	39805	12027	4722	40676	4564	2753	2009	7755	1923	641	2200	1526	2655	608	3900	1345	6348	2796	1511	1	4727	1187	1	1516	2664	560	30	8508	5118	3141	1686	1680	4208	812	7777	2341	3746	904	1340	2431	1360	644	573	925	1455	336	470	4710	119788
hsa-miR-3942-3p	0	0	0	0	0	0	0	0	0	0	0	0	0	0	0	0	0	0	0	0	0	0	0	0	0	0	0	0	0	0	0	0	0	0	0	0	0	0	0	0	0	0	0	0	0	0	0	0	0
hsa-miR-1244	0	0	0	0	0	0	0	0	0	0	0	0	0	0	0	0	0	0	0	0	0	0	0	0	0	0	0	0	0	0	0	0	0	0	0	0	0	0	0	0	0	0	0	0	0	0	0	0	0
hsa-miR-4684-3p	23	0	0	0	0	0	0	0	0	0	0	0	0	0	0	0	0	0	0	0	0	0	0	0	0	0	0	0	0	0	0	0	0	0	0	0	0	0	0	0	0	0	0	0	0	0	0	0	0
hsa-miR-6812-5p	0	0	0	0	0	0	0	0	0	0	0	0	0	0	0	0	0	0	0	0	0	0	0	0	0	0	0	0	0	0	0	0	0	0	0	0	0	0	0	0	0	0	0	0	0	0	0	0	0
hsa-miR-373-5p	0	0	0	0	0	0	0	0	0	0	0	0	0	0	0	0	0	0	0	0	0	0	0	0	0	0	0	0	0	0	0	0	0	0	0	0	0	0	0	0	0	0	0	0	0	0	0	0	0
hsa-miR-6728-5p	0	0	0	0	0	0	0	0	0	0	0	0	0	0	0	0	0	0	0	0	0	0	0	0	0	0	0	0	0	0	0	0	0	0	0	0	0	0	0	0	0	0	0	0	0	0	0	0	0
hsa-miR-556-3p	3	20	1	20	2	2	0	8	9	0	0	0	3	3	0	0	0	0	3	0	10	2	0	0	3	0	0	9	0	1	2	0	6	0	0	1	0	1	0	4	1	0	1	0	9	0	1	4	27
hsa-miR-548o-5p	1	0	0	0	1	1	0	0	0	1	0	0	0	1	0	0	8	0	0	0	0	0	0	0	0	0	0	0	0	0	1	0	0	0	0	2	0	0	0	0	0	0	0	0	0	0	0	0	20
hsa-miR-367-3p	0	0	0	0	0	0	0	0	0	0	0	0	0	0	0	0	0	0	0	0	0	0	0	0	0	0	0	0	0	0	0	0	0	0	0	0	0	0	0	0	0	0	0	0	0	0	0	0	0
hsa-miR-4289	0	0	0	0	0	0	0	0	0	0	0	0	0	0	0	0	0	0	0	0	0	0	0	0	0	0	0	0	0	0	0	0	0	0	0	0	0	0	0	0	0	0	0	0	0	0	0	0	0
hsa-miR-3688-3p	0	3	1	13	3	1	1	0	0	0	2	0	0	0	0	0	0	1	0	0	4	4	0	1	9	1	0	0	0	0	0	0	2	1	0	0	0	2	0	0	0	0	0	0	3	3	3	0	24
hsa-miR-4437	7	1	0	0	0	0	0	0	0	0	0	3	0	0	0	0	0	0	3	0	0	0	0	0	0	0	0	0	0	0	0	0	0	0	0	1	0	0	0	0	0	0	0	0	0	2	0	0	1
hsa-miR-548aq-3p	15	2	4	23	0	3	0	0	5	0	0	0	2	0	2	0	0	0	1	0	0	1	0	1	0	0	0	3	1	1	0	0	0	1	0	1	2	2	0	7	0	1	0	1	0	1	0	0	10
hsa-miR-6851-5p	0	0	0	0	0	0	0	0	0	0	0	0	0	0	0	0	0	0	0	0	0	0	0	0	0	0	0	0	0	7	0	0	0	0	0	0	0	0	0	0	0	0	0	0	0	0	0	0	0
hsa-miR-5191	0	0	0	0	0	0	0	0	0	0	0	0	0	0	0	0	0	0	0	0	0	0	0	0	0	0	0	0	0	0	0	0	0	0	0	0	0	0	0	0	0	0	0	0	0	0	0	0	0
hsa-miR-876-3p	3	1	0	0	0	0	0	0	0	0	0	0	0	0	0	0	0	0	0	0	0	0	0	0	0	0	0	0	0	0	0	0	0	0	0	0	0	0	0	0	0	0	0	0	0	0	0	0	19
hsa-miR-4738-3p	41	0	2	0	2	0	6	0	7	0	0	0	1	0	0	3	0	1	4	0	7	0	0	0	0	0	0	16	5	7	0	0	0	0	0	0	0	3	0	0	0	0	0	0	0	0	0	0	36
hsa-miR-3922-3p	0	0	0	0	0	0	0	0	0	0	0	0	0	0	0	0	0	0	0	0	0	0	0	0	0	0	0	0	0	0	0	0	0	0	0	0	0	0	0	0	0	0	0	0	0	0	0	0	0
hsa-miR-423-5p	31827	3682	6096	296	217	2447	4335	7721	85	867	98	950	1482	828	2348	51	5832	2372	93	0	10840	1055	0	2894	1475	637	42	2537	8596	5839	1546	161	197	18	3840	78	2181	2872	2046	1737	7285	2478	330	2207	62	749	633	6730	21217
hsa-miR-6792-3p	0	0	0	0	0	0	0	0	0	0	0	0	0	0	0	0	0	0	0	0	0	0	0	0	0	0	0	0	0	0	0	0	0	0	0	0	0	0	0	0	0	0	0	0	0	0	0	0	0
hsa-miR-455-3p	13	2	1	0	7	50	2	0	0	1	1	1	0	2	0	0	0	5	0	0	9	0	0	0	3	2	0	1	0	0	2	0	2	0	0	1	0	0	0	1	0	0	1	0	42	0	0	0	57
hsa-miR-425-5p	8969	4157	1530	4159	2766	2291	480	2338	441	471	867	640	674	452	683	784	1050	585	948	4	1512	2449	0	1202	2118	263	20	1604	1832	969	940	411	791	355	737	979	277	505	450	1801	774	133	809	761	278	682	312	2705	14683
hsa-miR-181c-5p	383	112	84	194	105	64	37	108	29	18	37	40	30	16	28	62	28	34	51	0	230	72	0	24	116	4	1	140	20	28	19	11	36	5	16	23	16	12	13	130	49	13	26	14	16	20	8	32	841
hsa-miR-5685	0	0	0	0	0	0	0	0	0	0	0	0	0	0	0	0	0	0	0	0	0	0	0	0	0	0	0	0	0	0	0	0	0	0	0	0	0	0	0	0	0	0	0	0	5	0	0	0	3
hsa-miR-6717-5p	0	0	0	0	0	0	0	0	0	0	0	0	0	0	0	0	0	0	0	0	0	0	0	0	0	0	0	0	0	0	0	0	0	0	0	0	0	0	0	0	0	0	0	0	0	0	0	0	0
hsa-miR-499b-5p	5	5	0	0	1	0	0	0	0	0	0	0	0	0	0	0	0	0	0	0	0	0	0	0	0	0	0	5	0	0	0	0	2	0	0	0	0	0	0	0	0	0	3	0	0	0	0	0	0
hsa-miR-338-3p	412	111	95	194	152	49	47	23	42	22	14	17	39	23	41	23	100	36	11	0	112	24	0	30	107	4	1	169	40	14	38	22	69	10	14	16	29	17	61	71	33	16	7	9	11	16	0	68	709
hsa-miR-4434	0	0	0	0	0	0	0	0	0	0	0	0	0	0	0	0	0	0	0	0	0	0	0	0	0	0	0	0	0	0	0	0	0	0	0	0	0	0	0	0	0	0	0	0	0	0	0	0	0
hsa-miR-200a-3p	38	7	1	55	4	5	0	0	5	2	1	0	12	5	11	1	38	2	11	0	11	2	0	0	126	1	0	25	1	1	0	2	2	2	6	7	2	4	3	3	2	5	1	3	1	0	1	0	50
hsa-miR-6870-5p	0	0	0	0	0	0	0	0	0	0	0	0	0	0	0	0	0	0	0	0	0	0	0	0	0	0	0	0	0	0	0	0	0	0	0	0	0	0	0	0	0	0	0	0	0	0	0	0	0
hsa-miR-4703-3p	0	0	0	0	0	0	0	0	0	0	0	0	0	0	0	0	0	0	0	0	0	0	0	0	0	0	0	0	0	0	0	0	0	0	0	0	0	0	0	0	0	0	0	0	0	0	0	0	0
hsa-miR-211-5p	7	2	2	2	15	13	5	11	1	0	1	0	11	0	5	1	3	6	1	0	2	4	0	0	6	1	1	13	1	1	0	1	6	2	0	5	0	1	2	1	4	1	3	2	6	1	1	0	9
hsa-miR-153-5p	1	7	1	8	6	0	0	0	0	0	0	2	0	2	0	0	0	0	0	0	0	1	0	0	0	0	0	0	0	0	0	0	0	0	0	0	0	0	3	0	3	0	0	0	0	0	0	1	2
hsa-miR-509-5p	0	0	0	0	0	0	0	0	0	0	0	0	0	0	0	0	0	0	0	0	0	0	0	0	0	0	0	0	0	0	0	0	0	0	0	0	0	0	0	0	0	0	0	0	0	0	0	0	0
hsa-miR-767-5p	0	0	0	0	0	0	0	0	0	0	0	0	0	0	0	0	0	0	0	0	0	0	0	0	0	0	0	0	0	0	0	0	0	0	0	0	0	0	0	0	0	0	3	0	0	0	0	0	0
hsa-miR-944	11	0	0	12	0	0	0	0	0	0	2	0	4	0	0	0	0	0	0	0	0	0	0	0	0	0	0	0	0	0	0	0	0	0	5	0	0	0	0	0	0	0	0	0	0	0	0	0	3
hsa-miR-3184-3p	32549	5212	2668	22905	6026	7835	2759	4246	4307	437	5774	1906	2545	1561	1435	1904	117	1245	5063	1	250	4275	1	101	4978	1189	1	6733	5391	2744	4945	5615	18867	589	5640	2754	2608	2050	960	3487	323	55	7009	7206	3235	2292	1435	153	10954
hsa-miR-219a-5p	25	3	1	3	2	1	11	4	2	0	0	0	3	0	0	2	0	3	1	0	3	0	0	2	1	0	0	5	1	0	0	2	1	0	0	0	1	0	3	4	0	0	0	1	0	1	0	1	29
hsa-miR-29b-1-5p	47	17	14	9	8	10	0	6	0	2	0	5	2	3	2	1	3	2	1	0	27	17	0	0	0	3	0	6	4	5	6	8	2	3	2	0	0	0	0	0	0	0	3	1	1	0	2	5	34
hsa-miR-548e-3p	10	2	1	16	0	5	0	16	3	2	0	0	0	0	0	1	0	0	0	0	3	3	0	0	0	0	0	0	0	2	0	0	4	0	5	0	0	0	0	10	0	2	0	1	0	0	1	0	5
hsa-miR-4436b-5p	0	0	0	0	0	0	0	0	0	0	0	0	0	0	0	0	0	0	0	0	0	0	0	0	0	0	0	0	0	0	0	0	0	0	0	0	0	0	0	0	0	0	0	0	0	0	0	0	0
hsa-miR-1265	0	0	0	0	0	0	0	0	0	0	6	0	0	0	0	0	0	0	0	0	0	0	0	0	0	0	0	0	0	0	0	0	0	0	0	0	0	0	0	0	0	0	0	0	0	0	0	0	0
hsa-miR-548ac	0	0	0	3	0	0	0	0	0	0	0	0	0	0	0	0	0	0	0	0	0	0	0	0	0	0	0	0	0	0	0	0	0	0	0	0	0	0	0	0	0	0	0	0	0	0	0	0	1
hsa-miR-219a-1-3p	0	0	0	0	0	0	0	0	0	0	0	0	0	0	0	0	7	0	0	0	0	0	0	0	0	0	0	4	0	0	0	0	0	0	0	0	0	0	0	0	0	0	0	0	0	0	0	0	0
hsa-miR-3121-5p	0	0	0	0	0	0	0	0	0	0	0	0	0	0	0	0	0	0	0	0	0	0	0	0	0	0	0	0	0	0	0	0	0	0	0	0	0	0	0	0	0	0	0	0	0	0	0	0	0
hsa-miR-1343-3p	0	0	0	0	0	0	0	0	0	0	0	0	0	0	0	0	0	0	0	0	0	0	0	0	0	0	0	0	0	0	0	0	0	0	0	0	0	0	0	0	0	0	0	0	0	0	0	0	0
hsa-miR-515-3p	28	3	0	0	0	8	0	7	0	0	0	1	2	0	1	0	3	3	4	0	0	0	0	0	0	0	0	2	0	0	5	5	0	0	0	2	0	0	2	1	0	0	0	0	2	0	0	0	30
hsa-miR-3659	0	1	0	0	0	0	0	0	0	0	0	0	0	0	0	0	0	0	0	0	0	0	0	0	0	0	0	0	0	0	0	0	0	0	0	0	0	0	0	0	0	0	0	0	0	0	0	0	0
hsa-miR-3679-3p	0	0	0	0	0	2	0	0	0	0	0	0	0	0	0	0	0	0	0	0	0	0	0	0	0	0	0	0	0	0	0	0	0	0	0	0	0	0	0	0	0	0	0	0	0	0	0	3	0
hsa-miR-140-3p	5327	6789	746	4426	1022	1071	427	1337	439	282	618	398	473	262	431	308	624	466	539	0	1171	728	0	285	452	154	18	1498	499	672	211	161	785	232	700	405	430	147	171	536	341	147	354	393	286	343	181	719	11865
hsa-miR-3166	0	2	0	0	0	0	0	0	0	0	0	0	0	0	0	0	0	0	0	0	6	0	0	0	0	0	0	0	0	0	0	0	0	0	0	0	0	0	0	0	0	2	0	0	0	0	0	8	1
hsa-miR-4526	2	0	0	0	0	0	0	0	0	0	0	0	0	0	0	0	0	0	0	0	0	0	0	0	0	0	0	0	0	2	0	0	0	0	0	0	0	0	0	0	0	0	0	0	0	0	0	1	0
hsa-miR-7850-5p	85	1	0	8	0	0	0	0	0	0	0	1	0	0	0	0	0	0	0	0	0	5	0	0	6	0	0	0	1	0	0	7	0	0	0	0	5	1	3	0	0	0	0	0	0	0	0	5	7
hsa-miR-625-5p	986	643	189	688	314	315	163	462	114	18	201	34	103	61	74	124	118	104	93	0	404	125	0	70	318	19	5	430	51	130	143	56	101	9	40	74	28	73	44	451	161	90	205	159	99	74	27	132	2638
hsa-miR-369-3p	516	508	200	331	190	177	69	123	44	13	55	9	14	22	70	37	62	74	88	0	368	102	0	58	31	19	2	315	47	144	149	36	77	4	75	47	17	52	20	96	253	102	13	38	30	17	14	115	452
hsa-miR-203b-5p	0	0	0	0	0	0	0	0	0	0	0	0	0	0	0	0	0	0	0	0	0	0	0	0	0	0	0	0	0	0	0	0	0	0	0	0	0	0	0	0	0	0	0	0	0	0	0	0	0
hsa-miR-1287-3p	4	0	0	1	0	0	0	0	0	0	2	0	0	0	0	0	0	0	0	0	3	0	0	0	0	0	0	2	0	0	0	0	0	0	0	0	0	0	0	0	0	0	0	0	2	0	0	0	14
hsa-miR-132-3p	2	0	0	2	0	0	0	0	0	0	0	0	1	0	0	0	0	0	0	0	0	0	0	0	1	0	0	0	0	0	0	1	0	0	0	0	0	1	0	0	3	0	0	0	0	0	0	0	0
hsa-miR-410-3p	115	284	56	129	108	136	6	18	2	10	8	1	9	0	1	20	0	24	23	0	135	84	0	32	2	16	0	70	11	46	10	13	9	1	10	17	15	20	0	48	18	20	17	26	0	11	18	47	93
hsa-miR-4317	0	0	0	0	0	0	0	0	0	0	0	0	0	0	0	0	0	0	0	0	0	0	0	0	0	0	0	0	0	0	0	0	0	0	0	0	0	0	0	0	0	0	0	0	0	0	0	0	0
hsa-miR-3164	6	2	0	0	4	0	2	0	0	0	0	0	0	0	0	0	0	0	0	0	0	2	0	0	0	0	0	0	0	0	0	0	0	0	0	0	0	0	0	8	0	7	0	0	0	0	0	0	17
hsa-miR-365b-3p	311	74	142	1262	123	427	57	44	291	13	57	70	276	57	99	135	188	99	54	0	15	36	0	147	211	22	1	621	10	69	7	29	117	7	80	83	26	35	190	18	96	17	43	44	411	27	35	269	418
hsa-miR-216a-5p	66	64	3	29	1	1	0	13	0	0	1	1	0	5	6	5	8	1	0	0	0	2	0	2	7	2	3	6	0	0	1	0	0	1	0	0	0	1	0	30	3	0	0	2	0	0	0	13	159
hsa-miR-1537-5p	9	0	1	5	5	0	0	11	0	0	6	0	1	0	0	0	0	0	0	0	0	0	0	0	2	0	0	0	5	0	0	0	0	0	0	1	0	0	0	0	0	0	0	0	0	0	0	0	7
hsa-miR-6882-5p	4	5	0	11	0	0	0	0	0	0	0	0	0	0	0	0	0	0	0	0	0	0	0	0	0	0	0	5	0	0	0	0	0	0	0	0	0	0	0	0	0	0	0	0	0	0	0	0	1
hsa-miR-3190-5p	16	4	0	2	0	0	0	8	0	0	0	0	0	0	0	6	0	6	0	0	0	0	0	0	5	0	0	0	0	0	0	0	0	0	0	0	0	0	0	0	0	0	0	0	0	0	0	0	0
hsa-miR-6795-5p	2	0	0	0	0	0	0	12	0	0	0	0	0	0	0	0	0	0	0	0	0	0	0	0	0	0	0	0	0	0	0	0	0	0	0	0	0	0	0	0	0	0	0	0	0	0	0	0	0
hsa-miR-4467	4	8	0	1	0	0	0	0	10	0	0	0	0	0	0	0	0	0	0	0	0	0	0	2	0	0	0	5	0	5	0	0	0	0	0	0	7	0	0	0	0	0	0	0	4	0	0	0	0
hsa-miR-6734-5p	220	89	12	100	62	81	44	24	21	1	16	6	15	9	20	0	1	11	3	0	55	36	0	18	44	15	0	60	83	26	12	1	27	4	51	29	8	12	11	104	21	8	18	10	22	15	16	71	534
hsa-miR-155-5p	2965	704	899	1716	490	489	252	767	140	360	373	220	285	196	278	186	516	177	322	0	1782	407	0	75	619	54	9	755	148	371	388	325	345	149	286	151	72	64	146	665	170	95	57	181	65	135	38	226	2447
hsa-miR-1908-3p	1	0	0	14	0	5	0	10	0	0	0	0	0	0	0	0	0	5	0	0	0	0	0	0	0	0	0	1	0	0	2	0	0	0	0	0	0	0	0	0	10	0	2	9	0	0	0	0	2
hsa-miR-548x-3p	0	0	0	0	0	0	0	0	0	0	0	0	0	0	0	0	0	0	0	0	0	0	0	0	0	0	0	0	0	0	0	0	0	0	0	0	0	0	0	0	0	0	0	0	0	0	0	0	0
hsa-miR-6514-3p	1	4	0	2	0	8	2	1	2	0	0	0	0	0	0	4	0	0	0	0	3	0	0	2	2	0	0	1	0	0	2	2	1	1	0	0	0	0	0	0	4	0	0	0	0	0	0	0	2
hsa-miR-3144-5p	0	0	0	0	0	0	0	0	0	0	0	0	0	0	0	0	0	0	0	0	0	0	0	0	0	0	0	0	0	0	0	0	0	0	0	0	0	0	0	0	0	0	0	0	0	0	0	2	0
hsa-miR-4694-3p	0	0	0	0	0	0	0	0	0	0	0	0	0	0	0	0	0	0	0	0	0	0	0	0	0	0	0	0	0	0	0	0	0	0	0	0	0	0	0	0	0	0	0	0	0	0	0	0	0
hsa-miR-6738-3p	0	0	0	0	0	1	0	0	0	0	0	0	0	0	0	0	0	0	0	0	0	0	0	0	0	0	0	0	0	0	0	0	0	0	0	0	0	0	0	0	0	0	0	0	0	0	0	0	0
hsa-miR-548h-5p	0	0	0	0	0	0	0	0	0	2	0	0	0	0	0	0	0	0	0	0	0	0	0	0	0	0	0	0	0	0	2	0	0	0	0	0	0	0	0	0	0	0	0	0	0	0	0	0	0
hsa-let-7d-3p	13090	1178	954	4921	1782	1358	559	2186	165	98	451	257	519	160	282	163	738	311	484	0	906	545	0	402	1164	127	12	2654	913	946	1104	470	357	66	403	390	409	303	280	529	623	87	638	330	198	128	159	919	4349
hsa-miR-130a-3p	26414	46488	6256	23451	8187	7043	2616	10890	1423	1406	4240	2527	2302	2252	1546	2440	3326	3038	1956	0	8468	13327	4	1954	4728	1166	98	11626	2870	3915	3133	1258	3500	861	3709	4270	1527	2115	1257	7022	5019	1191	2027	2999	2973	4247	956	6095	89139
hsa-miR-3652	0	0	0	0	0	0	0	0	0	0	0	0	0	0	0	0	0	0	0	0	0	0	0	0	0	0	0	0	0	0	0	0	0	0	0	0	0	0	0	0	0	0	0	0	0	0	0	0	0
hsa-miR-7854-3p	33	14	2	12	0	9	0	8	0	0	9	11	0	0	0	0	0	3	0	0	1	18	0	3	2	3	0	0	5	7	2	0	21	0	5	0	4	0	0	1	1	6	0	8	0	0	0	4	39
hsa-miR-5004-5p	0	0	0	0	0	0	0	0	0	0	0	0	0	0	0	0	0	0	0	0	0	0	0	0	0	0	0	0	0	0	0	0	0	0	0	0	0	0	0	0	0	0	0	0	0	0	0	0	0
hsa-miR-1275	5	14	14	24	14	2	4	17	4	0	13	0	0	2	0	0	0	0	1	0	21	10	0	1	14	0	0	29	0	1	5	3	6	0	3	1	0	3	5	2	4	0	9	7	1	0	0	8	52
hsa-miR-500a-3p	1720	255	72	172	86	16	33	93	12	20	24	37	20	8	18	24	41	38	30	0	73	48	0	12	21	16	0	99	36	20	32	18	75	18	21	22	16	12	13	36	22	7	34	11	22	29	6	42	656
hsa-miR-142-3p	9228	3498	2289	3603	1478	3201	1263	2555	838	1217	596	590	593	820	1319	1281	2411	753	1774	0	4244	815	0	503	1800	165	18	2853	733	1432	1257	1182	3103	399	731	574	309	278	1225	4477	1465	477	682	1113	336	484	220	780	17337
hsa-miR-552-3p	0	0	0	0	0	0	0	0	0	0	0	0	0	0	0	0	0	0	0	0	0	0	0	0	0	0	0	0	0	0	0	0	0	0	0	0	0	0	0	0	0	0	0	0	0	0	0	0	0
hsa-miR-520d-5p	0	2	2	1	12	4	0	0	0	0	0	0	1	1	0	0	0	0	0	0	1	0	0	0	3	0	0	2	0	0	0	1	0	0	0	0	0	0	3	0	1	0	0	0	0	0	0	0	17
hsa-miR-22-3p	498495	66476	20235	145230	43125	18814	12078	28909	9454	4135	8616	7189	11344	9666	10437	12717	17735	10629	9185	1	53531	21947	1	8166	12210	2183	256	35717	9553	15303	9132	5621	20714	2379	10530	5647	20950	26011	7586	28301	15294	5308	11953	9519	7082	10274	3378	17411	298917
hsa-miR-219a-2-3p	0	0	0	9	0	0	0	0	0	0	0	0	2	0	0	0	0	0	0	0	0	0	0	0	0	1	0	0	0	5	0	0	0	0	0	0	0	0	0	0	0	0	0	0	0	0	0	0	0
hsa-miR-570-5p	0	0	0	2	0	0	0	0	0	0	0	0	0	0	0	0	0	1	0	0	0	0	0	0	0	0	0	0	0	0	0	0	0	0	0	0	0	0	0	0	0	0	0	0	0	0	0	0	15
hsa-miR-411-5p	68	156	54	22	62	77	18	17	5	7	3	5	2	0	9	16	16	3	14	0	37	43	0	6	32	5	0	58	13	35	7	0	9	1	10	18	6	9	2	85	24	6	8	16	1	7	0	10	54
hsa-miR-1537-3p	270	92	28	244	52	26	20	34	56	0	3	15	28	1	21	5	60	17	8	0	48	13	0	21	8	2	0	52	24	22	8	3	16	2	8	18	5	12	31	29	21	13	5	13	21	8	1	33	485
hsa-miR-891b	0	0	0	0	0	0	0	0	0	0	0	0	0	0	0	0	0	0	0	0	0	0	0	0	0	0	0	0	0	0	0	0	0	0	0	0	0	0	0	0	0	0	0	0	0	0	0	0	0
hsa-miR-5187-5p	254	23	30	91	43	37	8	34	0	13	21	10	11	26	5	1	0	8	5	0	48	48	0	10	9	0	0	25	30	43	13	9	13	1	15	2	9	12	16	22	20	11	13	23	6	0	8	41	171
hsa-miR-4646-3p	0	0	0	1	0	1	0	8	0	0	0	0	3	0	0	2	0	0	0	0	0	1	0	0	0	1	0	0	0	0	0	0	0	0	0	0	0	0	0	0	0	0	0	0	0	0	1	0	4
hsa-miR-4428	0	0	0	0	0	0	0	0	0	0	0	0	0	0	0	0	0	0	0	0	0	0	0	0	0	0	0	0	0	0	0	0	0	0	0	0	0	0	0	0	0	0	0	0	0	0	0	0	0
hsa-miR-1247-3p	0	0	0	0	5	0	0	0	0	0	0	0	0	0	1	0	0	0	0	0	0	0	0	0	0	0	0	0	0	0	0	2	0	0	0	0	0	0	0	0	0	0	0	2	0	0	0	0	0
hsa-miR-4653-3p	0	0	0	0	0	0	0	0	0	0	0	0	0	0	0	0	0	0	0	0	0	0	0	0	0	0	0	0	0	0	0	0	0	0	0	0	0	0	0	0	0	0	0	0	0	0	0	0	0
hsa-miR-5700	0	0	0	0	0	0	0	0	0	0	0	0	0	0	0	0	0	0	0	0	0	0	0	0	0	0	0	0	0	0	0	0	0	0	0	0	0	0	0	0	0	0	0	0	0	0	0	0	0
hsa-miR-3529-5p	0	0	0	3	0	0	1	0	0	0	0	0	0	0	0	0	0	0	0	0	0	0	0	0	0	0	0	0	0	0	0	0	0	0	0	0	0	0	0	0	0	0	0	0	0	0	0	0	0
hsa-miR-1252-3p	0	0	0	0	0	0	0	0	0	0	0	0	0	0	0	0	0	0	0	0	0	0	0	0	0	0	0	0	0	0	0	0	0	0	0	0	0	0	0	0	0	0	0	0	0	0	0	0	0
hsa-miR-5090	12	0	0	14	0	1	0	0	3	0	0	0	0	0	0	0	0	0	0	0	8	2	0	0	4	0	0	0	0	0	0	0	0	0	2	0	0	0	0	0	0	0	3	0	0	0	0	0	1
hsa-miR-6809-3p	0	1	1	1	0	0	3	0	0	2	0	0	0	0	0	0	0	0	0	0	0	0	0	0	1	0	0	0	0	0	0	2	0	0	1	0	1	0	0	0	0	0	0	0	0	0	0	0	2
hsa-miR-1-5p	0	1	0	0	1	0	0	0	0	0	0	0	0	0	0	0	0	0	0	0	0	1	0	0	0	0	0	0	0	0	0	0	0	0	0	0	0	0	0	0	0	0	0	0	0	0	0	2	6
hsa-miR-365a-3p	208	50	320	106	267	80	82	307	52	35	148	24	17	5	51	1	166	49	167	0	463	43	0	16	23	0	0	39	151	42	163	33	154	24	28	66	34	0	47	325	26	28	43	6	4	0	6	97	961
hsa-miR-27a-3p	128864	137962	26328	34169	34710	17961	5916	20645	2320	6764	6179	9392	6699	3069	5175	2849	9597	8290	6083	5	19699	15658	0	9033	11000	2444	410	23715	13563	13131	6196	3812	4848	3788	4824	11633	1883	1804	5888	8124	4635	2225	3115	2631	2466	6313	2803	19603	87464
hsa-miR-3179	0	2	4	9	4	0	0	0	0	0	0	0	0	0	0	0	10	0	3	0	0	0	0	0	0	0	0	0	0	0	0	0	0	0	0	0	0	0	0	1	0	0	0	0	0	0	8	4	10
hsa-miR-6792-5p	0	0	0	0	0	0	0	0	0	0	0	0	0	0	0	0	0	0	0	0	0	0	0	0	0	0	0	0	0	0	0	0	0	0	0	0	0	0	0	0	0	0	0	0	0	0	0	0	0
hsa-miR-744-3p	12	8	1	19	8	13	1	2	2	0	2	1	5	2	2	1	7	0	2	0	7	2	0	6	6	1	0	16	3	6	9	1	11	2	0	1	0	1	1	6	0	0	0	4	3	3	0	7	35
hsa-miR-671-5p	4468	495	565	990	1300	1058	331	860	35	189	288	459	131	234	427	281	566	111	139	0	422	1030	0	122	534	97	1	245	328	1053	578	176	209	131	164	194	52	143	177	817	274	110	111	231	47	246	22	406	2192
hsa-miR-1285-5p	49	31	0	32	11	4	1	0	0	1	5	1	0	5	3	0	12	0	1	0	6	0	0	0	0	0	0	2	3	2	1	4	0	3	4	3	0	0	1	0	3	0	0	0	4	0	4	1	65
hsa-miR-3919	0	0	0	0	0	0	0	0	0	0	0	0	0	0	0	0	0	0	0	0	0	0	0	0	0	0	0	0	0	0	0	0	0	0	0	0	0	0	0	0	0	0	0	0	0	0	0	0	0
hsa-miR-539-5p	0	2	0	0	0	0	0	0	0	0	0	0	0	2	0	0	0	0	0	0	0	9	0	0	0	0	0	0	6	0	0	0	0	0	0	0	0	0	0	0	0	0	0	0	0	0	0	0	0
hsa-miR-3124-3p	12	0	0	5	0	0	0	1	2	4	2	0	0	0	2	7	0	0	0	0	6	1	0	0	0	0	0	1	2	0	0	1	2	0	1	1	0	0	0	0	0	0	0	1	0	0	0	0	13
hsa-miR-138-2-3p	0	0	2	0	0	0	0	0	0	0	0	0	0	0	0	0	0	0	0	0	0	0	0	0	0	0	0	0	0	0	0	0	0	0	0	0	0	0	0	0	0	0	0	0	0	0	0	0	0
hsa-miR-33b-5p	1330	459	84	574	222	186	54	132	55	45	33	16	41	18	57	95	70	53	19	0	228	119	0	71	83	4	0	222	81	98	68	9	43	19	32	71	38	21	26	121	54	39	40	41	95	32	13	64	1221
hsa-miR-7108-3p	0	0	0	0	0	0	0	0	0	0	0	0	0	0	0	0	0	0	0	0	0	0	0	0	0	0	0	0	0	0	0	0	0	0	0	0	0	0	0	0	0	0	0	0	0	0	0	0	0
hsa-miR-3916	0	0	0	0	0	0	0	0	0	0	0	0	0	0	0	0	0	0	0	0	0	0	0	0	0	0	0	0	0	0	0	0	0	0	0	0	0	0	0	0	0	0	0	0	0	0	0	0	0
hsa-miR-502-3p	2029	540	136	565	145	94	68	213	74	63	90	75	80	60	93	69	65	73	73	0	188	83	0	48	75	22	1	276	93	105	43	43	186	33	62	74	90	45	64	138	67	33	84	68	33	28	19	91	1764
hsa-miR-3937	0	0	0	0	0	0	0	0	0	0	0	0	0	0	0	0	0	0	0	0	0	0	0	0	0	0	0	0	0	0	0	0	0	0	0	0	0	0	0	0	0	0	0	0	0	0	0	0	0
hsa-miR-6756-3p	0	0	4	0	2	1	0	5	0	0	2	0	0	0	0	0	0	0	3	0	0	0	0	0	0	0	0	1	2	5	0	0	1	0	0	0	0	0	1	1	0	0	0	2	0	1	0	0	0
hsa-miR-3170	0	0	0	0	0	0	0	0	0	0	0	0	0	0	0	0	0	0	0	0	0	0	0	0	0	0	0	0	0	0	0	0	0	0	0	0	0	0	0	0	0	0	0	0	0	0	0	0	0
hsa-miR-4754	0	0	0	0	0	0	0	0	0	0	0	0	0	0	0	0	0	0	0	0	7	0	0	0	0	0	0	0	0	0	0	0	0	0	1	0	0	0	0	0	0	0	4	0	0	0	0	0	5
hsa-miR-509-3-5p	0	1	0	0	0	0	0	0	0	0	0	0	0	0	0	0	0	0	0	0	0	0	0	0	0	0	0	0	0	0	0	0	0	0	0	0	0	0	0	0	0	0	0	0	0	0	0	0	0
hsa-miR-3064-5p	19	14	0	8	9	3	0	0	0	10	0	3	0	4	1	0	2	3	2	0	3	7	0	2	2	0	0	7	0	0	0	0	5	1	0	0	0	0	5	1	0	0	0	3	2	5	0	5	28
hsa-miR-5586-3p	5	0	3	0	0	0	0	0	0	0	0	0	0	0	0	0	0	0	0	0	0	0	0	0	0	0	0	0	0	0	0	0	0	0	0	0	0	0	0	0	0	0	0	0	0	0	0	0	3
hsa-miR-490-5p	175	141	20	68	42	18	9	5	2	9	18	2	14	0	2	10	12	14	5	0	19	6	0	15	16	4	1	28	7	51	7	3	19	8	2	3	12	5	0	8	2	6	5	13	4	23	1	21	323
hsa-miR-34c-5p	17	15	0	3	2	0	1	0	0	1	5	0	1	0	11	0	0	0	0	0	0	1	0	0	0	0	0	0	0	5	0	0	3	0	4	0	0	1	5	0	0	1	0	0	0	0	0	0	10
hsa-miR-522-3p	5	0	0	11	0	0	0	8	0	0	2	0	3	1	14	0	0	0	0	0	0	0	0	2	0	0	0	2	0	4	2	0	1	0	0	0	0	0	2	0	0	0	0	0	0	0	0	0	8
hsa-miR-3689b-5p	0	0	0	0	0	0	0	0	0	0	0	0	0	0	0	0	0	0	0	0	0	0	0	0	0	0	0	0	0	0	0	0	0	0	0	0	0	0	0	0	0	0	0	0	0	0	0	0	0
hsa-miR-4306	19	5	0	4	0	0	0	0	1	0	1	0	0	0	0	0	0	4	4	0	0	0	0	0	0	0	0	0	0	0	0	0	14	0	0	0	0	1	0	0	8	0	0	0	0	0	0	0	12
hsa-miR-889-5p	0	2	0	0	0	0	0	0	0	0	0	0	0	0	0	0	0	0	0	0	0	0	0	0	0	0	0	0	0	0	0	0	0	0	0	0	0	0	0	0	0	0	0	0	0	0	0	0	0
hsa-miR-6745	0	0	0	0	0	0	0	0	0	0	0	0	0	0	0	0	0	0	0	0	0	0	0	0	0	0	0	0	0	0	0	0	0	0	0	0	0	0	0	0	0	0	0	0	0	0	0	0	0
hsa-miR-1254	5	3	0	0	0	3	3	0	0	0	0	0	0	0	0	0	0	0	0	0	3	0	0	0	3	0	0	5	0	0	0	0	0	0	0	0	0	0	0	7	0	0	0	7	0	0	0	1	1
hsa-miR-373-3p	2	1	0	0	0	0	0	0	0	0	0	0	0	0	4	0	0	0	0	0	0	0	0	0	0	1	0	0	0	0	0	0	0	2	0	0	0	0	1	0	0	0	0	2	0	0	0	2	31
hsa-miR-4802-3p	0	0	0	0	0	0	0	0	0	0	0	0	0	0	0	0	0	0	0	0	0	0	0	0	0	0	0	0	0	0	0	0	0	0	0	1	0	0	0	0	0	0	0	0	0	0	0	0	0
hsa-miR-4755-5p	18	1	0	17	1	2	0	1	1	0	0	0	0	0	2	0	0	5	2	0	2	0	0	0	4	0	0	5	3	6	2	5	1	0	1	0	1	2	0	1	1	0	0	0	0	2	0	2	18
hsa-miR-365b-5p	18	4	0	7	0	0	4	0	0	0	0	0	0	4	1	3	0	0	3	0	0	4	0	0	4	0	0	5	0	0	2	0	0	0	0	0	0	0	0	5	0	6	0	0	0	0	0	0	10
hsa-miR-3619-3p	0	0	0	4	0	0	0	0	0	0	1	0	0	0	0	0	0	0	0	0	0	0	0	0	0	0	0	0	0	0	1	0	0	0	0	0	0	0	0	0	0	1	0	0	0	0	0	0	0
hsa-miR-500b-5p	41	4	0	6	3	2	0	12	0	1	0	0	1	0	3	0	0	0	0	0	0	0	0	0	0	0	0	1	2	12	0	0	0	1	2	0	0	0	0	3	0	0	0	0	0	0	0	0	15
hsa-miR-192-3p	8	1	0	3	0	5	0	0	0	0	0	0	1	0	0	0	0	3	0	0	0	0	0	0	0	0	0	0	1	1	0	0	0	0	0	0	1	0	0	4	0	0	0	0	3	0	0	0	7
hsa-miR-6876-3p	0	0	0	0	0	0	0	0	0	0	0	0	0	0	0	0	0	0	0	0	0	0	0	0	0	0	0	0	0	0	0	0	0	0	0	0	0	0	0	0	0	0	0	0	0	0	0	0	2
hsa-miR-185-5p	43690	27177	8170	30448	7979	5702	3248	16454	2043	932	3589	2467	2511	1103	2221	1663	3685	4339	1958	0	7284	6037	0	2034	2817	831	81	8229	7566	3840	4286	1390	5548	1309	6131	3356	3252	1179	593	4679	4157	1727	1610	2484	1679	2282	832	10092	150122
hsa-miR-3127-5p	167	20	15	26	10	18	11	23	2	13	5	0	3	12	3	12	22	2	8	0	5	4	0	0	21	2	0	18	0	31	12	6	26	0	8	2	5	4	0	12	3	0	0	0	0	18	8	9	91
hsa-miR-6503-3p	0	0	0	0	0	0	0	0	0	0	0	0	0	0	0	0	0	0	0	0	0	0	0	0	0	0	0	0	0	0	0	0	0	0	0	0	0	0	0	0	0	0	0	0	0	0	0	0	0
hsa-miR-4296	0	0	0	0	0	0	0	0	0	0	0	0	0	0	0	0	0	0	0	0	0	0	0	0	0	0	0	0	0	0	0	0	0	0	0	0	0	0	0	0	0	0	0	0	0	0	0	0	0
hsa-miR-1233-5p	12	0	0	0	0	0	0	0	0	0	0	0	0	0	0	0	0	0	0	0	0	0	0	0	0	0	0	0	0	0	0	0	2	0	0	0	0	0	0	0	0	0	0	0	0	0	0	1	0
hsa-miR-517a-3p	2	0	0	0	0	1	1	0	0	0	0	0	6	0	0	0	0	0	0	0	0	0	0	0	0	0	0	1	0	0	0	0	0	0	0	0	0	1	0	0	0	0	0	0	0	0	0	0	6
hsa-miR-873-5p	49	7	14	65	0	3	0	0	0	0	0	3	3	2	5	0	0	4	0	0	7	3	0	0	0	0	0	7	4	0	1	0	1	2	0	3	2	3	3	0	0	0	0	2	0	0	0	1	41
hsa-miR-1266-3p	0	0	0	0	0	0	0	0	0	0	0	0	0	0	0	0	0	0	0	0	0	0	0	0	0	0	0	0	0	0	0	0	0	0	0	0	0	0	0	0	0	0	0	0	0	0	0	0	0
hsa-miR-5698	11	1	4	0	6	0	0	0	0	0	7	0	0	0	4	0	0	0	0	0	0	1	0	2	3	0	0	6	0	0	0	0	0	0	0	5	0	0	0	3	3	0	0	7	0	0	0	0	12
hsa-miR-2114-5p	23	2	0	18	2	0	3	0	0	0	1	0	0	0	2	0	0	1	0	0	0	0	0	0	0	0	0	0	4	0	0	0	2	0	0	0	0	0	0	0	0	0	0	0	0	0	0	0	17
hsa-miR-4477b	0	0	0	0	0	0	0	0	0	0	0	0	0	0	0	0	0	0	0	0	0	0	0	0	0	0	0	0	0	0	0	0	0	0	0	0	0	0	0	0	0	0	1	0	0	0	0	0	0
hsa-miR-548ah-5p	3	0	0	0	0	0	0	0	0	0	0	0	0	0	0	0	0	0	0	0	0	0	0	0	0	0	0	0	0	0	0	0	0	0	0	0	0	0	0	0	0	0	0	0	0	0	0	0	0
hsa-miR-888-5p	0	0	0	0	0	0	0	0	0	0	0	0	0	0	0	0	0	0	0	0	0	0	0	0	0	0	0	0	0	0	0	0	0	0	0	0	0	0	0	0	0	0	0	0	0	0	0	0	0
hsa-miR-7-2-3p	0	0	0	0	0	0	0	0	0	0	0	0	0	0	0	0	0	0	0	0	0	0	0	0	0	0	0	0	0	0	0	0	0	0	0	0	0	0	0	0	0	0	0	0	0	0	0	0	0
hsa-miR-4520-2-3p	0	0	0	0	0	0	0	0	0	0	0	0	0	0	0	0	0	0	0	0	0	0	0	0	0	0	0	0	0	0	0	0	0	0	0	0	0	0	0	0	0	0	0	0	0	0	0	0	0
hsa-miR-222-5p	1	0	0	0	0	0	0	0	0	0	0	0	0	0	0	0	0	0	0	0	0	0	0	0	0	0	0	0	0	0	0	0	0	0	0	0	0	0	0	0	0	1	0	0	0	0	0	0	2
hsa-miR-542-3p	259	17	11	46	6	8	2	5	1	2	3	5	3	1	1	0	4	7	0	0	7	4	0	1	6	0	0	26	5	1	5	0	4	0	2	0	0	4	6	17	9	7	7	4	3	4	0	22	134
hsa-miR-4768-5p	0	0	0	0	0	0	0	0	0	0	0	0	0	0	0	0	0	0	0	0	0	0	0	0	0	0	0	0	0	0	0	0	0	0	0	0	0	0	0	0	0	0	0	0	0	0	0	0	0
hsa-miR-6807-3p	0	0	0	0	0	0	0	0	0	0	0	0	0	0	0	0	0	0	0	0	0	0	0	0	0	0	0	0	0	0	0	0	0	0	0	0	0	0	0	0	0	0	0	0	0	0	0	0	0
hsa-miR-589-5p	458	104	14	62	41	13	11	16	4	7	30	27	21	5	14	7	44	9	13	0	27	19	0	1	21	2	0	33	46	47	15	15	18	3	21	19	5	16	1	15	16	9	8	7	5	3	1	21	343
hsa-miR-16-1-3p	5	2	0	5	0	0	0	0	5	0	0	0	0	0	0	0	0	0	0	0	0	0	0	0	0	0	0	3	0	0	0	0	0	0	0	1	0	0	0	0	0	0	0	0	0	0	0	0	17
hsa-miR-548o-3p	33	5	3	0	0	0	4	11	0	0	5	6	0	0	0	0	0	8	0	0	2	1	0	0	5	0	0	4	0	0	5	0	0	1	0	0	0	0	0	0	0	0	0	0	0	4	0	0	54
hsa-miR-624-3p	0	0	0	0	0	0	0	0	0	0	0	0	0	0	0	0	0	0	0	0	0	0	0	0	0	0	0	0	0	0	0	0	0	0	0	0	0	0	0	0	0	0	0	0	0	0	0	0	0
hsa-miR-181c-3p	18	4	0	7	0	8	0	0	5	0	0	0	0	0	5	0	0	0	0	0	0	6	0	0	2	0	0	3	6	0	0	0	1	0	0	0	0	0	4	0	0	2	0	0	7	0	0	0	26
hsa-miR-517b-3p	0	0	0	0	0	0	0	0	0	0	0	0	0	0	0	0	0	0	0	0	3	1	0	0	0	0	0	4	0	0	0	0	0	0	0	1	0	0	0	0	1	1	0	0	0	0	0	0	3
hsa-miR-4777-3p	4	1	0	0	4	0	0	5	0	0	0	0	0	0	0	0	0	0	1	0	0	0	0	0	0	0	0	0	0	0	0	0	0	0	0	0	0	0	0	0	0	0	0	0	0	0	0	0	0
hsa-miR-6766-5p	0	0	0	0	0	0	0	0	0	0	0	0	0	0	0	0	0	0	0	0	0	0	0	0	0	0	0	0	0	0	0	0	0	0	0	0	0	0	0	0	0	0	0	0	0	0	0	0	0
hsa-miR-181a-2-3p	9	3	1	18	0	6	12	0	2	0	1	1	0	0	0	2	0	3	1	0	2	1	0	0	14	1	0	8	0	0	0	0	1	0	0	4	3	0	2	4	5	0	0	2	0	1	0	5	10
hsa-miR-4732-3p	125	34	19	204	71	45	22	110	42	11	23	10	28	6	63	40	82	41	18	0	38	7	0	3	31	8	0	70	133	44	18	18	126	6	99	21	53	14	8	34	9	3	5	11	30	3	19	15	820
hsa-miR-335-3p	6	11	7	26	1	6	0	0	0	0	0	0	0	0	1	0	0	1	2	0	5	3	0	0	6	0	5	2	3	0	0	0	1	0	1	3	0	0	0	12	0	6	0	5	3	0	1	0	16
hsa-miR-6890-5p	9	0	0	2	0	0	0	0	7	0	0	0	0	0	1	0	0	0	0	0	0	0	0	0	0	0	0	0	0	0	0	0	4	0	10	0	0	0	0	0	0	1	0	0	0	0	0	0	2
hsa-miR-4789-3p	0	0	0	0	0	0	0	0	0	0	0	0	0	0	0	0	0	0	0	0	0	0	0	0	0	0	0	0	0	0	0	0	0	0	0	0	0	0	0	0	0	0	0	0	0	0	0	0	0
hsa-miR-4284	0	0	0	0	0	0	0	0	0	0	0	0	0	0	0	0	0	0	0	0	0	0	0	0	0	0	0	0	0	0	0	0	0	0	0	0	0	0	0	0	0	0	0	0	0	0	0	0	0
hsa-miR-7702	0	0	0	0	0	0	0	0	2	0	0	0	0	0	0	0	0	0	0	0	0	0	0	0	0	0	0	0	0	0	0	0	0	0	0	0	0	0	0	0	0	0	0	0	0	0	0	0	0
hsa-miR-5581-5p	24	2	0	0	3	0	0	0	0	0	0	0	0	0	0	0	0	0	0	0	0	1	0	0	4	0	0	0	0	0	0	0	2	0	0	0	0	0	1	0	0	1	0	0	0	0	0	0	9
hsa-miR-513a-5p	4	0	0	0	10	0	0	0	0	0	0	0	0	0	0	0	0	0	0	0	0	0	0	0	0	0	0	0	0	0	0	0	0	2	0	0	0	0	0	0	0	0	0	0	0	0	0	0	7
hsa-miR-27a-5p	5	2	0	3	0	6	0	7	0	1	4	0	0	0	1	4	0	0	3	0	5	0	0	0	0	2	0	1	0	2	3	0	0	0	2	0	0	0	0	0	0	0	0	2	0	0	0	0	6
hsa-miR-875-5p	4	0	0	7	0	0	0	0	0	0	0	0	0	0	0	0	0	0	0	0	0	0	0	0	2	0	0	0	0	0	0	0	0	0	0	0	0	0	0	0	0	0	0	0	0	0	0	0	0
hsa-miR-6787-5p	8	0	0	0	0	0	0	0	0	0	0	0	0	0	0	0	0	0	0	0	0	0	0	0	0	0	0	0	0	0	3	0	0	0	0	0	0	0	0	0	0	0	7	0	0	0	0	0	0
hsa-miR-942-3p	23	8	0	10	0	0	0	0	0	0	3	0	0	0	2	0	0	0	0	0	0	0	0	0	0	0	0	0	1	0	0	0	2	0	0	0	0	2	0	4	0	0	0	0	0	0	0	0	9
hsa-miR-376a-2-5p	0	0	0	0	0	0	0	0	0	0	0	0	0	0	0	0	0	0	0	0	0	0	0	0	0	0	0	0	0	0	0	0	2	0	0	0	0	0	0	0	0	0	0	0	0	0	0	0	0
hsa-miR-1245a	0	0	0	0	0	0	0	0	0	0	0	0	0	0	0	0	0	0	0	0	0	0	0	0	0	0	0	0	0	0	0	0	0	0	0	0	0	0	0	0	0	0	0	0	0	0	0	0	0
hsa-miR-3667-5p	2705	100	4	37	2	22	8	55	10	4	11	15	20	7	11	4	0	16	3	0	35	59	0	3	6	2	0	31	7	27	10	9	45	0	35	6	0	51	4	12	0	6	19	10	6	13	0	6	473
hsa-miR-6884-5p	42	0	0	7	0	0	4	21	0	5	18	0	0	0	3	0	0	0	0	0	7	3	0	0	0	0	0	4	0	0	3	0	0	4	5	0	0	1	3	0	0	0	0	0	0	0	0	5	70
hsa-miR-517-5p	0	0	0	0	0	0	0	0	2	0	3	0	0	0	0	0	0	0	0	0	0	0	0	0	0	0	0	0	0	0	0	0	0	0	0	0	0	0	0	0	0	0	0	0	0	0	0	0	0
hsa-miR-450a-5p	122	27	8	24	25	7	7	21	0	1	5	0	1	4	13	6	35	3	9	0	40	1	0	5	4	0	0	10	10	13	20	3	9	0	10	3	2	0	7	17	0	3	0	6	0	0	0	9	179
hsa-miR-4480	0	0	0	0	0	0	0	0	0	0	0	0	0	0	0	0	0	0	0	0	0	0	0	0	0	0	0	0	0	0	0	0	0	0	0	0	0	0	0	0	0	0	0	0	0	0	0	0	0
hsa-miR-4635	0	1	0	0	0	6	3	0	0	0	0	0	0	0	0	0	0	0	0	0	0	0	0	0	0	0	0	0	0	0	0	0	0	0	0	0	0	0	0	0	0	0	0	0	0	0	0	0	0
hsa-miR-6892-3p	0	0	0	0	0	0	0	0	0	0	0	0	0	0	0	0	0	0	0	0	0	0	0	0	3	0	0	0	0	0	0	0	0	0	0	0	0	0	0	0	0	1	0	0	2	0	0	0	0
hsa-miR-3163	0	0	8	0	0	0	0	0	0	0	0	0	0	0	0	0	0	4	0	0	0	0	0	0	6	0	0	0	0	0	0	0	11	0	1	0	0	0	0	0	0	0	0	0	0	0	0	0	15
hsa-miR-1290	11014	3696	1065	2839	1405	675	627	1539	141	918	542	387	334	1050	794	69	554	492	440	0	1649	724	0	289	1445	125	2	953	655	1277	549	609	595	313	308	231	206	162	238	546	146	137	104	175	86	151	29	224	6012
hsa-miR-4797-5p	0	0	0	3	0	0	0	0	0	0	0	0	0	0	0	0	0	0	0	0	0	0	0	0	0	0	0	0	0	0	0	0	0	0	0	0	0	0	0	0	0	0	0	0	0	0	0	0	1
hsa-miR-663a	0	0	1	0	1	0	0	0	0	0	0	0	0	0	0	0	0	0	0	0	0	0	0	0	0	0	0	0	0	0	0	0	0	0	0	0	0	0	0	0	0	0	0	0	0	0	0	0	0
hsa-miR-18b-5p	151	85	21	135	28	37	12	78	7	13	35	11	14	15	22	15	70	15	17	0	114	17	0	15	29	2	0	116	22	5	43	4	26	13	8	9	21	4	7	66	19	5	24	12	33	11	7	33	677
hsa-miR-6824-5p	0	0	0	0	0	0	0	0	0	0	4	0	0	0	0	0	0	0	0	0	0	0	0	0	0	0	0	0	0	0	0	0	0	0	0	0	0	0	0	0	0	0	0	0	0	0	0	0	0
hsa-miR-18a-5p	2130	875	494	1067	588	574	257	753	80	85	195	153	240	232	216	190	421	165	219	0	1150	458	0	174	490	46	11	1029	187	383	236	84	313	65	118	202	45	50	90	913	446	112	127	219	224	229	58	496	5383
hsa-miR-9-5p	109	39	118	230	143	24	14	22	10	19	11	18	24	26	48	36	96	64	52	0	14	20	0	1	10	31	8	100	50	98	42	10	126	213	25	20	6	11	19	22	17	2	17	21	8	7	8	1	89
hsa-miR-4778-5p	0	0	0	0	0	0	0	0	0	0	0	0	0	0	0	0	0	0	0	0	0	0	0	0	0	0	0	0	0	0	0	0	0	0	0	0	0	0	0	0	0	0	0	0	0	0	0	0	0
hsa-miR-3943	0	0	0	0	0	0	0	0	0	0	0	0	0	0	0	0	0	0	0	0	0	0	0	0	0	0	0	0	0	0	0	0	0	0	0	0	0	0	0	0	0	0	0	0	0	0	0	0	0
hsa-miR-548f-3p	110	24	9	66	0	1	0	0	9	0	7	2	0	8	3	0	5	0	0	0	4	3	0	2	4	1	0	13	2	1	7	0	7	1	10	0	0	3	4	8	0	0	1	0	7	0	0	12	88
hsa-miR-378c	141	34	0	24	0	13	0	49	4	4	0	3	0	1	12	6	8	0	7	0	9	3	0	3	0	5	1	22	7	5	0	0	8	2	0	4	7	4	0	11	2	0	0	1	14	5	0	4	119
hsa-miR-216a-3p	0	0	0	0	0	0	0	0	0	0	0	0	0	0	0	0	0	0	0	0	0	0	0	0	0	0	0	0	0	0	0	0	0	0	0	0	0	0	0	0	0	0	0	0	0	0	0	0	0
hsa-miR-892c-3p	0	0	0	0	0	0	0	0	0	0	0	0	0	0	0	0	0	0	0	0	0	0	0	0	0	0	0	0	0	0	0	0	0	0	0	0	0	0	0	0	0	0	0	0	0	0	0	0	0
hsa-miR-378j	0	1	0	1	0	0	0	0	0	0	1	0	1	0	0	0	0	0	1	0	0	0	0	0	0	0	0	1	0	0	0	0	0	0	0	0	0	0	0	0	0	0	0	0	0	0	0	0	3
hsa-miR-7-1-3p	128	447	125	309	186	161	56	226	29	55	99	62	73	34	34	35	85	56	100	0	55	166	0	82	24	18	3	145	85	69	28	29	65	16	35	117	30	24	35	102	79	27	40	46	30	56	34	350	714
hsa-miR-6831-5p	0	0	0	0	0	0	0	0	0	0	0	0	0	0	0	0	0	0	0	0	0	0	0	0	0	0	0	0	0	0	0	0	0	0	0	0	0	0	0	0	0	0	0	0	0	0	0	0	0
hsa-miR-6839-5p	0	0	0	0	0	0	0	0	0	0	0	0	0	0	0	0	0	0	0	0	0	0	0	0	0	0	0	0	0	0	0	0	0	0	0	0	0	0	0	0	0	0	0	0	0	0	0	0	0
hsa-miR-125a-5p	48	24	9	41	13	45	19	56	0	0	1	8	6	0	12	2	17	16	23	0	34	6	0	13	10	4	0	70	17	17	21	7	23	1	7	15	4	4	8	18	14	4	1	9	5	3	2	14	47
hsa-miR-337-5p	607	629	102	204	38	168	23	40	24	6	15	11	18	9	31	55	40	26	29	0	211	143	0	18	21	18	0	163	6	77	54	41	26	3	14	8	21	21	8	98	53	19	12	21	26	24	25	20	317
hsa-miR-6788-3p	2	0	0	0	0	0	1	0	0	0	0	0	0	0	0	0	0	0	0	0	0	0	0	0	0	0	0	0	0	0	0	0	0	0	0	0	0	0	0	0	0	0	0	0	11	0	0	0	0
hsa-miR-378e	1875	135	16	52	203	37	4	1073	0	101	9	46	14	27	9	14	7	10	3	0	11	11	0	10	5	60	3	25	436	12	364	1	13	0	57	202	5	1	428	7	56	4	3	49	6	0	1	66	164
hsa-miR-3617-5p	27	19	1	21	14	18	0	43	0	3	2	0	4	0	2	7	0	0	0	0	18	38	0	13	2	2	0	13	1	11	24	0	12	0	2	9	0	7	1	9	1	0	5	2	4	4	7	26	139
hsa-miR-4800-3p	2	5	0	4	2	0	0	0	0	0	3	0	0	0	0	0	0	0	0	0	1	0	0	0	1	0	0	3	0	0	0	0	0	0	0	0	3	0	0	0	1	0	0	0	0	0	0	1	6
hsa-miR-374a-5p	1705	358	261	671	248	173	55	458	49	50	162	63	118	105	224	54	206	116	140	0	501	72	0	74	318	11	9	379	63	135	92	117	215	28	84	73	96	27	146	332	155	112	70	207	66	24	34	153	1789
hsa-miR-6513-3p	22	19	7	34	3	15	0	9	2	2	5	4	2	0	4	4	0	9	2	0	5	14	0	0	7	0	0	19	0	7	2	0	6	6	12	16	0	1	0	2	11	1	0	0	2	0	0	11	109
hsa-miR-4278	0	0	0	0	0	0	0	0	0	0	0	0	0	0	0	0	0	0	0	0	0	0	0	0	0	0	0	0	0	0	0	0	0	0	0	0	0	0	0	0	0	0	0	0	0	0	0	0	0
hsa-miR-28-3p	4124	622	511	5059	907	572	332	596	327	90	445	112	157	252	320	177	408	204	346	0	880	290	0	154	730	39	6	1467	260	310	479	116	571	34	198	151	87	111	159	548	358	110	138	282	200	125	109	439	5519
hsa-miR-4640-5p	0	0	0	0	0	0	0	0	0	0	0	0	0	0	0	0	0	0	0	0	0	0	0	0	0	0	0	0	0	0	0	4	0	1	0	0	0	0	0	0	0	0	0	0	0	0	0	0	0
hsa-miR-3140-3p	45	12	3	4	12	0	4	0	0	0	0	0	4	0	6	3	0	8	4	0	13	6	0	0	1	0	0	4	1	0	3	0	4	0	13	4	5	2	0	6	0	0	3	4	0	0	0	7	62
hsa-miR-181b-2-3p	85	3	6	11	6	4	0	0	0	0	0	2	3	0	5	5	0	2	1	0	9	0	0	0	0	1	0	6	11	0	0	0	0	0	0	0	0	0	0	12	5	0	0	0	3	0	0	5	52
hsa-miR-3611	40	30	13	37	15	2	5	22	9	2	9	1	5	4	3	0	0	2	0	0	0	5	0	5	9	0	0	10	1	0	1	0	13	0	0	7	0	0	0	14	6	5	11	2	17	21	6	19	164
hsa-miR-10a-5p	22823	1855	1384	5440	1950	1222	616	2979	401	167	833	492	918	414	832	260	822	520	628	0	3437	331	0	585	1310	78	11	3607	688	834	746	884	541	136	1033	603	403	884	1272	1026	229	115	361	321	189	85	224	1085	3914
hsa-miR-6130	2	0	0	0	0	0	0	0	0	0	0	0	0	0	0	0	1	0	0	0	0	0	0	0	0	0	0	0	0	0	0	0	0	0	0	0	0	0	0	0	1	0	0	0	0	0	0	0	0
hsa-miR-29b-2-5p	114	72	28	65	10	24	2	14	1	10	4	2	3	8	19	7	10	17	11	0	43	16	0	2	13	3	1	24	8	15	11	2	8	10	11	4	8	3	7	0	16	4	3	4	1	12	1	5	163
hsa-miR-3907	0	0	0	0	0	0	0	0	0	0	0	0	0	0	0	0	0	0	0	0	0	0	0	0	0	0	0	0	0	0	0	0	0	0	0	0	0	0	0	0	0	0	0	0	0	0	0	0	0
hsa-miR-493-3p	17	18	5	20	10	4	7	7	0	0	8	0	4	1	3	1	4	1	1	0	12	3	0	0	6	0	0	58	0	0	1	0	0	0	6	2	0	4	0	2	13	1	0	1	0	0	3	1	25
hsa-miR-5009-3p	0	0	0	0	0	0	0	0	0	0	0	0	0	0	0	0	0	0	0	0	0	0	0	0	0	0	0	0	0	0	0	0	0	0	0	0	0	0	0	0	0	0	0	0	0	0	0	0	0
hsa-miR-99a-5p	27419	2509	1027	4799	1750	1290	456	1274	264	270	455	352	710	276	685	313	1128	469	687	0	1813	197	0	512	901	99	13	2482	590	807	662	356	598	161	456	429	473	947	891	992	698	189	584	345	402	66	153	921	7371
hsa-miR-4727-3p	0	0	0	0	0	0	0	0	0	0	0	0	0	0	0	0	0	0	0	0	0	0	0	0	0	0	0	0	0	0	0	0	0	0	0	0	0	0	0	0	0	0	0	0	0	0	0	0	0
hsa-miR-196a-5p	108	41	11	61	4	2	10	11	3	7	6	6	4	7	0	4	5	11	8	0	20	0	0	2	47	2	0	13	9	9	1	2	4	0	2	3	3	4	7	10	4	2	4	5	6	1	0	1	31
hsa-miR-4743-5p	0	3	0	0	0	0	0	0	0	0	0	0	0	0	0	0	0	0	0	0	0	0	0	0	0	0	0	0	0	0	0	0	0	0	0	0	0	0	0	0	0	2	0	0	0	0	0	0	0
hsa-miR-4723-3p	0	0	0	0	0	0	0	0	0	0	0	0	0	0	0	0	0	0	0	0	0	0	0	0	0	0	0	0	0	0	0	0	0	0	0	0	0	0	2	0	0	0	0	0	0	0	0	0	0
hsa-miR-514b-5p	0	0	0	0	0	0	0	0	0	0	0	0	0	0	0	0	0	0	0	0	0	0	0	0	0	0	0	0	0	0	0	0	0	0	0	0	0	0	0	0	0	0	0	0	0	0	0	0	0
hsa-miR-6763-5p	734	1	14	13	18	26	8	40	0	5	14	32	14	5	4	6	9	6	0	0	7	5	0	5	4	0	0	17	16	18	15	5	13	0	0	2	0	8	1	0	5	5	0	2	0	2	0	3	30
hsa-miR-6516-5p	12	11	2	7	4	7	5	7	1	0	6	2	0	0	0	0	0	0	3	0	11	0	0	1	6	0	0	10	3	1	1	0	3	0	0	0	0	0	1	2	0	0	2	2	4	0	0	1	57
hsa-miR-3607-3p	0	0	0	0	0	0	0	0	0	0	0	0	0	0	0	0	0	0	0	0	0	0	0	0	0	0	0	0	0	0	0	0	0	0	0	0	0	0	0	0	0	0	3	0	0	0	0	0	0
hsa-miR-3146	22	11	5	18	9	0	0	0	0	0	0	0	0	0	1	0	0	0	3	0	5	0	0	0	0	0	0	6	0	0	1	0	0	0	0	3	4	0	0	0	0	0	0	3	0	0	4	8	15
hsa-miR-4707-3p	0	0	0	9	1	0	3	2	0	0	0	2	0	1	1	6	0	0	0	0	3	0	0	1	0	0	0	8	0	3	0	0	0	0	2	1	4	0	0	2	0	0	3	5	0	0	0	1	16
hsa-miR-6809-5p	25	18	0	18	8	9	0	7	0	0	7	4	4	0	0	0	0	0	0	0	20	20	0	0	4	0	0	0	0	0	13	3	1	0	3	1	4	1	3	3	8	0	0	0	0	2	0	3	5
hsa-miR-6860	0	0	0	0	0	0	0	0	0	0	0	0	0	0	0	0	0	0	0	0	0	0	0	0	0	0	0	0	0	0	0	0	0	0	0	0	0	0	0	0	0	0	0	0	0	0	0	0	0
hsa-miR-4667-3p	0	0	0	0	0	0	0	0	0	0	0	0	0	0	0	0	0	0	0	0	0	0	0	0	0	0	0	0	0	0	0	0	0	0	0	0	0	0	0	0	0	0	0	0	0	0	0	0	0
hsa-miR-890	0	0	0	0	0	0	0	0	0	0	0	0	0	0	0	0	0	0	0	0	0	0	0	0	0	0	0	0	0	0	0	0	0	0	0	0	0	0	0	0	0	0	0	0	0	0	0	0	0
hsa-miR-1247-5p	65	14	9	25	13	38	7	41	5	3	14	4	5	2	8	9	28	3	3	0	16	0	0	4	27	5	0	30	9	23	12	16	16	3	8	9	0	0	8	17	7	2	2	14	23	1	0	9	21
hsa-miR-6512-5p	5	0	0	0	0	0	0	0	0	0	0	0	0	0	0	0	0	0	0	0	0	0	0	0	0	0	0	0	0	0	0	0	0	0	0	0	0	0	0	0	0	0	0	0	0	0	0	0	0
hsa-miR-510-5p	0	0	0	0	0	0	0	0	0	0	0	0	0	0	0	0	0	0	0	0	0	0	0	0	0	0	0	0	0	0	0	0	0	0	0	0	0	0	0	0	0	0	0	0	0	0	0	0	0
hsa-miR-3613-3p	0	0	0	10	0	0	0	0	0	1	4	0	0	0	0	5	0	1	0	0	0	0	0	0	1	0	0	3	0	0	0	0	0	0	0	0	0	1	0	0	1	3	0	0	0	7	0	0	0
hsa-miR-5587-3p	0	0	6	0	0	0	0	0	0	0	0	0	0	0	0	0	0	0	0	0	0	0	0	0	0	0	0	0	0	0	0	0	0	0	0	0	0	0	0	0	0	0	0	0	0	0	0	0	0
hsa-miR-548a-5p	0	4	1	7	0	0	0	14	0	0	0	0	0	6	0	0	0	0	0	0	6	0	0	0	0	0	0	0	0	0	3	0	4	0	0	0	0	0	0	0	10	0	0	4	0	0	1	3	6
hsa-miR-526b-3p	0	0	0	0	0	0	0	0	0	0	0	0	0	0	0	0	0	0	0	0	0	0	0	0	0	0	0	0	0	0	0	0	0	0	0	0	0	0	0	0	0	0	0	0	0	0	0	0	5
hsa-miR-1180-5p	69	0	0	0	0	0	0	0	0	0	0	0	0	0	5	0	0	0	0	0	6	0	0	0	0	0	0	0	0	0	0	0	0	0	4	0	0	2	0	0	0	0	0	0	0	0	0	2	0
hsa-miR-4669	16	0	3	113	0	7	36	54	0	34	18	3	0	0	0	0	29	18	0	0	0	0	0	4	0	0	0	0	35	0	6	16	175	5	5	8	13	0	0	1	14	8	0	0	5	12	0	15	403
hsa-miR-490-3p	0	7	0	13	1	1	4	0	1	0	2	1	1	0	0	0	0	0	0	0	0	0	0	3	9	0	0	1	0	3	7	0	0	0	1	0	0	1	0	2	0	4	0	2	0	0	0	3	34
hsa-miR-4726-5p	22	0	0	0	0	0	0	0	0	0	0	0	1	0	0	0	0	0	0	0	0	1	0	0	0	0	0	0	0	0	0	0	4	0	0	0	0	0	0	0	0	0	0	0	0	0	0	0	0
hsa-miR-559	3	1	0	2	0	0	0	0	2	0	0	0	0	0	0	5	4	0	0	0	0	0	0	0	0	0	0	0	0	0	0	0	0	0	0	0	2	0	1	0	0	0	0	0	0	0	0	0	6
hsa-miR-4726-3p	0	0	0	0	0	0	0	0	0	0	0	0	0	0	0	0	0	0	0	0	0	0	0	0	0	0	0	0	0	0	0	0	0	0	0	0	0	0	0	0	0	0	0	0	0	0	0	0	0
hsa-miR-497-5p	7932	650	250	1080	503	211	171	310	85	80	103	107	123	89	255	109	440	161	115	0	463	98	0	95	293	19	5	625	260	171	154	77	204	56	116	131	84	211	224	344	205	70	105	82	60	74	49	284	3437
hsa-miR-101-3p	45357	17572	4937	27987	8035	3447	2404	7774	5180	823	2155	1472	2240	1702	2503	2645	3690	3064	1750	1	5458	3259	0	1340	2762	449	75	9424	8675	2871	2159	1127	6478	946	3765	2786	2835	2122	1953	6519	2410	1068	1308	1747	1499	1582	653	3637	79506
hsa-miR-4426	0	0	0	0	0	0	0	0	0	0	0	0	0	0	0	0	0	0	0	0	0	0	0	0	0	0	0	0	0	0	0	0	0	0	0	0	0	0	0	0	0	0	0	0	0	0	0	0	0
hsa-miR-4644	0	0	0	0	0	0	0	0	0	0	0	0	0	0	0	0	0	0	4	0	0	0	0	0	0	0	0	0	0	0	0	0	0	0	3	0	4	0	0	6	0	0	10	0	0	0	0	0	16
hsa-miR-6840-5p	0	0	0	0	0	0	0	0	0	0	0	0	0	0	0	0	0	0	0	0	0	1	0	0	0	0	0	0	0	0	0	0	0	0	0	0	0	0	0	0	0	0	0	0	0	0	0	0	0
hsa-miR-6716-5p	0	0	0	0	0	0	0	0	0	0	0	0	0	0	0	0	0	0	0	0	0	0	0	0	0	0	0	0	0	0	0	0	0	0	0	0	0	0	0	0	0	0	0	0	0	0	0	0	0
hsa-miR-127-5p	6	1	1	6	3	0	0	0	0	2	0	0	0	0	0	0	0	0	0	0	0	4	0	0	1	0	0	0	0	0	0	0	0	0	0	0	0	0	0	0	0	0	0	0	0	0	0	0	0
hsa-miR-3134	0	0	0	0	0	0	0	0	0	0	0	0	0	0	0	0	0	0	0	0	0	0	0	0	0	0	0	0	0	0	0	0	0	0	0	0	0	0	0	0	0	0	0	0	0	0	0	0	0
hsa-miR-6889-5p	0	0	0	0	0	1	0	0	0	0	0	0	0	0	0	0	0	0	0	0	0	1	0	0	0	0	0	6	0	5	8	0	0	0	0	0	0	0	0	0	0	0	0	0	0	0	0	0	7
hsa-miR-4663	0	0	0	0	0	0	0	0	0	0	0	0	0	0	0	0	0	0	0	0	0	0	0	0	0	0	0	0	0	0	0	0	0	0	0	0	0	0	0	0	0	0	0	0	0	0	0	0	0
hsa-miR-642b-3p	0	0	0	0	0	0	0	0	0	0	0	0	0	0	0	0	0	0	0	0	0	0	0	0	0	0	0	0	0	0	0	0	0	0	0	0	0	0	0	0	0	0	0	0	0	0	0	0	0
hsa-miR-193b-3p	207	71	29	88	32	104	23	37	7	41	10	15	16	11	25	12	64	13	25	0	81	4	0	17	25	2	0	110	34	10	16	3	38	14	7	15	4	8	35	23	11	3	14	9	42	6	2	39	278
hsa-miR-363-3p	6214	3470	655	6204	853	519	283	2357	195	113	799	347	387	207	815	226	1416	620	350	0	1564	121	0	192	497	119	12	1555	1053	684	316	516	776	134	2202	462	472	172	228	279	308	122	149	321	243	17	214	364	21687
hsa-miR-3620-3p	1	3	0	1	0	6	3	8	0	1	0	0	0	3	2	0	4	0	0	0	0	6	0	0	1	1	0	3	0	5	0	0	1	1	0	0	0	0	0	1	2	0	0	6	1	1	0	4	5
hsa-miR-589-3p	3	20	0	0	0	4	0	0	0	2	3	1	1	0	0	0	0	0	1	0	3	5	0	0	1	0	0	1	3	0	5	1	1	0	0	5	0	0	0	1	1	0	2	0	4	1	1	0	4
hsa-miR-4419a	0	0	0	0	0	0	0	0	0	0	0	0	0	0	0	0	0	0	0	0	0	0	0	0	0	0	0	0	0	0	0	0	0	0	0	0	0	0	0	0	0	0	0	0	0	0	0	0	0
hsa-miR-6861-3p	3	0	0	0	7	0	0	0	0	0	0	1	0	3	0	0	0	0	2	0	0	0	0	0	3	0	0	0	0	8	0	0	3	0	0	0	0	0	0	0	0	0	0	0	0	0	0	0	7
hsa-miR-7853-5p	1	0	0	0	0	0	0	0	0	0	0	0	0	0	0	0	0	0	0	0	0	0	0	0	0	0	0	0	0	0	0	0	0	0	0	0	0	0	0	0	0	0	0	0	0	0	0	0	0
hsa-miR-5194	35	0	5	0	0	0	0	0	0	0	0	0	0	0	0	4	0	0	0	0	0	0	0	0	0	0	0	0	0	0	0	0	0	0	0	0	0	0	0	0	0	0	0	0	0	0	0	0	0
hsa-miR-520a-3p	0	0	0	0	0	0	0	0	0	0	0	0	1	1	0	0	11	0	0	0	0	0	0	2	0	0	0	0	0	0	0	0	0	0	0	0	0	0	0	0	0	0	0	3	0	0	0	0	0
hsa-miR-3192-5p	0	0	0	0	0	0	0	0	0	0	0	0	0	0	0	0	0	0	0	0	0	0	0	0	0	0	0	0	0	0	0	0	0	0	0	0	0	0	0	0	0	0	0	2	0	0	0	0	2
hsa-miR-3154	60	1	19	21	0	1	0	8	0	0	5	1	8	0	3	0	9	1	0	0	17	0	0	1	8	3	0	6	5	4	2	0	3	0	0	13	0	2	1	0	0	0	0	0	11	0	0	9	48
hsa-miR-597-3p	0	0	0	0	0	0	0	0	0	0	0	0	0	0	0	0	0	0	0	0	0	0	0	0	0	0	0	0	0	0	0	0	0	0	0	0	0	0	0	0	0	0	0	0	0	0	0	0	0
hsa-miR-6869-5p	117	7	0	10	11	0	0	2	5	0	0	5	0	3	5	0	0	2	0	0	0	0	0	0	0	0	0	8	20	2	0	1	1	0	0	0	0	2	5	0	0	2	0	0	6	2	0	0	11
hsa-miR-6836-3p	0	0	0	0	0	0	0	0	0	0	0	0	0	0	0	0	0	0	0	0	0	0	0	0	0	0	0	7	0	0	0	0	0	0	5	0	0	0	0	0	0	0	0	0	0	0	0	0	0
hsa-miR-548x-5p	9	1	0	0	0	0	0	0	0	0	0	0	0	0	0	0	10	0	0	0	0	0	0	0	0	0	0	0	0	0	0	0	2	0	0	0	0	0	0	0	0	0	0	0	0	0	0	0	0
hsa-miR-4520-3p	0	0	0	0	0	0	0	0	0	0	0	0	0	0	0	0	0	0	0	0	0	0	0	0	0	0	0	0	0	0	0	0	0	0	0	0	0	0	0	0	0	0	0	0	0	0	0	0	0
hsa-miR-6853-3p	0	0	0	0	0	0	0	0	0	0	0	0	0	0	0	0	0	0	0	0	0	0	0	0	0	0	0	0	0	0	0	0	0	0	0	0	0	0	0	0	0	0	0	0	0	0	0	0	0
hsa-miR-6888-3p	0	0	0	0	0	0	0	0	0	0	0	0	0	0	0	0	0	0	0	0	0	0	0	0	0	0	0	0	0	0	0	0	0	0	0	0	0	0	0	0	0	0	0	0	0	0	0	0	0
hsa-miR-6793-5p	36	15	8	4	0	11	0	0	0	0	0	0	0	0	5	0	0	0	0	0	4	5	0	0	0	0	0	0	4	0	3	2	5	0	3	0	0	4	0	0	0	0	10	0	0	3	0	0	12
hsa-miR-5683	2	1	0	0	0	1	0	1	0	0	0	0	0	0	0	0	0	0	0	0	0	0	0	0	2	0	0	0	0	0	0	0	0	0	0	0	0	0	0	0	0	0	0	0	0	0	0	0	0
hsa-miR-493-5p	41	88	42	60	20	65	1	10	0	2	2	0	0	2	0	4	0	9	8	0	23	25	0	3	8	0	0	57	5	23	2	6	12	1	7	5	2	4	0	17	30	6	0	13	7	4	0	4	69
hsa-miR-629-5p	39335	1600	548	6401	708	209	336	1205	525	46	397	35	328	376	599	255	472	131	503	0	1341	258	0	117	496	113	6	1157	735	413	182	545	2518	73	1123	205	537	429	358	298	258	79	418	392	308	108	65	269	10113
hsa-miR-5590-3p	0	0	0	0	0	0	0	0	0	0	0	0	0	0	0	0	0	0	0	0	0	0	0	0	0	0	0	0	0	0	0	0	0	0	0	0	0	0	0	0	0	0	0	0	0	0	0	0	0
hsa-miR-6776-3p	0	2	0	0	0	0	0	0	0	0	0	0	0	0	0	0	5	0	0	0	0	0	0	0	0	0	0	0	0	0	0	0	0	0	0	0	0	0	0	0	0	0	0	0	0	0	0	0	0
hsa-miR-4423-5p	0	0	0	0	0	0	0	0	0	0	1	0	3	0	0	0	0	1	1	0	0	0	0	0	0	0	0	0	0	0	0	0	2	0	0	0	0	0	0	0	3	0	0	0	0	2	0	0	8
hsa-miR-5009-5p	0	0	0	0	0	0	0	0	0	0	0	0	0	0	0	0	0	0	0	0	0	0	0	0	0	0	0	0	0	0	0	0	0	0	0	0	3	0	0	0	0	0	0	0	0	0	0	0	0
hsa-miR-24-3p	25335	16882	5386	13013	8348	11268	2296	8939	1796	2492	2831	2508	3480	2600	2861	1943	3705	2215	2751	1	13887	8582	2	2806	5785	738	75	8140	2271	3236	2245	1369	3119	987	1413	2265	1480	1466	2534	6840	4711	1176	1993	3126	2199	3473	813	5882	29277
hsa-miR-6780b-3p	0	0	0	0	0	0	0	0	0	0	0	0	0	0	0	0	0	0	0	0	0	0	0	0	0	0	0	0	0	0	0	0	0	0	0	0	0	0	0	0	0	0	0	0	0	0	0	0	0
hsa-miR-6825-5p	0	0	0	10	0	0	0	0	0	0	0	0	0	0	0	0	0	0	0	0	0	0	0	0	0	0	0	0	0	0	0	0	0	0	0	0	0	0	0	0	0	0	0	0	0	0	0	3	2
hsa-miR-3934-5p	0	0	0	0	0	0	0	0	0	0	0	0	0	0	0	0	0	0	0	0	0	0	0	0	0	0	0	0	0	0	0	0	0	0	0	0	0	0	0	0	0	0	0	0	0	0	0	0	0
hsa-miR-655-3p	4	9	3	15	2	11	0	8	0	0	1	0	1	0	2	0	0	0	0	0	7	4	0	0	5	0	0	9	0	2	0	0	2	0	0	1	0	8	0	0	3	8	2	3	4	1	0	2	24
hsa-miR-6508-5p	0	0	0	0	0	0	0	0	0	0	0	0	0	0	0	0	0	0	0	0	0	0	0	0	0	0	0	0	0	0	0	0	0	0	0	0	0	0	0	0	0	0	0	0	0	0	0	0	0
hsa-miR-181d-5p	642	192	44	184	90	144	29	120	24	27	33	15	3	43	34	10	25	14	12	1	129	68	0	17	101	12	0	45	36	90	15	25	14	5	13	35	2	16	33	62	20	22	36	20	17	44	3	42	482
hsa-miR-4443	45	3	0	7	0	0	1	0	7	1	4	4	1	0	1	0	13	3	0	0	33	3	0	0	0	3	0	4	0	1	8	11	2	0	0	0	0	1	0	3	2	1	0	5	0	0	0	1	29
hsa-miR-1238-3p	0	0	0	0	0	9	0	0	0	0	0	0	0	0	0	0	0	0	0	0	0	0	0	0	0	0	0	0	0	0	0	1	0	0	0	0	1	0	0	0	0	0	0	0	0	0	0	3	4
hsa-miR-2116-3p	1	0	0	0	0	2	0	0	0	0	0	1	1	0	0	0	0	0	0	0	0	0	0	0	0	0	0	0	0	3	1	0	0	0	0	0	0	0	0	0	3	0	0	0	0	0	0	0	1
hsa-miR-598-3p	15	20	7	22	16	1	0	9	0	0	11	0	4	13	2	3	1	2	4	0	21	9	0	4	9	0	0	27	2	12	2	2	3	0	5	2	0	6	5	7	4	2	10	4	16	4	5	1	87
hsa-miR-6895-5p	0	0	0	0	0	0	0	0	0	0	0	0	0	0	0	0	0	0	0	0	0	0	0	0	0	0	0	0	0	0	0	0	0	0	0	0	0	0	0	0	0	0	0	0	0	0	0	0	0
hsa-miR-548an	0	0	0	0	21	0	4	10	0	0	0	0	0	1	3	0	14	0	0	0	0	0	0	0	0	1	0	0	0	0	0	0	0	4	7	0	4	4	0	0	2	2	0	0	0	0	0	0	0
hsa-miR-22-5p	25863	5495	1189	4200	1972	809	596	996	277	359	329	324	274	240	517	246	586	571	379	0	1296	1060	0	398	481	148	11	1711	759	1069	600	258	976	215	486	348	217	334	324	763	418	158	277	288	181	371	78	527	11104
hsa-miR-134-5p	1943	1239	557	569	634	1294	163	283	28	102	125	122	40	52	221	176	126	59	77	0	850	2299	0	96	135	68	3	567	135	777	562	69	223	73	81	97	46	110	25	389	444	126	38	76	71	361	13	180	1127
hsa-miR-3190-3p	3	0	0	0	0	0	0	0	0	0	0	0	0	0	1	0	0	0	0	0	0	0	0	0	0	0	0	5	0	0	0	0	0	0	0	2	0	0	0	0	0	0	0	0	0	0	0	0	0
hsa-miR-4512	0	0	0	0	0	0	0	0	0	0	0	0	0	0	0	0	0	0	0	0	0	0	0	0	0	0	0	0	0	0	0	0	0	0	0	0	0	0	0	0	0	0	0	0	0	0	0	0	0
hsa-miR-7157-3p	0	0	0	0	0	0	0	0	0	0	0	0	0	0	0	0	0	0	0	0	0	0	0	0	0	0	0	0	0	0	0	0	0	0	0	0	0	0	0	0	0	0	0	0	0	0	0	0	0
hsa-miR-6733-5p	0	0	0	0	0	0	0	0	0	0	0	0	0	0	0	0	0	0	0	0	0	0	0	0	0	0	0	0	0	0	0	0	0	0	0	0	0	0	0	0	0	0	0	0	0	0	0	0	0
hsa-miR-6749-5p	0	0	0	0	0	0	0	0	0	0	0	0	1	0	0	0	0	0	3	0	0	0	0	0	0	0	0	0	0	0	0	0	0	0	0	0	0	0	0	0	0	0	0	0	0	0	0	0	0
hsa-miR-182-3p	3	6	0	14	1	0	4	3	0	0	7	0	3	0	3	0	0	0	0	0	0	0	0	0	0	1	0	2	0	1	3	7	1	0	2	0	2	0	1	0	0	0	0	0	0	0	0	0	29
hsa-miR-28-5p	1433	1008	337	581	479	361	88	456	93	103	125	116	62	115	87	47	135	83	161	0	410	246	0	132	448	37	5	333	136	167	124	99	166	40	136	175	22	62	77	222	161	45	127	114	73	39	91	249	1871
hsa-miR-6070	0	0	0	0	0	0	0	0	0	0	0	0	0	0	0	0	0	0	0	0	0	0	0	0	0	0	0	0	0	0	0	0	0	0	0	0	0	0	0	0	0	0	0	0	0	0	0	0	0
hsa-miR-625-3p	264	163	278	555	973	1682	381	1314	218	55	325	114	301	99	131	467	189	178	210	0	168	255	0	352	362	44	5	636	214	591	374	74	362	20	132	182	31	95	43	672	221	224	349	146	187	212	36	732	672
hsa-miR-616-5p	1	1	0	3	4	0	0	1	0	0	0	0	0	0	0	0	0	6	0	0	0	3	0	0	7	0	0	0	0	0	0	0	0	0	0	0	0	3	4	2	0	0	0	0	0	0	0	0	12
hsa-miR-323a-3p	902	611	316	557	815	520	65	199	77	13	129	46	60	59	143	154	95	115	203	0	438	481	0	230	145	53	1	515	226	337	169	41	183	7	85	73	60	98	18	256	297	120	81	203	80	94	42	437	496
hsa-miR-3173-3p	0	0	0	4	0	0	0	0	0	0	0	0	0	0	0	0	0	0	0	0	0	0	0	0	0	0	0	0	0	0	0	0	0	0	0	0	0	0	0	0	0	0	0	0	0	0	0	0	8
hsa-miR-138-5p	42	2	7	2	17	12	16	0	0	7	1	4	0	2	4	0	10	1	0	0	13	2	0	0	6	0	0	2	0	10	0	3	0	0	0	5	0	0	0	3	3	0	0	5	0	0	4	5	55
hsa-miR-4448	0	0	0	5	0	0	0	0	3	3	0	5	0	1	0	0	0	0	10	0	0	4	0	0	0	1	0	0	0	0	4	6	2	0	0	0	0	0	1	0	0	0	4	1	2	0	0	0	2
hsa-miR-6767-5p	9	3	2	7	0	0	0	6	0	0	0	0	0	0	0	0	5	0	0	0	3	0	0	6	0	1	0	0	7	0	0	0	2	0	1	0	0	3	0	0	0	0	0	0	0	0	0	0	21
hsa-miR-6861-5p	1	0	0	0	4	12	0	0	0	0	0	0	0	0	0	0	0	0	0	0	0	0	0	0	0	0	0	0	0	0	2	0	0	0	0	0	0	0	0	0	3	0	0	2	0	0	0	1	0
hsa-miR-4430	0	0	0	0	0	0	0	0	0	0	0	0	0	0	0	0	0	0	0	0	0	0	0	0	0	0	0	0	0	0	0	0	0	0	0	0	0	0	0	0	0	0	0	0	0	0	0	0	0
hsa-miR-3117-3p	4	4	2	0	0	0	0	1	0	0	0	0	0	0	1	3	0	0	0	0	2	0	0	0	0	0	0	0	0	0	0	0	0	0	1	0	0	0	2	0	0	0	0	0	0	0	0	0	12
hsa-miR-3065-3p	106	6	12	8	3	8	0	3	1	0	0	0	0	9	0	2	0	0	0	0	11	0	0	0	12	0	0	1	0	4	0	0	0	5	0	3	0	8	0	3	4	3	0	8	0	0	0	2	71
hsa-miR-519c-3p	10	0	0	0	0	0	0	0	0	0	2	0	0	0	0	0	0	0	0	0	0	0	0	0	0	0	0	0	0	0	0	0	0	0	0	0	0	0	0	0	0	0	0	0	0	0	0	0	0
hsa-miR-6852-3p	6	1	7	14	4	9	5	2	0	0	1	0	0	0	1	0	1	1	1	0	9	4	0	2	2	0	0	12	2	5	4	2	1	0	3	0	4	0	0	4	3	0	1	2	0	0	0	4	43
hsa-miR-6785-3p	0	0	0	0	0	0	0	0	0	0	0	0	0	0	0	0	0	0	0	0	0	0	0	0	0	0	0	0	0	0	0	0	0	0	0	0	0	0	0	0	0	0	0	0	0	0	0	0	0
hsa-miR-6505-5p	0	0	0	0	5	0	0	0	0	1	0	0	0	0	0	0	0	0	0	0	1	0	0	0	0	0	0	0	0	0	0	0	0	0	0	0	0	0	0	0	0	0	0	0	0	0	0	0	0
hsa-miR-365a-5p	0	0	0	0	0	0	0	0	0	0	0	0	0	0	0	4	0	0	0	0	0	0	0	0	0	0	0	0	0	0	0	5	0	0	0	0	0	0	0	0	0	0	0	0	0	0	0	0	4
hsa-miR-129-5p	1585	170	19	218	190	45	13	65	6	3	17	13	18	10	16	13	20	17	33	0	39	7	0	3	26	18	0	89	19	49	20	27	39	5	18	28	4	16	5	17	0	3	24	8	11	2	5	2	134
hsa-miR-539-3p	2	14	7	0	0	4	1	0	0	0	0	0	0	0	1	0	0	4	0	0	0	0	0	0	0	0	0	0	0	0	0	0	0	0	0	1	0	0	0	0	4	2	0	0	0	0	5	3	1
hsa-miR-380-3p	10	66	9	32	37	17	12	9	5	0	4	1	2	0	5	7	13	6	4	0	31	24	0	1	2	2	0	37	7	3	18	0	10	0	2	2	0	2	0	6	7	6	9	5	3	5	3	20	65
hsa-miR-4487	0	0	0	0	0	0	0	0	0	0	0	0	0	0	0	0	0	0	0	0	0	0	0	0	0	0	0	0	0	0	0	0	0	0	0	0	0	0	0	0	0	0	0	0	0	0	0	0	0
hsa-miR-1295b-3p	1	0	0	0	0	0	0	0	0	0	0	0	0	0	0	0	0	0	0	0	0	0	0	0	0	0	0	0	0	0	0	0	0	0	0	0	3	0	0	0	0	0	0	0	0	0	0	0	0
hsa-miR-548n	20	4	8	91	1	2	19	4	0	1	9	3	5	0	2	0	0	6	4	0	2	5	0	3	11	0	0	8	3	11	2	1	1	1	2	4	6	2	4	15	3	0	5	1	5	1	0	10	57
hsa-miR-217	183	56	3	16	18	0	2	9	0	0	0	1	3	0	5	3	6	4	0	0	8	27	0	0	15	1	0	5	3	7	3	0	3	0	2	5	0	10	1	5	0	0	6	0	0	0	0	3	55
hsa-miR-4733-5p	3	0	0	0	0	0	0	0	0	3	0	0	0	0	0	0	0	0	0	0	0	0	0	0	0	0	0	0	0	0	0	0	0	0	0	0	0	0	0	0	0	0	0	0	0	0	0	0	0
hsa-miR-892b	0	0	0	0	0	0	0	0	0	0	0	0	0	0	0	0	0	0	0	0	0	0	0	0	0	0	0	0	0	0	0	0	0	0	0	0	0	0	0	0	0	0	0	0	0	0	0	0	0
hsa-miR-6805-5p	148	29	16	85	28	14	10	28	3	4	4	7	12	0	5	0	9	8	1	0	12	5	0	12	5	4	0	16	60	10	12	4	72	0	29	7	7	5	0	16	0	4	9	6	9	5	5	0	91
hsa-miR-3942-5p	0	0	0	2	0	0	0	0	0	0	0	0	0	0	0	0	0	0	0	0	0	0	0	0	0	0	0	0	0	0	0	0	0	0	0	0	0	0	0	0	0	0	0	0	0	0	0	0	0
hsa-miR-182-5p	97	27	9	19	22	28	9	41	1	3	18	9	4	9	20	20	20	16	7	0	130	6	0	9	4	8	0	37	6	12	29	8	10	3	12	7	3	2	7	39	2	7	10	7	0	0	7	31	90
hsa-let-7e-3p	48	6	4	31	14	10	11	40	0	2	7	0	8	1	0	4	5	4	8	0	4	3	0	6	0	0	1	21	13	0	1	0	6	0	2	0	1	0	4	2	2	0	0	0	0	5	3	8	29
hsa-miR-659-5p	0	0	0	0	0	0	0	0	0	0	0	0	0	0	0	0	0	0	0	0	0	0	0	0	0	0	0	0	0	0	0	0	0	0	0	0	0	0	0	0	0	0	0	0	0	0	0	0	0
hsa-miR-5588-5p	5	0	0	0	0	0	0	0	0	0	3	0	5	0	0	0	0	0	0	0	0	0	0	0	0	0	0	3	0	0	0	0	2	0	0	0	0	0	0	0	0	2	0	0	0	0	0	0	1
hsa-miR-548ak	180	35	12	67	12	0	10	0	8	3	2	7	1	2	11	0	0	6	5	0	27	5	0	0	2	2	0	15	0	1	8	0	6	1	1	9	0	1	0	0	0	4	4	0	2	0	0	4	98
hsa-miR-3191-5p	4	4	9	0	0	7	0	0	0	0	0	0	0	0	0	0	0	3	0	0	4	0	0	0	0	0	0	2	0	14	2	0	8	0	0	0	0	2	0	0	0	0	0	4	0	0	0	0	6
hsa-miR-6886-3p	0	0	0	0	0	0	0	0	0	0	0	0	0	0	0	0	0	0	0	0	0	0	0	0	0	0	0	0	0	0	0	0	0	0	0	0	0	0	0	0	0	0	0	0	0	0	0	0	0
hsa-miR-3180-3p	0	3	0	0	0	1	0	0	0	0	0	0	0	0	3	0	0	0	0	0	0	0	0	0	0	0	0	5	6	0	0	0	9	0	0	0	0	0	0	0	0	0	0	0	0	0	0	0	1
hsa-miR-3143	0	0	0	15	0	0	0	0	0	0	0	0	0	0	0	0	0	0	0	0	0	0	0	0	0	0	0	0	0	0	0	0	0	0	0	0	0	0	0	0	0	0	0	0	0	0	0	0	0
hsa-miR-2467-5p	0	0	0	0	0	0	0	0	0	0	0	0	0	0	0	0	0	0	0	0	0	0	0	0	0	0	0	0	0	0	0	0	0	0	0	0	0	0	0	0	0	0	0	0	0	0	0	0	0
hsa-miR-5688	0	0	0	0	0	0	0	0	0	0	0	0	0	0	0	0	0	0	0	0	0	0	0	0	0	0	0	0	0	0	0	0	0	0	0	0	0	0	0	0	0	0	0	0	0	0	0	0	0
hsa-miR-504-5p	0	0	0	0	0	0	0	0	0	0	0	0	0	0	0	0	0	0	0	0	0	0	0	0	0	0	0	0	0	0	0	0	0	0	0	0	0	0	0	0	0	0	0	0	0	0	0	0	0
hsa-miR-6872-3p	0	0	0	0	0	0	0	0	0	0	0	0	0	0	0	0	0	0	0	0	0	0	0	0	0	0	0	0	0	0	0	0	0	0	0	0	0	0	0	0	0	0	0	0	0	0	0	0	0
hsa-miR-1288-3p	2	3	0	0	1	0	0	0	0	0	0	0	0	0	0	0	0	0	0	0	0	0	0	0	0	0	0	0	0	0	0	0	0	0	1	0	0	0	0	0	0	0	0	0	0	0	0	0	2
hsa-miR-3679-5p	15020	166	137	311	10	77	64	137	0	39	0	96	28	14	34	21	21	14	36	0	173	111	0	9	33	13	0	105	32	79	103	63	94	6	0	37	6	6	13	88	4	13	87	30	18	48	0	73	326
hsa-miR-4494	0	0	0	0	0	0	0	1	0	0	0	0	0	0	0	0	0	0	0	0	0	0	0	0	0	0	0	0	0	0	0	0	0	0	0	0	0	0	0	0	0	0	0	0	0	0	0	0	0
hsa-miR-411-3p	9	5	2	0	3	5	0	7	0	0	0	0	0	0	0	0	0	0	0	0	0	0	0	2	1	0	0	4	0	0	0	0	2	0	1	0	1	1	1	0	1	1	3	2	2	6	1	1	11
hsa-miR-6867-5p	21	0	0	0	0	0	0	0	0	9	0	3	0	0	0	0	0	0	0	0	0	0	0	0	0	0	0	0	0	0	0	0	0	2	0	0	0	0	0	0	0	0	0	0	0	0	0	0	5
hsa-miR-7111-3p	0	0	0	0	0	0	0	3	0	0	0	0	0	0	0	0	0	0	0	0	0	0	0	0	0	0	0	0	0	0	0	0	0	0	0	0	0	0	0	0	0	0	0	0	0	0	0	0	0
hsa-miR-548c-5p	9	0	0	0	24	0	0	0	0	0	0	0	2	0	2	0	0	2	0	0	2	0	0	7	6	1	0	0	0	0	0	0	0	0	0	0	0	0	0	9	0	0	0	0	4	0	0	0	19
hsa-miR-6727-5p	34	0	0	0	3	2	0	16	0	3	0	0	0	0	0	0	0	0	4	0	0	0	0	0	0	0	0	0	0	0	0	0	0	0	0	0	0	0	0	0	0	0	9	0	0	0	0	0	2
hsa-miR-514a-3p	0	4	3	9	0	0	0	0	0	0	0	0	0	0	0	0	0	0	0	0	0	0	0	0	0	0	0	0	0	0	0	0	0	3	0	0	0	0	0	0	0	0	1	0	0	0	0	0	4
hsa-miR-4672	13	3	0	1	0	0	0	0	0	0	0	0	0	0	2	0	0	0	0	0	0	0	0	0	0	0	0	0	0	0	0	0	0	1	0	0	0	0	2	0	0	0	0	0	0	0	0	0	6
hsa-miR-128-1-5p	1	0	0	0	0	0	0	0	0	0	0	2	0	0	0	2	0	0	0	0	2	0	0	0	0	0	0	1	0	0	0	0	0	0	0	0	0	0	0	0	0	0	0	0	0	0	0	0	5
hsa-miR-4714-3p	25	11	5	9	4	0	0	4	0	0	1	0	0	1	7	0	5	0	0	0	1	5	0	0	0	0	0	0	2	0	0	0	4	0	3	0	3	1	2	0	0	0	0	0	0	0	0	8	51
hsa-miR-4753-3p	0	3	0	3	0	0	0	0	0	0	0	0	0	0	1	0	0	0	0	0	0	0	0	0	0	0	0	0	0	0	0	0	0	0	2	0	0	0	0	0	0	0	0	0	0	0	0	0	1
hsa-miR-15b-3p	2394	1409	749	4977	648	300	256	753	176	38	205	118	212	67	432	108	371	310	155	0	631	210	0	120	230	56	7	952	453	292	265	114	377	53	525	220	456	97	292	322	326	125	113	266	226	80	114	389	10670
hsa-miR-664b-3p	15	0	6	12	5	14	9	10	7	3	4	3	10	4	4	0	0	0	1	0	10	0	0	12	6	2	0	4	13	2	9	1	3	1	1	0	0	2	0	4	5	0	1	3	0	0	0	4	10
hsa-miR-7704	53	0	4	0	6	64	26	17	12	4	10	27	16	2	5	3	12	4	0	0	18	2	0	8	5	2	0	13	31	32	2	1	1	3	2	0	0	1	1	14	12	0	1	2	13	0	1	15	35
hsa-miR-181b-5p	37253	7738	1836	8761	2725	2009	1044	2748	656	1196	1158	952	757	857	992	1425	1734	941	1072	2	4571	1847	0	332	2947	279	4	3598	1407	2242	1012	723	1557	486	764	1160	380	1041	685	2057	901	229	693	736	572	443	331	1068	13610
hsa-miR-4645-3p	18	0	0	0	0	0	0	0	0	0	0	0	0	0	0	0	0	0	1	0	0	0	0	0	0	0	0	0	0	4	0	0	0	0	0	0	0	0	0	0	0	0	0	0	3	0	0	0	2
hsa-miR-132-5p	0	0	0	0	0	0	0	0	0	0	0	0	0	0	0	0	0	0	0	0	0	0	0	0	0	0	0	0	0	0	0	0	0	0	0	0	0	0	0	1	0	0	1	0	0	0	0	0	0
hsa-miR-196b-5p	1086	781	188	957	178	105	70	341	39	41	78	51	37	26	108	38	154	51	64	0	192	90	0	14	242	30	0	225	130	133	35	89	75	25	160	62	131	41	126	220	49	15	39	109	53	22	33	68	2629
hsa-miR-3934-3p	13	5	3	5	0	0	2	0	0	0	0	1	0	0	0	0	0	2	0	0	3	0	0	0	0	0	0	3	3	0	2	3	0	2	0	0	0	0	0	0	0	0	0	0	0	0	0	0	0
hsa-miR-219b-5p	4	4	0	11	0	0	0	0	0	0	2	0	1	0	0	0	2	0	3	0	0	2	0	0	0	0	0	2	3	0	0	0	0	0	2	0	0	0	0	4	0	0	0	0	0	0	0	2	21
hsa-miR-4699-5p	0	0	0	0	0	0	0	0	0	0	0	0	0	0	0	0	0	0	0	0	0	0	0	0	0	0	0	0	0	0	0	0	0	0	0	0	0	0	0	0	0	0	0	0	0	0	0	0	0
hsa-miR-4746-3p	0	0	0	0	1	0	0	0	0	0	0	0	0	0	0	0	0	0	0	0	0	0	0	0	0	0	0	0	0	0	0	0	0	0	0	0	0	0	0	0	0	0	0	0	0	0	0	0	0
hsa-miR-6509-5p	201	0	7	57	16	15	0	12	4	0	5	2	0	0	6	2	0	4	0	0	4	9	0	0	8	0	0	3	5	3	5	3	11	2	20	5	0	2	0	6	0	3	12	0	0	0	0	3	53
hsa-miR-1266-5p	0	0	0	0	0	0	0	0	0	0	0	0	0	0	0	0	0	0	0	0	0	0	0	0	0	0	0	0	0	0	0	0	0	0	0	0	0	0	0	0	0	0	0	0	0	0	0	0	0
hsa-miR-6791-5p	7	0	3	0	0	1	0	0	3	0	0	0	0	0	1	0	0	0	0	0	1	0	0	0	0	0	0	0	5	0	0	0	0	0	0	0	0	0	0	3	1	0	0	0	0	0	0	0	1
hsa-miR-409-5p	7	0	0	0	0	0	0	0	0	0	0	0	0	0	0	0	0	0	0	0	1	0	0	0	0	0	0	0	0	0	0	0	0	0	0	0	0	0	0	0	2	0	0	0	0	0	0	0	0
hsa-miR-508-5p	0	0	0	0	0	0	0	0	0	0	0	0	0	0	0	0	0	0	0	0	0	0	0	0	0	0	0	0	0	0	0	0	0	0	0	0	0	0	0	0	0	0	0	0	0	0	0	0	0
hsa-miR-1909-3p	0	0	0	0	0	0	0	0	0	0	0	0	0	0	0	0	0	0	0	0	0	0	0	0	0	0	0	0	0	0	0	0	0	0	0	0	0	0	0	0	0	0	0	0	0	0	0	0	0
hsa-miR-30c-5p	721	825	98	290	185	288	45	313	52	113	104	218	86	100	132	46	129	61	203	0	282	74	0	221	92	41	2	113	114	59	37	104	137	41	106	153	67	38	51	135	66	22	74	87	19	21	42	285	1541
hsa-miR-3909	7	7	0	20	12	11	0	3	3	0	1	3	1	0	0	0	0	2	0	0	3	2	0	0	2	0	0	7	2	3	0	1	0	0	1	4	1	0	3	3	2	0	0	0	1	0	0	6	34
hsa-miR-4504	2	3	0	0	6	0	0	9	0	0	0	0	0	0	0	3	12	0	0	0	0	0	0	6	0	0	0	3	0	0	0	0	0	0	3	0	0	0	0	0	0	0	0	0	0	0	0	1	7
hsa-miR-6850-5p	42	35	6	2	0	25	0	0	0	0	0	3	3	4	0	6	0	0	5	0	5	0	0	0	0	5	0	15	14	0	10	0	3	3	0	0	0	0	0	10	0	0	0	0	0	16	3	11	14
hsa-miR-455-5p	4	2	0	0	2	13	0	0	0	0	0	0	0	0	0	0	0	0	0	0	0	0	0	0	0	0	0	0	0	0	0	0	0	0	0	0	0	0	0	0	0	0	0	1	6	0	0	0	3
hsa-miR-4761-3p	0	0	0	0	0	0	0	0	0	0	0	0	0	0	0	0	0	0	0	0	0	0	0	0	0	0	0	0	0	0	0	0	0	0	0	0	0	0	0	0	0	0	0	0	0	0	0	0	0
hsa-miR-3683	0	0	0	0	0	0	0	0	0	0	0	0	0	0	0	0	0	0	0	0	6	0	0	0	0	0	0	0	0	0	0	0	0	0	0	0	0	0	0	0	0	0	0	0	0	0	0	0	0
hsa-miR-4760-3p	0	0	0	0	0	0	0	0	0	0	0	0	0	0	0	0	0	0	0	0	0	0	0	0	0	0	0	0	0	0	0	0	0	0	0	0	0	0	0	0	0	0	0	0	0	0	0	0	0
hsa-miR-5585-3p	0	0	0	0	0	0	0	0	0	7	0	0	0	0	0	0	0	0	0	0	0	0	0	0	0	0	0	0	0	0	0	0	0	0	0	0	0	0	0	0	0	0	0	0	0	0	0	0	0
hsa-miR-6889-3p	0	0	0	0	0	0	0	0	0	0	0	0	0	0	0	0	0	0	0	0	0	0	0	0	0	0	0	0	0	0	0	0	0	0	0	0	0	0	0	0	0	0	0	0	0	0	0	0	0
hsa-miR-6893-3p	1	0	0	3	0	1	0	0	0	0	0	0	0	0	0	0	0	0	0	0	0	0	0	0	0	0	0	0	0	0	0	0	1	0	0	0	0	0	0	1	0	0	2	0	0	0	0	0	0
hsa-miR-195-3p	5	2	0	0	0	5	3	0	0	0	0	0	0	0	2	0	0	0	0	0	6	0	0	0	2	0	0	2	0	0	1	0	0	0	0	0	1	0	4	6	0	0	0	0	0	0	0	0	0
hsa-miR-1303	61	9	8	63	0	7	6	2	5	0	0	0	2	0	2	4	21	1	2	0	9	3	0	1	10	0	0	1	4	4	5	0	5	0	3	1	5	0	0	0	2	3	0	1	2	0	0	0	46
hsa-miR-5589-3p	0	0	0	0	0	0	0	0	0	0	0	0	0	0	0	0	0	0	0	0	0	0	0	0	0	0	0	0	0	0	0	0	0	0	0	0	0	0	0	0	0	0	0	0	0	0	0	0	0
hsa-miR-4417	0	0	0	0	0	0	0	0	0	0	0	0	0	0	0	0	0	0	0	0	0	0	0	0	0	0	0	0	0	0	0	0	0	0	0	0	0	0	0	0	0	0	0	0	0	0	0	0	0
hsa-miR-4649-3p	0	0	0	0	0	0	0	0	0	0	0	0	0	0	0	0	0	0	0	0	0	0	0	0	0	0	0	0	0	0	0	0	0	0	0	0	0	0	0	0	0	0	0	0	0	0	0	0	0
hsa-miR-4469	0	0	0	0	0	0	0	0	0	0	0	0	0	0	0	0	0	0	0	0	0	0	0	0	0	0	0	0	0	0	0	0	0	0	0	0	0	0	0	0	0	0	0	0	0	0	0	0	0
hsa-miR-6804-3p	1	0	0	0	0	0	0	0	0	0	0	0	0	0	0	0	0	0	0	0	0	0	0	0	0	0	0	0	0	0	0	0	0	0	0	0	0	0	0	0	0	0	0	0	0	0	0	0	0
hsa-miR-624-5p	31	18	12	28	14	3	3	7	5	4	2	0	2	2	6	2	4	0	3	0	4	1	0	2	5	0	0	13	4	0	4	1	5	1	1	2	9	0	0	8	7	2	2	1	4	4	0	4	90
hsa-miR-548aj-5p	0	0	3	0	0	0	0	0	0	0	1	0	0	0	0	0	0	0	0	0	0	0	0	0	0	0	0	0	0	0	0	0	0	0	0	0	0	0	0	0	0	0	0	0	0	0	0	0	0
hsa-miR-4747-3p	0	0	0	0	0	0	0	0	0	0	0	0	0	0	0	0	0	0	1	0	0	0	0	0	0	0	0	0	0	0	0	0	0	0	0	0	0	0	0	0	0	0	0	0	0	0	0	0	0
hsa-miR-548ap-5p	73	85	22	47	12	12	4	14	4	4	4	3	3	10	0	14	0	12	4	0	19	9	0	1	12	2	0	10	12	0	0	10	42	4	3	0	10	7	0	9	0	0	3	3	0	2	0	5	145
hsa-miR-1304-5p	9	1	0	5	0	0	0	0	4	0	0	0	0	0	0	0	0	0	0	0	3	0	0	0	0	0	0	0	0	0	0	1	0	0	9	0	0	0	0	0	0	0	1	0	0	0	0	0	8
hsa-miR-193b-5p	6310	176	207	419	345	460	145	422	15	439	252	134	58	79	295	57	456	74	283	0	286	105	0	81	124	99	1	250	251	317	394	162	168	86	136	52	25	159	103	137	99	42	293	143	84	31	20	133	1140
hsa-miR-550a-5p	18	3	3	3	5	4	5	4	0	1	3	1	0	0	1	14	14	2	4	0	7	0	0	0	0	0	0	4	1	2	1	0	0	0	1	3	4	0	0	0	1	0	0	14	5	0	0	2	20
hsa-miR-1295a	8	0	0	0	4	0	0	0	0	0	0	0	0	0	0	0	0	0	0	0	0	0	0	0	0	0	0	0	0	0	0	0	0	0	0	0	0	0	0	0	0	0	0	0	0	0	0	0	13
hsa-miR-6510-5p	56	0	0	0	0	0	0	0	0	0	0	0	0	0	0	0	0	0	0	0	0	0	0	0	0	0	0	0	0	0	0	0	0	0	0	0	0	1	0	0	0	0	0	0	0	0	0	0	0
hsa-miR-3605-5p	163	10	1	4	9	0	0	10	0	0	4	2	6	0	3	7	28	0	3	0	8	0	0	6	0	0	0	0	3	0	1	0	10	0	0	0	0	8	0	22	0	0	7	0	0	0	10	3	21
hsa-miR-1268b	0	0	0	0	0	0	0	0	0	0	0	0	0	0	0	0	0	0	0	0	0	0	0	0	0	0	0	0	0	6	0	0	4	0	0	0	0	0	0	0	0	0	0	0	0	0	1	0	8
hsa-miR-376b-5p	6	7	7	3	5	0	0	0	0	0	0	0	0	0	0	0	0	1	0	0	1	3	0	0	3	0	0	3	0	0	0	0	3	0	0	1	0	2	0	0	0	0	0	3	0	4	0	2	15
hsa-miR-4637	0	4	0	2	0	0	0	0	8	0	0	0	0	0	0	0	0	0	2	0	0	0	0	0	0	0	0	0	12	0	0	0	0	0	4	0	0	3	0	0	0	0	2	0	0	0	0	1	21
hsa-miR-6800-5p	132	9	6	13	0	0	16	1	0	13	11	7	1	4	1	8	27	0	4	0	10	1	0	0	0	0	0	4	10	0	5	0	0	2	0	5	0	2	0	6	0	0	11	0	0	0	0	0	10
hsa-miR-506-5p	0	0	0	0	0	0	0	0	0	0	0	0	0	0	0	0	0	0	0	0	0	0	0	0	0	0	0	0	0	0	0	0	0	0	0	0	0	0	0	0	0	0	0	0	0	0	0	0	0
hsa-miR-6129	0	0	0	0	0	0	0	0	0	0	0	0	0	0	0	0	0	0	0	0	0	0	0	0	0	0	0	0	0	0	0	0	0	0	0	0	0	0	0	0	0	0	0	0	0	0	0	0	0
hsa-miR-6857-5p	0	0	0	0	0	0	0	0	0	0	0	0	0	0	0	0	0	0	0	0	0	0	0	0	0	0	0	3	0	0	0	0	0	0	0	0	0	0	0	0	0	0	0	0	0	0	0	0	0
hsa-miR-653-3p	0	2	4	0	0	0	0	0	0	0	0	0	1	0	0	0	0	1	0	0	0	0	0	0	0	0	0	3	0	5	0	0	0	0	0	0	0	0	0	6	0	0	0	0	0	0	0	0	3
hsa-miR-6871-3p	4	0	0	0	0	0	0	0	0	0	0	0	0	0	0	0	0	0	0	0	0	0	0	0	0	0	0	0	0	0	0	0	0	0	0	0	0	0	0	0	0	0	0	0	0	0	0	0	0
hsa-miR-299-5p	1	0	0	0	0	0	0	0	0	0	3	0	0	0	0	0	0	1	0	0	2	0	0	0	2	0	0	1	0	0	0	0	0	0	0	0	0	0	0	1	1	0	0	0	0	0	0	1	1
hsa-miR-215-3p	0	5	0	12	0	0	0	0	0	0	0	0	0	0	0	0	0	0	0	0	0	0	0	0	0	0	0	0	0	0	0	0	0	0	0	0	0	0	0	0	0	0	0	0	0	0	0	0	0
hsa-miR-30b-3p	62	3	3	5	6	6	10	16	0	0	3	0	7	0	10	0	12	2	11	0	24	0	0	3	31	0	0	9	27	0	1	0	2	1	3	4	0	0	2	13	8	7	11	5	3	0	0	4	104
hsa-miR-4470	2	2	0	0	0	0	0	0	0	0	0	0	0	0	0	0	0	0	0	0	0	0	0	0	0	0	0	0	3	0	4	0	4	0	0	0	0	0	0	9	3	0	0	0	0	0	0	2	16
hsa-miR-6788-5p	30	5	0	0	0	0	0	0	0	4	0	0	0	0	0	1	0	0	0	0	0	1	0	3	0	0	0	0	0	0	13	5	0	0	0	0	0	0	0	0	0	0	8	0	0	0	0	0	0
hsa-miR-4687-3p	26	7	0	0	0	0	3	10	0	1	1	0	0	0	0	0	0	0	0	0	0	0	0	0	7	0	0	0	0	0	0	0	0	1	0	5	0	0	0	0	0	0	4	0	0	0	0	0	11
hsa-miR-3137	0	2	0	0	0	1	0	0	0	0	0	0	0	0	0	0	0	0	0	0	0	0	0	0	0	0	0	0	0	0	0	0	0	0	0	0	0	0	0	0	0	0	0	0	0	0	0	0	0
hsa-miR-615-3p	9	2	4	7	3	4	4	1	0	0	1	1	0	1	1	1	6	1	3	0	0	0	0	0	8	0	0	6	4	0	3	0	0	1	0	1	0	0	2	3	0	0	0	0	0	0	0	0	18
hsa-miR-1185-2-3p	0	8	0	0	2	5	0	0	0	0	0	0	0	0	0	0	0	1	0	0	0	0	0	0	2	0	0	2	0	0	3	0	0	0	0	0	0	0	0	0	0	0	0	0	0	0	0	0	6
hsa-miR-548ad-3p	0	0	0	0	0	0	0	0	0	0	0	0	0	0	0	0	0	0	0	0	0	0	0	0	0	0	0	0	0	0	0	0	0	0	0	0	0	0	0	0	0	0	0	0	0	0	0	0	0
hsa-miR-6776-5p	25	4	0	1	0	0	0	0	0	0	0	0	0	0	0	0	0	0	0	0	0	0	0	0	0	0	0	0	0	0	0	8	0	0	0	0	0	0	0	0	0	0	0	0	0	0	0	0	11
hsa-miR-524-5p	14	0	1	0	4	5	0	0	0	0	0	0	0	0	0	1	0	0	0	0	0	0	0	0	0	0	0	1	0	0	0	0	0	0	0	0	0	0	0	5	0	0	0	0	0	0	0	0	5
hsa-miR-4794	0	0	0	0	0	0	0	0	0	0	0	0	0	0	1	0	0	0	0	0	0	0	0	0	0	0	0	0	0	0	0	0	0	0	0	0	0	0	0	0	0	0	0	0	0	0	0	0	0
hsa-miR-3685	0	0	0	0	0	0	0	0	5	0	0	0	0	0	0	0	0	0	0	0	0	0	0	0	0	0	0	0	0	0	0	0	0	0	0	0	0	0	0	0	0	0	0	0	0	0	0	0	0
hsa-miR-6727-3p	0	0	0	0	0	1	0	0	0	0	0	0	0	0	0	0	0	0	0	0	0	0	0	0	0	0	0	0	0	0	0	0	0	0	0	0	0	0	0	0	0	0	0	0	0	0	0	0	4
hsa-miR-4787-5p	0	0	0	0	0	0	0	0	0	0	0	0	0	0	0	0	0	0	0	0	0	0	0	0	0	0	0	0	0	0	0	0	0	0	0	0	0	0	0	0	0	0	0	0	0	0	0	0	0
hsa-miR-7977	20	36	3	16	11	73	10	52	7	36	11	25	20	10	1	20	40	18	16	0	17	36	0	24	5	9	2	22	23	12	10	12	7	3	7	13	7	4	1	38	38	33	32	19	14	7	24	37	73
hsa-miR-519d-3p	1	0	0	0	0	2	0	5	0	0	1	0	0	0	0	0	0	0	0	0	3	3	0	0	0	0	0	2	0	0	0	0	0	0	0	0	0	0	1	0	0	0	0	0	0	0	0	0	2
hsa-miR-5581-3p	0	0	0	3	1	2	0	0	0	0	0	0	0	0	3	1	0	0	0	0	1	0	0	0	0	0	0	0	2	0	0	0	0	0	0	0	0	0	0	0	0	1	0	0	2	1	0	0	10
hsa-miR-516a-5p	10	0	5	0	3	0	0	0	0	0	5	1	0	0	2	0	16	1	0	0	0	1	0	0	1	0	0	7	0	0	0	0	0	0	0	0	0	0	0	0	0	0	0	0	0	0	0	0	17
hsa-miR-6806-5p	0	0	0	0	0	0	0	0	0	0	0	0	0	0	0	0	0	0	0	0	0	0	0	0	0	0	0	0	0	0	0	0	0	0	0	0	0	0	0	0	0	0	0	0	0	0	0	0	0
hsa-miR-10b-3p	3758	91	88	183	58	27	13	54	5	1	18	16	6	30	17	8	47	11	14	0	87	11	0	7	22	0	3	65	23	22	18	24	18	7	13	15	12	38	10	13	0	8	42	17	2	14	12	14	319
hsa-miR-29b-3p	4431	1275	932	3870	1606	817	557	1222	677	185	352	305	625	440	513	487	1319	592	333	1	2906	395	0	364	1341	45	14	2360	511	371	473	232	1353	107	318	369	369	168	326	1285	732	198	95	207	313	199	95	666	14174
hsa-miR-454-5p	19	5	2	29	2	0	3	4	3	0	2	1	7	2	1	1	8	3	1	0	5	4	0	0	4	1	0	1	0	2	1	1	4	0	3	0	4	1	0	2	2	1	0	0	0	0	0	3	39
hsa-miR-6755-3p	0	1	0	1	0	0	0	0	0	0	0	0	0	0	0	0	0	0	0	0	0	0	0	0	0	0	0	0	0	0	0	0	0	0	0	0	0	0	0	0	0	0	0	0	0	0	0	0	0
hsa-miR-4433b-5p	59	114	151	29	212	42	87	57	72	24	180	26	66	56	16	42	69	42	502	0	102	26	0	69	186	58	0	10	143	36	15	42	135	8	35	37	13	60	33	213	248	14	909	478	229	95	80	99	66
hsa-miR-4659b-3p	11	0	2	2	0	0	0	10	0	0	0	0	0	0	0	0	0	0	0	0	0	0	0	0	5	0	0	1	0	0	0	0	0	0	0	0	0	0	0	0	3	0	0	0	0	0	1	0	0
hsa-miR-6513-5p	1	1	0	0	0	2	0	0	0	2	2	1	0	0	0	1	0	0	0	0	0	0	0	0	1	0	0	0	0	2	0	0	0	0	0	1	0	0	0	0	0	1	0	1	0	0	0	1	8
hsa-miR-548ay-3p	0	1	0	0	0	0	0	0	0	0	0	0	0	0	0	0	0	0	0	0	0	0	0	0	0	0	0	0	0	0	0	0	0	0	0	0	0	0	0	0	0	0	0	0	0	0	0	0	5
hsa-miR-5579-3p	0	0	0	0	0	0	0	0	0	0	0	0	0	0	0	0	0	0	0	0	0	0	0	0	0	0	0	0	0	0	0	0	0	0	0	0	0	0	0	0	0	0	0	0	0	0	0	0	0
hsa-miR-4451	0	0	0	0	0	0	0	0	0	0	0	0	0	0	0	0	0	0	0	0	0	0	0	0	0	0	0	0	0	0	0	4	0	0	0	0	0	0	0	0	0	0	0	0	0	0	0	0	0
hsa-miR-431-5p	38	34	12	8	8	24	3	1	0	5	0	1	0	0	0	4	0	0	3	0	7	16	0	3	0	2	0	5	10	5	2	2	2	0	1	7	3	3	0	3	9	0	1	8	4	1	0	4	17
hsa-miR-6872-5p	0	0	0	0	0	0	0	0	0	0	0	0	0	0	0	0	0	0	0	0	0	0	0	0	0	0	0	0	0	0	0	0	0	0	0	0	0	0	0	0	0	0	0	0	0	0	0	0	0
hsa-miR-6768-5p	4	0	0	0	0	0	0	0	0	0	0	0	0	0	0	0	0	0	0	0	0	0	0	0	0	0	0	0	0	0	0	0	0	0	0	0	0	0	0	0	0	0	0	0	0	0	0	0	0
hsa-miR-6516-3p	0	0	0	0	0	0	0	0	0	2	1	0	0	0	0	0	0	0	0	0	0	1	0	0	0	0	0	3	0	0	0	0	0	0	0	0	0	0	0	0	0	0	0	0	0	0	0	0	5
hsa-miR-200b-3p	156	33	6	71	16	4	6	29	44	3	5	16	1	16	0	14	0	4	6	0	11	10	0	4	247	1	1	11	6	0	10	6	17	5	21	15	1	2	2	43	10	2	6	9	5	4	9	17	56
hsa-miR-548ar-5p	5	2	0	6	4	0	0	0	0	0	0	0	0	0	0	3	0	0	1	0	0	3	0	0	7	0	0	12	0	4	0	0	0	0	1	0	0	2	0	4	2	3	0	1	0	0	0	0	10
hsa-miR-1273e	0	0	0	0	0	0	0	0	0	0	0	0	0	0	0	0	0	0	0	0	0	0	0	0	0	0	0	0	0	0	0	0	0	0	0	0	0	0	0	0	0	0	0	0	0	0	0	0	0
hsa-miR-1249-5p	0	0	0	0	0	0	0	0	0	0	0	0	0	0	0	0	0	0	0	0	0	0	0	0	0	0	0	0	0	0	0	0	0	0	0	0	0	0	0	0	0	0	0	0	0	0	0	0	0
hsa-miR-337-3p	90	250	63	51	143	169	7	50	15	3	28	8	8	4	25	17	8	24	25	0	72	45	0	22	33	7	1	100	34	65	27	8	8	1	15	26	3	8	7	63	71	28	17	63	17	11	25	27	96
hsa-miR-92a-3p	368417	168653	61533	353523	95773	111512	38027	101266	41582	30469	42343	48869	45053	15160	54912	32938	70172	26792	57784	11	67531	45311	10	27104	44100	31660	769	120326	192215	89803	38800	31606	96793	18310	104763	44250	77822	29325	27937	49598	33447	6498	32078	55733	30154	14992	13099	61269	325874
hsa-miR-1305	42	4	0	0	0	0	0	7	0	0	0	0	0	3	3	0	0	0	0	0	0	0	0	0	4	0	0	2	3	0	0	0	0	0	0	0	0	0	2	0	0	0	0	0	0	0	0	0	0
hsa-miR-6852-5p	9	26	5	7	8	17	6	29	0	6	2	0	0	4	0	2	0	0	7	0	2	8	0	0	20	1	0	23	5	19	6	8	12	0	0	0	0	1	0	5	2	1	0	29	5	0	0	3	55
hsa-miR-937-3p	0	0	0	0	0	0	0	0	0	0	0	0	0	0	0	0	0	0	0	0	0	0	0	0	0	0	0	0	0	0	0	0	0	0	0	0	0	0	0	0	0	0	0	0	0	0	0	0	0
hsa-miR-4763-3p	2	0	0	0	0	0	0	0	0	0	0	0	0	0	0	0	0	0	0	0	0	0	0	0	0	1	0	0	0	0	0	0	0	0	0	0	0	0	0	0	0	0	0	0	0	0	0	0	0
hsa-miR-432-3p	0	0	0	0	0	0	0	0	0	2	0	0	0	0	3	1	0	0	0	0	1	0	0	0	0	1	0	1	0	0	0	0	0	0	0	0	0	0	0	1	0	0	0	2	0	0	0	0	0
hsa-miR-6870-3p	0	0	0	0	0	0	0	0	0	0	0	0	0	0	1	0	0	0	0	0	0	0	0	0	0	0	0	0	0	0	0	0	0	0	0	0	0	0	0	0	0	0	0	0	0	0	0	0	3
hsa-miR-548i	0	0	1	1	0	0	0	0	0	0	0	0	0	0	0	0	0	0	0	0	0	0	0	0	0	0	0	0	0	0	0	0	0	0	0	0	0	0	0	0	0	0	0	0	0	0	0	0	0
hsa-miR-660-5p	44908	1899	478	5548	1222	649	588	2287	420	142	758	188	569	331	1201	405	839	333	563	0	1418	266	0	221	939	147	10	2281	1369	848	616	469	1298	157	1218	237	767	928	737	1007	305	58	390	432	255	146	205	449	12470
hsa-miR-3660	4	0	0	0	0	0	0	0	0	0	0	0	0	0	0	0	0	0	0	0	0	0	0	0	0	0	0	0	0	0	0	0	0	0	0	0	0	0	0	0	0	0	0	0	0	0	0	0	0
hsa-miR-550b-3p	188	303	26	74	16	27	1	1	0	2	13	34	4	3	11	9	25	0	0	0	23	40	0	17	35	0	0	53	22	22	11	2	31	4	13	4	7	3	1	20	12	10	0	15	18	0	0	41	839
hsa-miR-520a-5p	4	1	2	0	0	0	0	4	0	0	0	0	7	0	0	0	0	0	0	0	0	0	0	0	0	0	0	0	0	0	0	0	0	0	0	0	0	0	0	0	0	3	0	0	0	0	0	0	2
hsa-miR-519e-3p	0	0	1	0	0	0	0	0	0	0	0	0	0	0	0	0	0	0	0	0	0	0	0	0	0	0	0	0	0	0	0	0	0	0	0	0	0	0	0	0	0	0	0	0	0	0	0	0	0
hsa-miR-3180	170	19	7	18	1	0	1	21	0	0	5	20	4	4	0	0	14	0	0	0	31	15	0	4	0	4	0	6	0	19	8	8	31	0	1	0	0	1	3	4	0	3	0	0	0	9	0	11	18
hsa-miR-421	250	196	51	195	49	41	27	48	34	22	43	12	13	21	11	9	27	16	44	0	58	63	0	16	54	11	0	75	30	51	35	8	54	8	37	23	17	31	9	96	66	29	74	62	38	22	6	38	1015
hsa-miR-378g	44	2191	3	16	1	8	27	5	0	466	409	2	0	0	0	0	1	0	0	0	3	215	0	0	5	1	0	10	0	748	34	2	0	2	2	1	4	2	4	196	1	0	190	0	2	0	0	56	28
hsa-miR-151a-5p	16760	14165	5317	8643	7380	6036	1689	7321	890	1927	2528	1510	2091	1954	1718	853	3095	1562	1830	3	9886	4976	4	2570	5275	487	34	7211	2516	3283	2049	1173	2499	679	1195	2446	748	890	1302	4113	2832	983	1524	1788	1152	1159	566	6559	30985
hsa-miR-4533	33	0	0	5	4	0	1	11	0	0	4	0	3	0	0	0	0	0	0	0	0	7	0	0	3	3	0	2	0	12	2	4	5	0	0	0	0	0	3	7	0	3	0	1	0	2	0	0	24
hsa-miR-29a-5p	108	89	15	26	11	23	4	50	3	9	16	6	4	4	12	3	29	8	11	0	33	1	0	0	4	5	0	21	7	6	3	12	24	3	8	5	2	4	13	0	13	1	5	13	19	1	0	3	161
hsa-miR-521	5	0	0	0	0	0	0	0	0	0	0	0	0	0	0	0	0	0	2	0	6	1	0	0	0	0	0	0	0	0	0	0	0	0	0	0	0	1	0	0	0	0	0	0	0	0	0	2	4
hsa-miR-6894-3p	2	0	1	2	3	0	3	0	1	0	3	0	0	0	0	0	0	0	6	0	0	0	0	0	4	0	0	2	0	0	0	0	1	0	1	3	0	0	0	3	0	0	0	2	0	1	3	0	6
hsa-miR-3941	0	0	0	0	0	0	0	0	0	0	0	0	0	0	0	0	0	0	0	0	0	0	0	0	0	0	0	0	0	0	0	0	0	0	0	0	0	0	0	0	0	0	0	0	0	0	0	0	0
hsa-miR-151a-3p	2083	1344	407	963	498	663	150	339	215	180	159	193	135	94	102	200	224	130	105	0	594	826	0	204	420	48	2	613	139	276	175	58	256	41	99	322	41	70	88	697	234	76	175	227	164	429	75	489	3720
hsa-miR-3155b	24	1	2	0	0	0	0	0	5	0	0	0	1	0	1	0	2	0	1	0	1	0	0	0	0	1	0	3	3	0	1	0	0	0	1	0	0	0	0	4	0	0	0	0	0	0	0	0	7
hsa-miR-200c-5p	11	0	0	0	0	0	0	0	0	0	0	1	0	1	0	0	0	0	0	0	0	0	0	0	0	0	0	1	0	0	0	0	0	1	0	0	0	0	1	0	0	0	0	0	0	0	0	0	0
hsa-miR-4788	164	0	1	0	0	0	0	0	0	0	0	0	0	0	0	0	0	0	0	0	0	0	0	0	0	0	0	0	0	0	0	0	0	0	0	0	0	1	0	0	0	0	5	0	0	0	0	0	9
hsa-miR-26b-3p	140	78	15	79	16	30	9	13	13	4	8	1	9	11	22	6	7	4	7	0	21	3	0	4	15	2	0	45	11	6	9	0	8	3	2	3	3	6	10	10	7	2	12	6	5	2	5	11	140
hsa-miR-1468-5p	62	39	8	28	17	21	4	7	7	3	25	4	10	1	5	2	1	1	1	0	19	9	0	1	10	2	0	8	19	6	6	1	13	0	3	6	2	3	10	5	8	5	2	7	5	3	7	2	123
hsa-miR-590-5p	3453	2776	461	2124	645	429	235	815	197	93	245	147	215	103	156	127	270	201	153	0	501	749	0	128	180	98	10	913	391	304	234	148	728	50	278	260	210	229	215	533	356	143	145	359	206	260	73	593	7507
hsa-miR-523-5p	9	0	0	0	0	0	0	0	0	0	0	0	0	0	1	0	0	0	0	0	0	0	0	2	0	0	0	2	0	0	0	0	0	0	0	0	0	0	0	5	0	0	0	0	0	0	0	1	0
hsa-miR-1281	0	0	0	0	0	0	0	0	0	0	0	0	0	0	0	0	0	0	0	0	2	0	0	0	0	0	0	0	0	0	0	0	0	0	0	0	0	0	0	0	0	0	0	0	0	0	0	0	0
hsa-miR-5192	0	0	0	0	0	0	0	0	0	0	0	0	0	0	2	6	0	0	0	0	0	4	0	0	0	0	0	0	0	0	2	0	0	0	3	0	0	0	0	0	0	0	0	0	0	0	0	0	18
hsa-miR-6794-3p	0	0	0	0	0	0	0	0	0	0	0	0	0	0	0	0	0	0	0	0	0	0	0	0	0	0	0	0	0	0	0	0	0	0	0	0	0	0	0	0	0	0	0	0	0	0	0	0	0
hsa-miR-4796-3p	0	0	0	0	0	0	0	0	0	0	0	0	0	0	0	0	0	0	0	0	0	0	0	0	0	0	0	0	0	0	0	0	0	0	0	0	0	0	0	0	0	0	0	0	0	0	0	0	6
hsa-miR-3657	32	7	4	21	1	0	1	2	0	0	0	0	0	0	1	1	3	0	0	0	0	0	0	0	0	0	0	0	1	2	0	0	5	1	0	0	0	0	0	2	0	1	0	2	0	0	2	2	70
hsa-miR-582-3p	23	9	5	19	0	5	5	5	16	1	1	5	4	1	0	0	8	1	1	0	5	0	0	0	0	1	0	0	2	0	6	3	2	0	0	0	0	1	1	15	4	0	1	1	3	2	4	1	39
hsa-miR-148a-3p	16033	2535	695	2665	945	599	283	909	247	276	275	277	367	191	607	137	451	311	260	0	783	211	0	261	365	90	6	1298	746	442	402	280	563	158	554	432	373	545	303	361	208	112	214	131	200	59	111	473	7691
hsa-miR-4691-5p	0	0	0	0	0	0	0	0	0	0	0	0	0	0	0	0	0	0	0	0	0	0	0	0	0	0	0	0	0	0	0	0	0	0	0	0	0	0	0	0	0	0	0	0	0	0	0	0	0
hsa-miR-4433a-3p	67	18	57	275	158	389	9	410	58	19	215	20	7	35	42	43	12	26	36	0	33	149	0	59	188	83	5	147	31	186	130	60	168	0	19	23	21	28	11	205	270	59	566	517	38	66	109	85	976
hsa-miR-3151-5p	76	19	7	28	7	12	0	19	4	6	11	26	8	0	8	13	0	6	13	0	1	0	0	1	46	0	0	5	3	4	11	0	0	0	1	24	6	2	0	0	0	6	26	0	0	0	0	3	3
hsa-miR-106b-3p	1498	398	191	756	322	140	62	198	105	43	72	37	54	36	130	86	371	138	88	0	371	54	0	49	140	14	0	241	521	111	104	26	85	24	124	68	76	22	62	156	143	32	49	44	48	23	19	80	6422
hsa-miR-4482-3p	6	3	0	0	0	0	0	0	0	0	0	0	0	4	0	0	0	0	0	0	5	0	0	0	0	0	0	0	0	0	1	0	1	0	1	0	0	0	0	0	0	0	0	0	0	0	0	0	27
hsa-miR-412-5p	10	4	0	5	0	3	0	0	5	0	0	0	0	0	8	0	0	0	0	0	7	6	0	0	8	2	0	0	0	6	3	0	0	0	0	1	0	0	0	1	1	2	0	0	0	3	0	3	12
hsa-miR-6851-3p	0	0	0	0	0	3	0	0	0	0	0	0	0	0	0	0	0	0	0	0	0	0	0	0	0	0	0	0	0	0	0	0	0	0	0	0	0	0	0	0	0	0	0	0	0	0	0	0	0
hsa-miR-6854-3p	0	2	0	0	0	0	0	0	0	0	0	0	0	0	0	0	0	0	0	0	1	0	0	0	0	0	0	0	0	0	0	0	0	0	0	0	0	0	0	0	0	0	0	0	0	0	0	0	0
hsa-miR-6502-5p	0	0	0	0	0	0	5	0	0	1	0	0	0	0	0	0	11	0	0	0	0	1	0	0	0	0	0	0	0	0	0	0	0	0	0	0	0	0	0	0	0	0	0	0	0	0	0	0	9
hsa-miR-3148	0	0	0	0	0	0	0	0	0	0	0	0	0	0	0	0	0	0	0	0	0	0	0	0	0	0	0	0	0	0	0	0	0	0	0	0	0	0	0	0	0	0	0	0	0	0	0	0	0
hsa-miR-2113	0	0	0	0	0	0	0	0	0	0	0	0	0	0	0	0	0	0	0	0	0	0	0	0	0	0	0	0	0	0	0	0	0	0	0	0	0	0	0	0	0	0	0	0	0	0	0	0	0
hsa-miR-433-5p	1	0	0	0	0	0	0	0	0	0	0	0	0	0	0	0	0	0	0	0	0	0	0	0	0	0	0	0	0	0	0	0	0	0	0	0	0	0	0	0	0	0	0	0	0	0	0	0	0
hsa-miR-570-3p	27	21	5	80	7	1	0	12	3	3	2	3	0	2	0	2	0	6	0	0	6	1	0	1	2	2	0	9	4	0	5	2	14	2	14	2	1	1	1	16	0	8	2	3	5	1	0	7	192
hsa-miR-4762-3p	7	1	3	4	0	0	0	0	0	0	0	0	0	0	0	0	0	0	0	0	0	0	0	0	0	0	0	0	0	0	0	0	0	0	0	0	0	0	0	0	0	0	0	0	0	0	0	0	0
hsa-miR-6736-3p	0	0	0	0	0	0	0	0	0	0	0	0	0	0	0	0	0	0	0	0	0	0	0	0	0	0	0	0	0	0	0	0	0	0	0	0	0	1	0	0	0	0	0	0	0	0	0	0	0
hsa-miR-942-5p	42	39	3	50	7	4	1	24	2	11	8	7	5	4	13	6	23	5	3	0	13	8	0	4	9	4	0	24	13	16	1	5	5	7	21	18	5	3	1	6	7	4	1	2	4	3	8	16	142
hsa-miR-3135a	0	0	0	0	0	0	0	0	0	0	0	0	0	0	0	0	0	0	0	0	0	0	0	0	0	0	0	0	0	0	0	0	0	0	0	0	0	0	0	0	0	0	0	0	0	0	0	0	0
hsa-miR-129-2-3p	83	2	9	28	17	9	9	36	1	1	17	3	9	3	15	5	0	3	2	0	6	8	0	0	25	0	0	23	0	5	5	5	9	0	14	4	5	0	0	10	3	7	0	3	5	6	0	8	31
hsa-miR-324-3p	2103	655	189	1332	403	314	129	210	147	60	86	111	140	82	116	224	199	58	77	0	489	415	0	120	305	14	2	564	210	219	124	22	172	34	58	133	69	51	81	364	223	46	76	71	127	202	28	287	3825
hsa-miR-3177-5p	2	0	0	0	0	0	0	0	0	0	0	0	0	0	0	0	0	0	0	0	0	0	0	0	0	0	0	0	0	0	0	0	0	0	0	0	0	0	0	0	0	0	0	0	0	0	0	0	0
hsa-miR-6739-3p	0	0	0	0	0	0	0	3	0	0	2	0	0	0	0	0	0	0	0	0	0	0	0	0	0	0	0	0	0	0	0	0	0	0	0	0	0	0	0	0	0	0	0	0	0	0	0	0	0
hsa-miR-4779	16	0	18	0	1	0	0	0	0	1	0	5	0	0	0	0	0	0	0	0	0	13	0	0	0	2	0	3	0	0	0	0	6	0	11	0	0	0	7	0	0	0	0	0	0	0	0	0	14
hsa-miR-4492	17	2	0	0	11	37	8	16	13	2	3	2	7	0	5	0	18	3	3	0	2	10	0	4	3	4	1	6	1	25	4	0	2	0	0	0	0	0	0	3	3	5	3	0	8	0	1	7	11
hsa-miR-581	0	3	0	4	0	0	0	0	0	0	0	0	0	0	0	0	0	1	0	0	0	0	0	0	0	0	0	0	0	0	0	0	0	0	1	0	0	0	0	0	0	0	0	0	0	0	0	0	2
hsa-miR-520g-3p	0	0	0	18	0	0	0	0	0	0	0	0	0	0	1	0	0	0	0	0	0	3	0	0	0	0	0	0	0	0	0	2	2	0	0	0	0	0	0	0	3	0	0	0	0	0	0	1	6
hsa-miR-7156-3p	0	0	0	0	0	0	0	0	0	0	0	0	0	0	0	0	0	0	0	0	0	0	0	0	0	0	0	0	0	0	0	0	0	0	0	0	0	0	0	0	0	0	0	0	0	0	0	0	0
hsa-miR-5001-3p	3	13	1	2	9	0	0	5	0	0	0	0	0	0	1	0	0	0	1	0	1	0	0	0	0	0	0	6	0	0	0	0	0	0	0	0	0	0	0	0	0	0	0	0	0	0	0	0	20
hsa-miR-6760-5p	0	0	0	0	0	0	0	0	0	0	0	0	0	0	0	0	0	0	0	0	0	0	0	0	0	0	0	0	0	0	0	0	0	0	0	0	0	0	0	0	0	0	0	0	0	0	0	0	0
hsa-miR-506-3p	0	0	0	0	0	0	0	0	0	0	0	0	0	0	0	0	0	0	0	0	0	0	0	0	0	0	0	0	0	0	0	0	0	0	0	0	0	0	0	0	0	0	0	0	0	0	0	0	0
hsa-miR-3145-3p	2	0	0	10	0	0	0	0	0	0	0	0	0	0	0	0	0	0	0	0	0	0	0	0	0	0	0	0	0	0	0	0	0	0	0	0	0	0	0	0	0	0	0	0	0	0	0	0	0
hsa-miR-6748-5p	0	0	0	0	0	0	0	0	0	0	0	0	0	0	0	0	0	0	0	0	0	0	0	0	0	0	0	0	0	0	0	0	0	0	0	0	0	0	0	0	0	2	0	0	0	0	0	0	4
hsa-miR-7109-3p	1	0	0	0	0	0	1	0	0	0	0	0	0	0	1	0	0	0	0	0	0	0	0	0	0	3	0	0	0	0	0	0	0	0	0	1	0	0	0	0	0	0	0	0	0	0	0	0	0
hsa-miR-4670-5p	3	0	0	0	5	0	0	0	0	0	0	0	0	0	0	0	0	3	0	0	0	0	0	0	0	0	0	0	0	0	1	0	0	0	0	0	0	0	0	0	0	0	0	0	0	0	0	0	0
hsa-miR-1273h-3p	4	13	8	8	2	9	3	0	0	5	0	0	0	2	0	0	0	0	0	0	2	0	0	0	8	0	0	6	0	0	3	0	0	0	1	0	0	0	0	0	6	0	0	0	0	4	0	1	15
hsa-miR-31-3p	2	0	0	1	0	0	0	2	0	1	0	0	0	0	0	0	0	0	0	0	0	0	0	0	0	0	0	2	0	0	1	1	0	0	0	0	0	0	2	0	0	0	0	0	0	0	0	0	3
hsa-miR-98-5p	3863	451	910	1599	982	379	384	1002	135	74	564	101	225	236	460	245	341	192	343	0	1349	291	0	161	1896	36	7	869	318	248	501	288	318	38	468	108	190	172	493	1371	355	164	232	429	204	133	75	436	5026
hsa-miR-6827-5p	0	0	0	0	0	0	0	0	0	0	0	0	0	0	0	0	0	0	0	0	0	0	0	0	0	0	0	0	0	0	0	0	0	0	0	0	0	0	0	0	0	0	0	0	0	0	0	0	0
hsa-miR-676-5p	0	0	0	0	0	0	0	0	0	0	0	0	0	0	0	0	0	0	0	0	0	0	0	0	0	0	0	0	0	0	0	0	0	0	0	0	0	0	0	0	0	0	0	0	0	0	0	0	0
hsa-miR-29a-3p	50356	5880	2843	18936	6077	1744	1977	4477	1629	365	1507	1071	1485	963	1670	1522	2262	1719	1939	1	4505	957	0	893	2802	169	36	6869	1450	1027	1803	806	2287	313	986	1174	661	1100	1174	2921	1832	643	1105	774	1161	429	422	1762	32599
hsa-miR-2115-3p	26	3	0	8	5	9	0	0	0	0	4	1	3	0	5	0	0	0	0	0	1	0	0	2	2	0	0	0	0	0	0	0	0	0	0	0	0	0	0	1	0	2	0	0	2	0	0	3	25
hsa-miR-7152-5p	0	0	0	0	0	0	0	0	0	0	0	0	0	0	0	0	0	0	0	0	0	0	0	0	0	0	0	0	0	0	0	0	0	0	0	0	0	0	0	0	0	0	0	0	0	0	0	0	0
hsa-miR-7113-3p	0	0	0	0	0	0	0	0	0	0	0	0	0	0	0	0	0	0	0	0	0	0	0	0	0	0	0	0	0	0	0	0	0	0	0	0	0	0	0	0	0	0	0	0	0	0	0	0	0
hsa-miR-362-5p	101	30	8	18	10	39	13	10	5	10	4	15	10	14	3	15	12	3	10	0	26	1	0	0	6	1	1	15	0	27	4	3	11	3	9	3	0	3	5	7	3	1	7	7	0	3	0	9	149
hsa-miR-1286	0	0	0	0	0	0	0	0	0	0	0	0	0	0	0	0	0	0	0	0	0	0	0	0	0	0	0	0	0	0	0	0	0	0	0	0	0	0	0	0	0	0	0	0	0	0	0	0	3
hsa-miR-5681a	0	0	0	0	0	0	0	0	0	0	0	0	0	0	0	0	0	0	0	0	0	0	0	0	0	0	0	0	0	0	0	0	0	0	0	0	0	0	0	0	0	0	0	0	0	0	0	0	0
hsa-miR-505-3p	423	33	18	87	26	22	14	12	12	5	3	8	9	5	8	13	24	7	23	0	22	6	0	6	5	3	0	59	16	11	13	0	12	1	3	15	4	5	20	8	6	5	5	4	8	3	1	14	307
hsa-miR-7156-5p	0	0	0	0	0	0	0	0	0	0	0	0	0	0	0	0	0	0	0	0	0	0	0	0	0	0	0	0	0	0	0	0	0	0	0	0	0	0	0	0	0	0	0	0	0	0	0	0	0
hsa-miR-3675-5p	0	0	0	6	2	0	5	0	0	0	0	0	0	0	2	0	0	0	0	0	0	0	0	0	0	0	0	0	0	0	0	0	3	0	0	0	0	0	0	0	0	0	0	0	0	0	0	1	0
hsa-miR-6780a-5p	11	16	6	8	1	0	0	0	0	0	0	9	0	0	1	26	6	5	0	0	0	26	0	0	4	0	0	1	12	3	5	0	0	2	3	0	6	0	0	0	8	0	0	0	0	0	0	4	55
hsa-miR-6802-3p	0	0	0	0	0	0	0	0	0	0	0	0	0	0	0	0	0	0	0	0	0	0	0	0	0	0	0	0	0	0	0	0	1	0	0	0	0	0	0	0	0	0	0	0	0	0	0	0	0
hsa-miR-7855-5p	0	0	2	0	0	4	0	2	0	0	0	0	0	0	0	3	0	0	0	0	0	1	0	0	0	0	0	0	0	0	0	0	0	0	0	0	0	1	0	0	0	0	0	0	0	0	0	0	0
hsa-miR-15a-5p	424418	70171	21804	185221	18531	10735	12376	46643	15503	4334	9317	7552	9251	6138	10138	6265	23346	16498	14868	3	20780	9556	1	7328	12248	3821	390	40768	43667	14664	12337	17044	52401	5247	46958	11619	17981	14467	5206	13074	10237	3551	8284	6872	5080	3647	4046	17747	450038
hsa-miR-484	9178	1775	726	8159	1181	1784	762	1702	655	181	453	658	625	358	790	606	804	661	604	0	1473	737	0	405	829	246	16	2445	1874	987	743	259	4018	125	1044	514	882	327	294	1153	978	292	373	748	819	408	133	1066	17467
hsa-miR-548as-5p	0	0	0	0	0	0	0	0	0	0	0	0	0	0	0	0	0	0	0	0	0	0	0	0	0	0	0	0	0	0	0	0	0	0	0	0	0	0	0	0	0	0	0	0	0	0	0	0	0
hsa-miR-382-3p	6	22	21	21	27	17	2	10	0	1	11	1	0	3	4	2	0	5	6	0	1	14	0	2	6	3	0	34	0	3	4	0	7	0	0	6	4	1	0	10	15	4	0	7	3	0	0	8	57
hsa-miR-6770-5p	0	0	0	0	0	0	0	0	0	0	0	0	0	0	0	0	0	0	0	0	0	0	0	0	0	0	0	0	0	0	0	0	0	0	0	0	0	0	1	0	0	0	0	1	0	0	0	0	0
hsa-miR-642b-5p	100	47	71	6	128	50	47	0	0	10	24	3	1	9	0	4	23	23	13	0	0	0	0	0	11	11	0	30	0	29	82	0	0	2	16	0	4	54	0	0	0	2	3	12	0	3	0	6	20
hsa-miR-550a-3-5p	143	9	28	68	114	27	25	99	9	20	5	4	7	4	6	5	3	8	3	0	11	13	0	1	5	5	1	9	28	19	18	2	12	1	7	11	23	0	9	16	11	4	8	0	7	9	2	1	196
hsa-miR-3622b-5p	0	0	0	1	0	8	0	0	0	2	0	0	0	0	0	0	0	0	0	0	0	0	0	0	0	0	0	0	0	0	0	0	0	0	0	0	0	0	0	0	0	0	0	0	0	0	0	3	2
hsa-miR-4701-5p	0	0	0	0	0	0	0	0	0	0	0	0	0	0	0	0	0	0	0	0	0	0	0	0	0	0	0	0	2	0	0	0	0	0	0	0	0	0	0	0	0	0	0	0	0	0	0	0	3
hsa-miR-6777-5p	0	0	1	0	7	0	0	9	0	7	0	0	0	3	0	0	0	0	0	0	0	0	0	0	0	0	0	0	0	0	0	0	1	0	0	0	0	2	0	0	0	0	7	5	0	1	0	0	3
hsa-miR-302d-5p	0	0	0	0	0	0	0	0	0	0	0	0	0	0	0	0	0	0	0	0	0	0	0	0	0	0	0	0	0	0	0	0	0	0	0	0	0	0	0	0	0	0	0	0	0	0	0	0	0
hsa-miR-147a	0	0	0	0	6	0	0	0	0	0	0	0	0	0	0	0	0	0	1	0	0	0	0	0	0	0	0	0	0	0	0	0	0	0	0	0	0	0	0	0	0	0	0	0	0	0	0	0	3
hsa-miR-6848-5p	0	0	0	0	0	0	0	0	0	0	0	0	0	0	0	0	0	0	0	0	0	0	0	0	0	0	0	0	0	5	0	0	0	0	0	0	0	0	0	0	0	0	0	0	0	0	0	0	0
hsa-miR-432-5p	862	1274	478	818	417	829	156	286	94	50	221	68	61	80	183	158	97	54	240	0	564	1108	0	76	255	45	0	658	101	338	341	23	118	18	122	105	51	166	20	423	372	180	98	201	199	193	79	243	650
hsa-miR-204-3p	2805	73	78	158	83	103	86	104	11	74	38	52	7	15	47	12	109	42	31	0	133	133	0	5	49	19	0	64	31	199	94	60	51	42	39	13	20	101	16	55	21	9	30	29	13	76	11	72	235
hsa-miR-6724-5p	18	10	25	5	15	21	5	8	6	1	2	8	2	3	3	3	6	3	1	0	25	11	0	0	4	3	0	4	11	1	5	2	7	5	0	9	0	0	6	6	3	1	0	0	0	7	0	2	20
hsa-miR-3663-3p	0	0	0	0	0	0	0	0	0	0	0	0	1	0	0	0	0	0	0	0	0	0	0	0	0	0	0	0	0	0	0	0	0	0	0	0	0	0	0	0	0	0	0	0	0	0	0	0	0
hsa-miR-124-3p	696	41	34	137	142	36	15	41	21	28	18	54	33	27	40	99	90	58	40	0	82	29	0	18	9	20	3	66	65	74	29	29	38	35	7	24	42	36	36	46	40	18	201	26	19	12	6	21	180
hsa-miR-3923	0	0	0	0	0	0	0	0	0	0	0	0	0	0	0	0	0	0	0	0	0	0	0	0	0	0	0	0	0	0	0	0	0	0	0	0	0	0	0	0	0	0	0	0	0	0	0	0	0
hsa-miR-5093	0	0	0	0	0	0	0	0	0	0	0	0	0	0	0	0	0	0	0	0	0	0	0	0	0	0	0	0	0	0	0	0	0	0	0	0	0	0	0	0	0	0	0	0	0	0	0	0	0
hsa-miR-4422	3	2	0	3	1	0	0	0	0	0	0	5	0	0	1	0	0	0	0	0	0	0	0	0	0	0	0	0	0	0	0	0	0	0	0	0	0	0	0	0	0	1	0	0	0	0	0	0	0
hsa-miR-96-3p	0	0	0	5	0	0	0	0	0	0	0	0	0	0	0	0	0	0	0	0	1	0	0	0	0	0	0	0	0	0	0	0	0	0	0	0	0	0	0	0	0	0	0	0	0	0	0	0	0
hsa-miR-1913	0	0	0	0	0	0	0	0	0	0	0	0	0	0	0	0	0	0	0	0	0	0	0	0	0	0	0	0	0	0	0	0	0	0	0	0	0	0	0	0	1	0	0	0	0	0	0	0	0
hsa-miR-4529-5p	0	0	0	0	0	0	0	0	0	0	0	0	0	0	0	0	0	0	0	0	0	0	0	0	0	0	0	0	0	0	0	0	0	0	0	0	0	0	0	0	0	0	0	0	0	0	0	0	0
hsa-miR-6886-5p	28	1	0	7	0	0	0	0	0	0	0	0	0	1	0	0	0	0	0	0	0	2	0	0	0	0	0	0	0	0	0	9	7	1	0	0	0	0	0	0	0	0	0	0	0	0	0	0	0
hsa-miR-3184-5p	1	0	0	3	0	0	0	0	0	0	0	0	0	0	0	0	0	0	0	0	0	1	0	0	0	0	0	0	0	0	0	0	0	0	0	0	0	0	0	0	0	0	0	0	0	0	0	0	0
hsa-miR-4633-5p	0	0	0	0	0	0	0	0	0	0	0	0	0	0	0	0	0	0	0	0	0	0	0	0	0	0	0	0	0	0	0	0	0	0	0	0	0	0	0	0	0	0	0	0	0	0	0	0	0
hsa-miR-4676-5p	4	2	0	0	0	1	7	5	0	0	0	0	0	0	0	0	0	0	0	0	5	0	0	1	0	0	0	3	1	0	0	4	0	0	0	1	0	3	1	0	1	0	0	0	0	0	0	0	11
hsa-miR-320d	547337	4979	3576	8400	5061	2831	1182	4239	161	2305	1745	1703	836	1574	1340	455	1721	726	1513	0	4209	1647	0	347	1920	287	24	2962	1140	4417	1119	1900	796	624	1363	1017	701	8221	534	882	528	258	1780	339	427	318	185	453	7540
hsa-miR-526b-5p	0	0	0	0	0	2	0	0	0	0	0	0	0	0	0	0	0	0	0	0	0	0	0	0	0	0	0	2	0	0	0	0	0	0	0	0	0	0	0	0	0	0	0	0	0	0	0	0	0
hsa-miR-3620-5p	0	0	0	0	0	0	0	0	0	0	0	0	0	0	0	0	0	0	0	0	0	0	0	0	0	0	0	0	0	0	0	0	0	0	0	0	0	0	0	0	0	0	0	0	0	0	0	0	0
hsa-miR-3926	6	0	0	0	0	0	0	0	0	0	0	0	0	0	0	0	0	0	0	0	0	0	0	0	0	0	0	0	0	0	0	0	0	0	0	0	0	0	0	0	0	0	0	0	0	0	0	0	0
hsa-miR-95-3p	1507	244	244	605	270	75	65	133	64	22	105	33	82	66	94	35	212	86	82	0	243	53	0	38	121	6	2	203	59	78	72	14	173	10	46	69	22	65	39	270	32	39	28	34	23	31	7	113	1211
hsa-miR-222-3p	2777	1124	204	508	325	255	96	350	24	109	85	79	74	97	151	60	99	73	57	0	466	105	0	34	177	18	0	257	123	226	112	96	141	53	122	90	22	88	260	127	51	21	51	77	45	35	23	65	1073
hsa-miR-4688	7	5	0	2	0	12	15	0	0	0	5	0	0	0	0	0	0	0	0	0	0	0	0	0	3	0	0	6	0	16	0	0	8	0	0	0	0	0	0	0	0	0	3	0	0	0	0	0	25
hsa-miR-345-3p	0	0	0	0	0	0	0	0	0	0	0	0	0	0	0	0	0	0	0	0	0	0	0	0	0	0	0	0	0	0	0	0	0	0	0	0	0	0	0	0	0	0	0	0	0	0	0	0	0
hsa-miR-6865-3p	0	0	0	0	0	0	0	0	0	0	0	0	0	0	0	0	0	0	0	0	0	0	0	0	0	0	0	0	0	0	0	0	0	0	0	0	0	0	0	0	0	0	0	0	0	0	0	0	0
hsa-miR-3176	59	23	1	11	5	0	2	0	5	0	5	0	1	0	6	3	0	0	3	0	10	4	0	0	0	1	0	2	0	0	0	3	8	0	4	7	3	0	0	2	0	1	0	0	0	0	0	0	33
hsa-miR-6824-3p	1	0	0	0	5	1	0	0	0	0	0	0	0	0	2	0	0	0	0	0	0	0	0	1	0	0	0	0	0	0	0	0	2	0	0	0	3	0	0	0	0	0	0	0	0	0	0	1	7
hsa-miR-1178-3p	0	0	0	0	0	0	0	0	0	0	0	0	0	0	0	0	0	0	0	0	0	0	0	0	0	0	0	0	0	0	0	0	0	0	0	0	0	0	0	0	0	0	0	0	0	0	0	0	0
hsa-miR-4796-5p	0	0	0	0	0	0	0	0	0	0	0	0	0	0	0	0	0	0	0	0	0	0	0	0	0	0	0	0	0	0	0	0	0	0	0	0	0	0	0	0	0	0	0	0	0	0	0	0	0
hsa-miR-502-5p	3	1	0	0	0	0	0	0	0	0	0	0	0	0	0	0	0	0	2	0	0	0	0	0	0	0	0	0	0	11	1	0	0	0	0	0	0	0	0	0	2	0	0	0	0	0	0	0	10
hsa-miR-7641	9	0	3	0	1	9	4	4	0	0	1	0	1	0	0	2	11	2	0	0	5	0	0	1	0	0	0	0	0	0	0	0	3	2	0	0	0	0	0	0	0	3	4	0	7	0	7	0	2
hsa-miR-1180-3p	1669	168	60	485	66	67	33	69	64	25	17	41	29	14	46	26	103	25	21	0	153	27	0	7	50	21	1	90	254	96	35	25	283	24	126	36	118	116	31	77	50	12	21	34	42	6	5	74	913
hsa-miR-4464	0	0	0	0	0	0	0	0	0	0	0	0	0	0	0	0	0	0	0	0	0	0	0	0	0	0	0	0	0	0	0	0	0	0	0	0	0	0	0	0	0	0	0	0	0	0	0	0	0
hsa-miR-5187-3p	1	0	2	0	0	0	0	0	0	1	0	0	0	0	0	0	0	0	0	0	1	0	0	0	0	0	0	0	0	0	0	0	0	0	0	0	0	0	0	0	1	2	0	0	0	0	0	0	1
hsa-miR-1297	0	0	0	0	0	0	0	0	0	0	0	0	0	0	0	0	0	0	0	0	0	0	0	0	0	0	0	0	0	0	0	0	0	0	2	0	0	0	0	0	0	0	0	0	0	0	0	0	0
hsa-miR-3944-5p	0	0	0	0	0	0	0	0	0	0	0	0	0	0	0	0	0	0	0	0	0	0	0	0	0	0	0	0	0	0	0	0	4	0	0	0	0	0	0	0	0	0	0	0	0	0	0	0	0
hsa-miR-7852-3p	0	0	0	0	0	0	0	0	0	0	0	0	0	0	0	0	0	0	0	0	0	0	0	0	0	0	0	0	0	0	0	0	0	0	0	2	0	0	0	0	0	0	0	0	0	0	0	0	0
hsa-miR-664a-3p	393	150	246	281	294	462	68	461	101	91	159	94	91	107	77	98	306	113	269	0	376	183	0	117	126	29	0	226	97	194	147	76	321	23	127	120	12	29	65	242	160	64	40	152	105	33	42	123	787
hsa-miR-548at-5p	0	0	0	0	0	0	0	0	0	0	1	0	0	0	0	0	0	0	0	0	2	2	0	2	1	0	0	0	0	0	0	0	0	0	0	0	0	0	1	0	0	0	0	0	0	0	0	0	23
hsa-miR-143-5p	4	0	0	0	0	0	0	0	0	0	0	0	0	0	0	0	11	0	0	0	0	0	0	0	0	0	0	0	0	0	0	0	0	0	0	0	0	0	0	0	0	0	0	0	0	0	0	0	0
hsa-miR-383-5p	0	0	4	0	0	0	0	0	0	0	0	0	5	0	0	3	0	0	0	0	0	0	0	3	0	0	0	0	0	1	0	0	0	0	0	0	0	0	0	0	0	0	0	0	0	0	0	0	4
hsa-miR-4753-5p	6	0	0	1	2	8	0	0	0	0	0	0	0	0	0	6	0	5	0	0	0	0	0	0	0	0	0	0	0	0	3	0	0	0	1	0	0	3	0	2	0	0	0	0	0	0	0	0	14
hsa-miR-6885-5p	0	0	0	0	0	0	0	0	0	0	0	0	0	0	0	0	0	0	0	0	0	0	0	0	0	0	0	0	0	0	0	3	0	0	0	0	0	0	0	0	0	0	0	0	0	0	0	0	0
hsa-miR-34c-3p	25	5	0	11	3	0	0	7	0	5	3	6	1	2	1	1	0	0	0	0	0	0	0	0	0	0	0	0	1	0	0	0	2	0	0	0	1	0	1	0	0	0	0	0	0	0	7	1	20
hsa-miR-503-5p	456	235	8	251	65	9	7	71	20	0	14	9	31	2	23	8	30	27	18	0	26	42	0	21	8	4	0	76	58	32	36	15	61	2	31	8	29	24	19	24	21	13	24	25	7	31	5	81	606
hsa-miR-6784-3p	0	0	0	0	0	0	0	0	0	0	0	0	0	0	0	0	0	0	0	0	0	0	0	0	0	0	0	0	0	0	0	0	0	0	0	0	0	0	0	0	0	0	0	0	0	0	0	0	0
hsa-miR-6875-5p	0	1	0	0	0	0	0	0	0	0	0	0	0	0	4	0	0	2	0	0	0	2	0	0	0	0	0	0	0	0	0	0	0	0	0	0	0	0	0	0	0	0	0	0	0	0	0	0	7
hsa-miR-767-3p	0	0	0	0	0	0	0	0	0	0	0	0	0	0	0	0	0	0	0	0	0	0	0	0	0	0	0	0	0	0	0	0	0	0	0	0	0	0	0	0	0	0	0	0	0	0	0	0	0
hsa-miR-6771-5p	1	0	2	0	0	0	2	0	0	0	0	0	0	3	0	0	4	0	0	0	1	0	0	0	4	0	0	0	0	0	0	0	6	0	0	0	0	0	0	0	0	0	0	0	0	0	0	0	3
hsa-miR-1234-3p	0	0	0	0	0	4	0	0	0	0	0	0	3	0	0	0	0	0	3	0	0	0	0	0	0	0	0	0	0	0	1	0	0	0	0	0	0	0	0	0	0	0	0	0	0	0	0	0	0
hsa-miR-19a-5p	2	9	0	0	1	0	0	0	0	0	0	0	0	0	0	0	0	0	1	0	2	2	0	1	4	1	0	4	0	0	1	0	0	0	0	0	0	0	0	4	0	0	0	4	0	3	2	1	24
hsa-miR-6779-5p	48	3	0	0	18	0	0	0	0	0	0	0	0	0	0	0	0	0	0	0	0	5	0	0	8	0	1	0	4	0	0	0	0	0	0	0	0	0	0	0	0	0	0	0	0	0	0	6	2
hsa-miR-1253	0	0	0	0	0	0	0	0	0	0	0	0	0	0	0	0	0	0	0	0	0	0	0	0	0	0	0	0	0	0	0	0	0	0	0	0	0	0	0	0	0	0	0	0	0	0	0	0	0
hsa-miR-4764-5p	0	0	0	0	0	0	0	0	0	0	0	0	0	0	0	0	0	0	0	0	0	0	0	0	0	0	0	0	0	0	0	0	0	0	0	0	0	0	0	0	0	0	0	0	0	0	0	0	0
hsa-miR-6789-3p	0	0	0	6	0	0	0	5	2	0	3	0	0	2	0	0	0	0	0	0	0	0	0	0	3	0	0	0	0	0	0	0	0	0	0	1	0	0	1	1	0	0	0	0	3	0	0	2	2
hsa-miR-134-3p	0	4	0	0	29	5	2	0	0	0	0	0	0	0	0	0	0	0	0	0	2	2	0	0	0	0	0	0	4	0	0	0	0	0	0	0	0	0	0	0	0	0	0	0	8	0	0	0	0
hsa-miR-1233-3p	0	0	0	0	0	0	0	0	0	0	0	0	0	0	0	0	0	0	0	0	0	0	0	0	0	0	0	0	0	0	0	0	0	0	0	0	0	0	0	0	0	0	0	0	0	0	0	0	0
hsa-miR-193a-3p	1070	958	253	659	262	250	104	227	30	71	48	178	93	52	47	83	141	69	57	0	442	116	0	72	57	16	9	402	103	136	78	34	80	37	31	195	21	22	68	141	53	13	12	39	51	26	16	131	1690
hsa-miR-133a-5p	0	0	0	0	0	0	0	0	0	0	0	0	0	0	0	0	0	0	0	0	0	0	0	0	3	0	0	0	0	0	2	0	0	0	0	0	0	0	0	0	0	0	0	0	0	0	0	0	6
hsa-miR-1185-5p	0	0	0	0	0	0	0	0	0	0	0	0	0	0	0	0	0	0	0	0	0	0	0	0	0	0	0	2	0	0	0	0	0	0	0	0	0	0	0	0	0	0	0	2	0	0	0	0	2
hsa-miR-6501-3p	1	0	0	0	0	0	0	0	11	0	0	0	0	0	0	0	0	0	0	0	0	0	0	0	0	0	0	7	0	0	0	0	0	0	0	0	0	0	0	0	0	0	0	0	0	0	0	0	5
hsa-miR-6847-5p	0	0	2	0	0	0	0	11	0	0	0	0	0	0	0	0	0	0	0	0	0	1	0	0	0	0	0	0	0	0	0	0	0	0	0	0	0	0	0	0	0	0	0	0	0	0	0	0	0
hsa-miR-1260b	132	643	152	234	338	851	98	191	58	30	92	65	23	35	42	88	81	83	64	0	165	350	0	35	178	166	0	209	135	361	231	29	154	18	44	83	50	37	33	174	259	66	165	248	109	109	63	158	553
hsa-miR-4655-3p	0	0	0	0	0	0	0	0	0	0	0	0	0	0	0	0	0	0	0	0	0	0	0	0	0	0	0	0	0	0	0	0	0	0	0	0	0	0	0	0	0	0	0	0	0	0	0	0	0
hsa-miR-4536-3p	3	0	0	3	0	0	0	0	0	0	0	0	0	0	0	0	0	0	0	0	0	0	0	0	0	0	0	4	0	0	0	0	0	0	0	0	0	0	0	0	0	0	0	0	0	0	0	0	2
hsa-miR-185-3p	31	43	6	53	17	14	3	13	2	3	8	3	0	0	0	2	0	7	0	0	32	9	0	6	20	0	7	14	5	21	10	0	10	0	3	5	3	3	2	29	6	0	5	15	1	6	0	1	157
hsa-miR-6833-3p	0	3	0	0	0	3	0	0	0	0	0	0	0	0	0	0	0	0	0	0	0	0	0	0	0	0	0	0	0	0	0	0	2	0	0	0	0	0	0	0	0	0	0	0	0	0	0	0	2
hsa-miR-4529-3p	0	0	0	0	0	0	0	0	0	0	0	0	0	0	0	0	0	0	0	0	0	0	0	0	0	0	0	0	0	0	0	0	0	0	0	0	0	0	0	0	0	0	0	0	0	0	0	0	0
hsa-miR-1273d	0	0	0	0	0	0	0	0	0	0	0	0	0	0	0	0	0	0	0	0	0	0	0	0	0	0	0	0	0	0	0	0	0	0	0	0	0	0	0	0	0	0	0	0	0	0	0	0	0
hsa-miR-1277-3p	16	5	5	27	3	3	4	9	0	0	0	0	3	0	2	0	0	4	2	0	12	0	0	1	15	0	0	12	0	0	0	0	5	0	3	2	1	2	2	12	8	0	0	0	1	2	0	4	42
hsa-miR-1538	2	5	0	1	2	0	0	0	0	0	0	0	0	0	0	0	0	1	0	0	6	0	0	0	6	0	0	5	0	1	0	0	0	0	0	0	0	0	0	1	1	0	0	0	0	0	0	0	0
hsa-miR-3116	0	0	0	0	0	0	0	0	0	0	0	0	0	0	0	0	0	0	0	0	0	0	0	0	0	0	0	0	0	0	0	0	0	0	0	0	0	0	0	0	0	0	0	0	0	0	0	0	0
hsa-miR-208a-3p	56	52	3	18	4	0	8	10	0	0	0	5	1	0	1	0	1	3	0	0	1	0	0	0	1	6	0	14	1	5	3	6	0	1	0	0	0	0	0	2	0	0	15	5	0	1	0	0	37
hsa-miR-1243	0	0	0	0	0	0	0	0	0	0	0	0	0	0	0	0	0	0	0	0	0	0	0	0	0	0	0	0	0	0	0	0	0	0	0	0	0	0	0	0	0	0	0	0	0	0	0	0	0
hsa-miR-30c-2-3p	21	1	1	16	4	9	0	8	0	0	0	2	1	2	6	0	1	0	4	0	12	0	0	1	0	0	0	8	2	10	1	0	0	4	4	0	0	0	1	0	2	0	0	0	0	0	0	0	70
hsa-miR-30e-3p	1200	197	235	435	517	173	46	371	16	23	141	31	83	68	157	47	315	95	76	0	262	40	0	67	169	10	1	281	132	76	66	62	81	13	84	56	16	34	92	126	143	33	67	86	141	32	4	110	1436
hsa-miR-149-5p	16	3	1	1	0	11	0	5	2	0	0	0	0	1	2	0	2	1	2	0	2	0	0	0	10	0	1	0	2	0	1	0	3	3	1	1	0	0	0	1	0	1	0	0	3	0	0	0	5
hsa-miR-4646-5p	81	7	12	32	0	0	0	19	0	0	0	0	0	0	6	5	3	0	0	0	3	3	0	0	5	1	0	4	3	4	7	0	43	0	5	4	7	0	0	0	0	0	0	0	0	0	0	3	113
hsa-miR-3198	44	16	4	2	7	4	3	16	0	0	4	14	0	0	0	0	0	4	0	0	19	13	0	0	2	3	0	1	6	0	7	1	8	2	5	0	0	7	0	0	12	0	11	0	0	0	0	10	71
hsa-miR-221-3p	3526	1197	179	1013	290	415	143	500	109	54	137	40	84	132	179	78	133	52	202	0	706	247	0	65	240	66	0	386	95	214	272	165	222	31	118	73	65	231	269	228	278	89	225	523	98	87	69	157	3849
hsa-miR-6835-5p	0	0	0	0	0	0	0	0	0	0	0	0	0	0	0	0	0	0	0	0	0	0	0	0	0	0	0	0	0	0	0	0	0	0	0	0	0	0	0	0	0	0	0	0	0	0	0	0	9
hsa-miR-520f-5p	5	0	0	0	0	0	0	0	0	0	0	0	0	0	0	0	0	0	0	0	0	0	0	0	0	0	0	0	0	0	0	0	0	0	0	0	0	0	0	0	0	0	0	0	0	0	0	0	0
hsa-miR-3139	2	4	0	0	0	0	0	0	0	0	0	0	0	0	0	0	0	0	0	0	0	0	0	0	0	0	0	0	0	0	0	0	0	0	0	0	0	0	0	0	0	0	0	0	0	0	0	0	3
hsa-miR-6750-3p	0	0	0	0	0	0	0	0	0	0	0	0	0	0	0	0	0	0	0	0	0	0	0	0	1	0	0	0	0	0	0	0	0	0	0	0	0	0	0	0	0	0	0	0	0	0	0	0	0
hsa-miR-4999-5p	1	0	0	0	0	0	0	0	0	0	0	0	0	0	0	0	0	0	0	0	0	0	0	0	0	0	0	1	0	0	0	0	0	0	0	0	0	0	0	0	0	0	0	0	0	0	0	0	0
hsa-miR-20b-3p	6	4	0	13	0	2	0	0	0	1	2	0	0	1	2	0	7	2	0	0	3	1	0	0	0	1	0	5	0	0	4	0	2	0	1	0	6	1	0	7	2	0	0	0	0	0	0	4	37
hsa-miR-4636	7	0	0	0	0	0	0	0	0	0	0	0	0	0	0	0	0	0	0	0	6	0	0	0	0	0	0	0	0	0	0	0	0	0	0	0	0	0	0	0	0	0	0	0	0	0	0	0	0
hsa-miR-449b-5p	0	0	0	0	0	0	0	0	0	0	0	0	0	0	0	0	0	0	0	0	0	0	0	0	0	0	0	0	0	0	0	0	0	0	0	0	0	0	0	0	0	0	0	0	0	0	0	0	0
hsa-miR-5188	0	4	2	0	0	0	0	0	0	0	0	0	0	0	0	0	0	0	0	0	0	0	0	0	0	0	0	0	0	0	0	0	0	0	0	0	0	0	0	0	1	0	0	0	0	0	0	0	1
hsa-miR-652-3p	40354	9268	1444	15542	2224	1645	871	2348	898	546	607	567	691	707	1395	1162	1671	983	678	2	3733	2357	0	563	1427	307	12	2694	3357	1455	634	565	3429	358	2183	904	1988	1727	797	2282	1345	343	496	732	507	733	238	1373	37800
hsa-miR-498	3	0	0	0	0	5	0	0	0	0	0	0	0	0	1	0	0	0	0	0	0	0	0	0	0	0	0	0	0	0	0	0	0	0	0	0	0	0	0	0	0	0	0	0	0	0	0	0	16
hsa-miR-3656	1229	138	71	142	275	222	107	197	83	116	32	155	34	23	45	119	63	73	41	0	35	133	0	22	92	77	1	48	446	284	82	30	53	42	61	23	59	11	8	111	51	26	114	35	51	7	15	26	414
hsa-miR-4318	1	0	0	0	0	0	0	0	0	0	0	0	0	0	0	0	0	0	0	0	0	0	0	0	0	0	0	2	0	0	0	0	0	0	0	0	0	0	0	0	0	0	0	0	0	0	0	0	0
hsa-miR-4734	1	0	0	0	0	0	2	0	6	0	0	0	0	0	0	0	0	3	1	0	0	0	0	0	0	0	0	0	4	0	0	0	2	0	0	0	0	0	0	0	1	0	0	0	0	8	0	1	1
hsa-miR-1469	0	0	0	0	0	0	0	0	0	0	0	0	0	0	0	0	0	0	0	0	0	0	0	0	0	0	0	0	0	0	0	0	0	0	0	0	0	0	0	0	0	0	0	0	0	0	0	0	0
hsa-miR-1262	48	0	2	9	0	0	0	5	0	0	0	0	1	0	0	0	0	0	0	0	0	0	0	0	0	0	0	0	0	0	0	0	0	0	0	0	0	1	6	0	0	0	0	0	0	0	0	0	12
hsa-miR-2115-5p	3	1	0	2	0	0	0	0	0	0	0	0	0	0	0	0	0	0	0	0	0	0	0	0	0	0	0	0	0	0	0	0	0	0	0	0	0	0	0	0	0	0	0	0	0	0	0	4	0
hsa-miR-4795-3p	1	0	0	0	0	0	0	0	0	0	0	0	0	0	0	0	0	0	0	0	0	0	0	0	0	0	0	0	0	0	0	0	0	0	0	0	0	0	0	0	0	0	0	0	0	0	0	0	4
hsa-miR-4662a-5p	15	9	1	10	4	1	1	6	0	0	6	2	0	0	2	0	1	1	0	0	4	8	0	1	3	1	0	7	3	0	0	1	0	0	0	1	0	2	0	1	3	3	0	1	0	0	0	5	22
hsa-miR-374b-5p	455	159	230	717	229	301	107	40	57	16	131	4	76	102	69	15	5	40	69	0	97	394	0	12	313	9	2	301	24	86	144	85	86	4	25	96	28	39	47	50	146	13	123	37	48	55	32	139	496
hsa-miR-29c-5p	151	60	12	78	21	17	11	36	4	3	6	5	5	10	17	5	54	10	11	0	65	14	0	3	31	4	0	44	16	13	13	9	17	1	8	1	4	7	7	37	24	1	9	9	8	0	1	8	316
hsa-miR-30c-1-3p	58	6	7	14	13	19	9	8	6	3	9	3	0	0	4	4	26	6	0	0	15	0	0	1	12	0	0	1	0	5	7	0	0	0	3	0	0	0	0	13	6	0	0	6	8	5	6	0	78
hsa-miR-548w	1	0	0	10	0	0	0	0	0	0	0	0	0	0	0	0	0	0	0	0	0	0	0	0	0	0	0	0	0	0	0	0	0	0	0	0	0	0	0	0	0	0	0	0	0	0	0	0	0
hsa-miR-616-3p	49	19	0	2	6	4	6	35	0	0	0	4	2	1	0	0	8	0	4	0	0	0	0	4	0	0	0	7	0	0	2	0	0	0	5	0	0	2	7	0	6	0	0	0	0	0	0	2	74
hsa-miR-585-5p	0	0	0	0	2	0	1	0	0	0	0	0	0	0	0	0	0	0	0	0	0	0	0	0	0	0	0	0	0	0	0	0	0	0	0	0	0	0	0	0	0	0	0	0	0	0	0	0	0
hsa-miR-212-3p	31	17	3	11	5	6	2	2	4	5	15	5	8	8	7	0	2	1	6	0	4	6	0	4	6	0	0	7	3	0	2	10	3	1	0	1	0	1	2	4	1	0	1	0	0	0	0	15	25
hsa-miR-4445-5p	0	0	0	0	0	0	0	12	0	0	0	0	0	0	0	0	0	0	0	0	0	0	0	0	0	0	0	2	0	0	0	0	0	0	0	0	0	0	0	0	0	0	0	0	0	0	0	0	0
hsa-miR-561-5p	0	1	0	0	0	0	1	0	0	0	0	0	0	0	0	0	0	0	2	0	0	0	0	0	0	0	0	0	3	0	0	0	0	0	0	0	0	2	0	0	0	0	0	0	0	1	0	0	4
hsa-miR-1224-5p	2629	116	61	198	65	61	63	72	27	5	0	28	9	0	35	52	97	24	2	0	46	20	0	0	103	4	1	21	175	25	21	13	91	11	59	4	9	51	9	17	19	5	54	13	9	4	24	67	283
hsa-miR-4772-5p	7	2	2	27	0	1	2	0	0	0	1	0	1	1	0	1	0	2	0	0	0	0	0	0	7	0	0	1	7	1	2	0	3	0	1	0	0	1	0	2	0	1	0	0	0	0	0	1	49
hsa-miR-4786-3p	0	0	0	0	0	0	0	0	0	0	0	0	0	0	0	0	0	0	0	0	0	2	0	0	0	0	0	0	0	0	0	0	0	0	0	0	0	0	0	0	0	0	0	0	0	0	0	0	0
hsa-miR-6764-3p	0	0	0	0	0	5	0	0	0	0	0	0	0	0	0	0	0	0	0	0	0	0	0	0	0	0	0	0	0	0	0	0	0	0	0	0	0	0	0	0	0	0	0	0	0	0	0	0	3
hsa-miR-3158-3p	0	0	0	1	0	0	0	0	0	0	4	0	0	0	0	0	0	5	1	0	0	0	0	0	0	0	0	5	5	0	0	0	0	0	0	0	0	0	0	0	0	0	5	0	0	0	0	0	7
hsa-miR-4427	0	0	0	0	0	0	0	0	0	0	0	0	1	0	0	0	0	0	0	0	0	0	0	0	0	0	0	0	0	0	0	0	0	0	0	0	0	0	0	0	0	0	0	0	0	0	0	0	0
hsa-miR-23b-5p	371	95	43	214	62	49	39	151	11	21	63	14	37	20	52	8	17	15	45	0	135	28	1	16	93	8	1	118	25	75	45	15	23	3	21	18	34	26	16	31	52	10	73	26	70	8	8	38	398
hsa-miR-3913-5p	13	3	4	0	0	3	0	0	0	0	3	0	0	0	0	0	0	0	0	0	0	0	0	0	0	0	0	9	0	0	0	0	0	0	0	0	0	0	3	0	0	5	4	0	0	0	0	0	4
hsa-miR-6740-3p	0	0	0	0	0	0	0	0	0	0	0	0	0	0	0	0	0	0	0	0	0	0	0	0	0	0	0	0	0	0	0	0	0	0	0	0	0	0	0	0	0	0	0	0	0	0	0	0	0
hsa-miR-3714	1	0	0	0	0	0	0	0	0	0	0	0	0	0	0	0	0	0	0	0	0	0	0	0	0	0	0	0	0	0	0	0	0	0	0	0	0	0	0	0	0	0	0	0	0	0	0	0	0
hsa-miR-125b-5p	249	19	24	70	30	64	38	7	4	3	9	10	29	2	6	28	40	8	12	0	43	6	0	12	40	6	1	19	10	7	7	20	15	5	23	10	5	9	16	23	11	3	12	1	16	2	19	17	109
hsa-miR-592	13	0	2	20	0	0	0	0	0	0	0	0	0	0	0	1	0	0	0	0	0	0	0	1	0	1	0	2	0	5	0	0	1	0	0	0	0	0	0	0	0	0	0	0	0	0	0	0	18
hsa-miR-6741-5p	46	5	3	53	21	12	6	31	3	0	11	1	6	4	7	8	7	0	12	0	14	10	0	1	5	3	0	12	33	31	9	3	27	0	20	2	1	4	0	2	6	4	19	19	4	0	5	9	96
hsa-miR-3651	0	0	0	0	0	0	0	0	0	0	0	0	0	0	0	0	0	0	0	0	0	0	0	0	0	0	0	0	0	0	0	0	0	0	0	0	0	0	0	0	0	0	0	0	0	0	0	0	0
hsa-miR-6804-5p	38	2	0	15	0	0	1	18	4	0	0	9	0	0	4	8	0	0	0	0	0	0	0	0	4	0	0	8	11	0	4	0	0	1	0	1	0	1	2	0	0	0	0	0	0	0	0	0	43
hsa-miR-6753-5p	0	0	0	0	0	0	0	0	0	0	0	0	0	0	0	0	0	0	0	0	0	0	0	0	0	0	0	0	0	2	0	0	4	0	0	0	0	0	0	0	0	0	0	0	0	0	0	0	0
hsa-miR-545-5p	19	15	19	40	39	1	0	21	5	0	2	3	0	5	9	5	18	5	13	0	31	8	0	5	28	0	0	23	2	0	10	0	13	0	3	3	7	1	0	31	11	1	2	4	1	3	3	10	166
hsa-miR-371b-5p	1	11	0	10	0	4	0	0	0	1	0	0	0	0	0	0	0	0	0	0	0	0	0	0	0	0	0	0	0	0	0	0	0	0	0	0	0	0	0	0	0	0	0	1	0	0	0	4	4
hsa-miR-4773	21	11	0	0	0	0	0	0	0	0	0	4	0	0	0	0	0	0	0	0	0	0	0	0	0	0	0	0	0	6	3	0	0	0	0	0	0	0	0	0	0	0	0	0	0	0	0	2	16
hsa-miR-940	2	3	3	19	4	3	0	0	0	0	7	1	3	4	6	5	0	1	0	0	5	2	0	4	3	2	0	0	9	0	0	0	1	0	1	3	0	2	2	18	4	0	12	2	0	1	2	2	31
hsa-miR-519d-5p	0	0	0	0	0	0	0	0	0	0	0	0	0	0	0	0	0	0	0	0	0	0	0	0	0	0	0	0	0	0	0	0	0	0	0	0	0	0	0	0	0	0	0	0	0	0	0	0	0
hsa-miR-33b-3p	2	0	0	0	0	2	0	0	0	0	0	0	0	2	0	0	0	0	1	0	2	0	0	0	0	1	0	3	0	0	0	0	1	0	0	0	0	0	0	0	1	0	0	0	0	0	0	0	4
hsa-miR-4668-3p	0	0	0	0	0	0	0	0	0	0	0	1	0	0	0	0	0	0	0	0	0	0	0	0	0	0	0	0	0	0	0	0	1	0	0	0	0	0	0	1	0	0	0	0	0	0	0	0	1
hsa-miR-516b-5p	0	0	0	6	0	0	0	0	2	1	0	0	1	0	5	0	0	0	0	0	13	0	0	0	0	0	0	3	0	0	0	0	0	0	0	0	0	0	0	7	2	0	0	0	0	0	0	6	7
hsa-miR-302c-3p	0	0	0	0	0	0	0	0	0	0	0	0	0	0	0	0	0	0	0	0	0	0	0	0	0	0	0	0	0	0	0	0	0	0	0	0	0	0	0	0	0	0	0	0	0	0	0	0	0
hsa-miR-671-3p	0	1	0	6	0	2	0	0	0	1	0	0	1	1	0	0	0	0	1	0	0	0	0	0	4	1	0	0	2	0	1	0	3	0	0	0	0	0	0	0	0	0	0	0	0	0	3	3	4
hsa-miR-1261	0	0	0	0	0	0	0	0	0	0	0	0	0	0	0	0	0	0	0	0	0	0	0	0	0	0	0	0	0	0	0	0	0	0	0	0	0	0	0	0	0	0	0	0	0	0	0	0	0
hsa-miR-1251-5p	1	0	0	0	0	0	0	0	1	0	0	0	0	0	0	0	0	0	0	0	1	0	0	0	0	0	0	0	0	0	0	0	0	0	0	0	0	0	0	0	0	0	0	0	0	0	0	0	5
hsa-miR-545-3p	89	65	25	74	39	21	36	36	6	2	4	3	5	14	5	5	10	13	7	0	27	21	0	8	26	1	0	50	15	9	3	5	12	3	11	9	7	6	18	45	20	9	7	4	8	11	3	29	407
hsa-miR-5703	10	0	0	0	0	0	0	0	0	0	0	0	0	0	0	0	0	0	0	0	0	0	0	0	0	0	0	0	0	0	0	0	0	0	0	0	0	0	0	0	0	0	0	0	0	0	0	0	0
hsa-miR-184	24	2	52	45	8	1	5	8	19	25	29	40	145	26	37	81	21	56	27	0	65	237	0	13	8	12	1	57	37	31	27	65	59	18	55	14	21	8	21	8	16	30	323	27	17	18	82	30	9
hsa-miR-146a-3p	14	32	10	141	21	25	13	21	0	5	22	5	7	0	8	1	9	8	0	0	22	0	0	0	12	0	0	32	17	15	8	3	0	1	1	11	8	5	2	8	3	0	1	14	5	2	0	2	172
hsa-miR-449c-5p	7	0	0	0	0	0	0	0	0	0	0	0	0	0	0	0	0	0	0	0	0	0	0	0	0	0	0	0	0	0	0	0	0	0	0	0	0	0	0	0	0	0	0	0	0	0	0	0	0
hsa-miR-7151-3p	0	6	0	0	0	0	0	0	0	0	0	0	0	0	0	0	0	0	0	0	0	0	0	0	0	0	0	0	0	0	0	0	0	0	0	0	0	0	0	0	0	0	0	0	0	0	0	0	0
hsa-miR-93-3p	49	37	20	155	24	22	3	17	8	6	6	14	15	8	13	24	0	4	15	0	23	28	0	19	4	4	1	64	12	10	8	4	13	3	10	16	5	4	9	23	26	2	0	6	11	12	8	30	220
hsa-miR-128-2-5p	0	0	0	0	0	0	0	0	0	0	0	0	0	0	0	0	0	0	0	0	0	0	0	0	0	0	0	0	0	0	0	0	0	0	0	0	0	0	0	0	0	0	0	0	0	0	0	0	0
hsa-miR-135b-5p	7	1	8	7	8	0	2	0	4	1	0	1	5	0	3	0	6	10	0	0	1	0	0	1	12	0	3	2	0	4	3	0	0	1	1	0	2	0	0	0	0	0	0	2	2	0	0	0	8
hsa-miR-6800-3p	0	0	0	0	0	0	0	0	0	0	0	0	0	0	0	0	0	0	0	0	0	0	0	0	0	0	0	0	0	0	0	0	0	0	0	0	0	0	0	0	0	0	0	0	0	0	0	1	0
hsa-miR-548j-3p	12	2	1	0	0	0	0	0	0	0	0	0	0	0	0	0	0	0	0	0	0	0	0	0	0	0	0	0	0	0	0	0	2	0	0	0	5	0	0	4	0	1	0	0	0	0	0	0	7
hsa-miR-3913-3p	4	0	0	7	3	0	0	0	0	0	0	0	0	0	0	0	0	0	0	0	0	0	0	0	0	0	0	0	0	0	1	0	2	0	0	0	2	0	0	0	2	0	0	0	0	0	0	0	20
hsa-miR-195-5p	1546	512	277	215	272	205	72	410	70	66	96	114	74	96	99	29	183	87	67	0	343	100	0	82	216	13	4	185	100	85	112	89	93	37	139	163	36	77	146	135	48	28	46	49	25	45	44	191	937
hsa-miR-1292-3p	0	0	0	0	0	0	0	0	0	0	0	0	0	0	0	0	0	0	0	0	0	0	0	0	0	0	0	0	0	0	0	0	0	0	0	0	0	0	0	0	0	0	0	0	0	0	0	0	0
hsa-miR-6735-3p	0	0	0	0	0	0	0	0	0	0	0	0	0	0	0	0	0	0	0	0	0	0	0	0	0	0	0	0	0	0	0	0	0	0	0	0	0	0	0	0	0	0	0	0	0	0	0	0	0
hsa-miR-651-3p	0	0	0	0	0	0	0	0	0	0	0	0	0	0	0	0	0	0	0	0	0	0	0	0	0	0	0	0	0	0	0	0	0	0	0	0	0	0	0	0	0	0	0	0	0	0	0	0	0
hsa-miR-125a-3p	402	46	59	83	28	26	23	74	24	18	29	8	17	10	31	25	22	7	13	0	65	26	0	11	31	2	0	21	15	34	33	24	27	8	6	5	0	4	2	18	13	11	10	5	6	7	2	8	151
hsa-miR-548av-3p	0	9	6	31	0	1	0	0	2	0	3	0	7	0	1	0	0	0	0	0	0	0	0	1	0	0	1	0	10	0	0	1	0	0	2	2	0	1	9	5	0	1	0	7	0	0	0	3	7
hsa-miR-328-5p	9	8	0	0	14	22	12	32	0	0	0	0	0	0	0	16	0	0	0	0	2	0	0	0	9	0	0	2	1	13	0	0	4	0	3	2	0	0	0	0	0	0	0	0	0	0	0	0	8
hsa-miR-5701	0	0	0	3	0	0	0	0	0	0	0	0	1	0	0	0	0	0	0	0	0	0	0	0	0	0	0	0	0	0	0	0	0	0	0	0	0	0	0	0	0	0	0	0	0	0	0	0	0
hsa-miR-450b-3p	0	0	2	0	0	0	0	0	0	0	0	0	0	0	0	0	0	0	0	0	0	0	0	0	0	0	0	0	0	0	0	0	0	0	0	0	0	0	0	0	0	0	0	0	0	0	0	0	0
hsa-miR-6798-5p	1	0	0	0	0	0	0	0	0	0	0	0	0	0	0	0	0	0	0	0	0	0	0	0	0	0	0	0	0	0	0	0	0	0	0	0	0	0	0	0	0	0	0	0	0	0	10	0	0
hsa-miR-7847-3p	0	0	0	0	0	0	0	0	0	0	0	0	0	0	0	0	0	0	0	0	0	0	0	0	0	0	0	0	0	0	0	0	0	0	0	0	0	0	0	0	0	0	0	0	0	0	0	0	6
hsa-miR-4258	0	0	0	0	0	0	0	0	0	0	0	0	0	0	0	0	0	0	0	0	0	0	0	0	0	0	0	0	0	0	5	0	0	0	0	0	0	0	0	0	0	0	0	0	0	0	0	0	0
hsa-miR-4497	0	0	0	0	0	1	0	0	0	0	0	0	0	0	0	0	0	0	0	0	0	0	0	0	0	0	0	0	0	0	0	0	0	0	0	0	0	0	0	0	0	0	0	0	0	0	0	0	0
hsa-miR-3187-5p	4	1	0	0	0	0	0	0	0	0	0	0	0	0	0	0	0	0	0	0	0	0	0	0	0	0	0	0	0	0	0	0	2	0	0	0	0	0	0	0	0	0	0	0	0	0	0	0	0
hsa-let-7a-2-3p	0	0	0	5	0	0	0	0	0	0	2	0	0	0	0	0	0	0	0	0	0	0	0	0	0	0	0	0	0	0	0	0	0	0	0	0	0	0	0	0	0	0	0	0	0	0	0	0	3
hsa-miR-6820-5p	0	0	0	0	0	1	0	0	0	4	0	1	0	0	0	0	0	1	0	0	0	0	0	0	0	0	0	0	0	0	0	2	0	0	0	0	0	0	1	0	0	0	0	0	0	0	0	0	3
hsa-miR-6819-3p	3	8	3	2	7	11	2	14	2	1	21	4	10	2	1	3	7	0	8	0	2	10	0	3	8	8	0	4	3	8	4	1	1	0	1	0	0	2	1	5	14	5	12	16	6	0	11	2	32
hsa-miR-224-3p	15	2	5	5	3	8	3	11	0	2	4	0	2	0	0	0	8	0	0	0	7	13	0	0	8	0	0	13	3	9	1	2	5	1	1	2	0	6	0	0	10	0	0	9	0	2	0	2	108
hsa-miR-3121-3p	10	5	0	2	4	3	0	0	0	0	12	0	0	0	0	0	0	0	0	0	0	4	0	0	0	0	0	0	0	0	0	0	2	0	3	6	0	0	0	0	0	0	0	0	0	0	0	0	10
hsa-miR-520d-3p	0	0	0	0	0	0	1	0	0	0	0	0	0	0	0	0	0	0	4	0	0	0	0	0	0	0	0	0	0	0	0	0	0	0	0	0	0	3	0	0	0	0	0	0	0	0	0	0	0
hsa-miR-6752-5p	0	0	0	0	0	0	1	0	0	0	0	0	0	0	0	0	0	0	0	0	0	0	0	0	0	0	0	0	0	0	0	0	0	0	0	0	0	0	0	0	0	0	0	0	0	0	0	0	0
hsa-miR-3182	0	0	0	0	0	0	0	0	0	5	0	0	0	0	0	0	7	7	0	0	0	0	0	0	0	0	0	0	0	0	0	0	0	1	0	0	0	0	0	0	3	2	0	0	0	0	0	0	11
hsa-miR-450b-5p	662	88	34	422	24	13	25	47	13	2	12	9	14	9	17	17	62	17	9	0	48	9	0	12	6	1	0	75	26	17	28	8	43	4	8	9	6	26	51	25	12	6	5	12	2	6	3	19	451
hsa-miR-6894-5p	0	0	0	0	0	3	0	0	0	0	0	0	0	0	0	0	0	0	0	0	0	0	0	0	0	0	0	0	0	0	0	12	0	0	0	0	0	0	0	0	0	0	0	0	0	0	0	0	8
hsa-miR-4271	0	0	0	0	0	0	0	0	0	0	0	0	0	0	0	0	0	0	0	0	0	0	0	0	0	0	0	0	0	0	0	0	0	0	0	0	0	0	0	0	0	0	0	0	0	0	0	0	0
hsa-miR-6747-5p	0	0	0	0	0	0	0	0	0	0	0	0	0	0	0	0	0	0	0	0	0	0	0	0	0	0	0	0	0	0	0	0	0	0	0	0	0	0	0	0	0	0	0	0	0	0	0	0	2
hsa-miR-4792	0	0	1	0	54	0	0	0	0	0	0	0	0	0	0	2	4	0	0	0	0	0	0	0	0	0	0	4	0	7	0	0	0	0	0	2	0	0	0	0	0	0	0	0	1	0	0	0	13
hsa-miR-4683	8	2	0	2	0	5	0	0	0	0	0	0	0	0	0	0	0	0	0	0	0	8	0	0	0	0	0	3	0	0	4	3	2	2	0	0	2	0	0	2	0	1	0	0	2	0	0	0	10
hsa-miR-4790-3p	0	0	0	0	0	0	0	0	0	0	0	0	0	0	0	0	0	0	0	0	0	0	0	0	0	0	0	0	0	0	0	0	0	0	0	0	0	0	0	0	0	0	0	0	0	0	0	0	0
hsa-miR-6737-5p	0	0	0	0	0	0	0	0	0	0	0	0	0	0	0	0	0	0	0	0	0	0	0	0	0	0	0	0	0	0	0	0	0	0	0	0	0	0	0	0	0	0	0	0	0	0	0	0	3
hsa-miR-452-5p	443	55	70	148	70	27	11	12	0	6	13	14	16	14	11	5	31	12	18	0	52	13	0	16	27	4	0	53	16	5	20	1	8	4	3	17	4	13	61	30	36	12	9	3	3	23	0	42	313
hsa-miR-1228-5p	19865	1016	923	1190	2037	1020	1596	2675	70	576	1434	728	103	146	727	1308	1657	540	1157	0	441	643	0	179	1659	601	2	740	1031	2064	879	554	582	370	545	362	185	376	201	730	604	165	1166	503	536	283	178	345	1465
hsa-miR-7114-3p	0	0	0	0	0	0	0	0	0	0	0	0	0	0	0	0	0	0	0	0	0	0	0	0	0	0	0	1	0	0	0	0	0	0	0	0	0	0	0	0	0	0	0	0	0	0	0	0	2
hsa-miR-642a-5p	569	21	12	98	27	27	12	50	19	2	14	20	0	3	15	4	0	4	25	0	20	7	0	7	54	12	0	29	13	3	11	4	10	0	3	18	5	11	0	16	2	6	6	6	11	0	5	6	65
hsa-miR-3156-5p	0	0	0	0	0	0	0	0	0	0	0	0	0	0	0	0	0	0	0	0	0	0	0	0	0	0	0	0	0	0	0	0	0	0	0	0	0	0	0	0	0	0	0	0	0	0	0	0	0
hsa-miR-299-3p	39	149	33	45	42	24	0	22	3	0	27	2	3	1	7	3	1	0	7	0	53	3	0	2	19	0	0	55	4	8	0	2	7	1	0	3	0	2	5	11	13	8	6	6	3	6	0	8	59
hsa-miR-636	35	13	1	28	5	7	10	14	1	2	2	6	6	1	7	8	12	1	1	0	6	2	0	4	6	3	0	7	11	18	10	0	16	2	5	6	6	2	2	4	2	0	0	2	0	8	1	11	62
hsa-miR-363-5p	8	3	0	10	0	0	0	11	0	0	0	0	0	0	1	0	4	1	0	0	0	0	0	0	0	2	0	0	0	0	0	0	1	0	5	1	0	0	0	0	0	0	0	0	0	0	0	1	23
hsa-miR-4254	0	0	0	0	0	0	0	0	0	0	0	0	0	0	0	0	0	0	0	0	0	0	0	0	0	0	0	0	0	0	0	0	0	0	0	0	0	0	0	0	0	0	0	0	0	0	0	0	0
hsa-miR-520e	0	0	0	0	0	0	0	0	0	0	0	0	0	0	0	0	0	0	0	0	0	0	0	0	0	0	0	0	0	0	0	0	0	0	0	0	0	0	0	0	0	0	0	0	0	0	0	0	0
hsa-miR-607	0	0	0	0	0	0	0	0	0	0	0	0	0	0	0	0	0	0	0	0	0	0	0	0	0	0	0	0	0	0	0	0	0	0	0	0	0	0	0	0	0	0	0	0	0	0	0	0	0
hsa-miR-7851-3p	5	0	0	0	0	0	0	0	0	0	0	0	0	0	0	0	0	0	0	0	0	7	0	0	0	0	0	0	0	0	0	0	0	0	0	0	0	0	0	0	0	0	0	0	0	0	0	0	0
hsa-miR-520c-5p	0	0	0	0	0	0	0	0	0	0	0	2	0	0	0	0	0	0	0	0	0	0	0	0	0	0	0	0	0	0	0	0	0	0	0	0	0	1	0	0	0	0	0	0	0	0	0	0	0
hsa-miR-6783-5p	2	3	0	4	0	0	0	8	0	0	0	0	0	0	0	0	0	0	0	0	0	0	0	0	0	0	0	0	0	0	0	0	0	0	0	0	0	0	0	0	0	0	0	0	0	0	0	0	0
hsa-miR-578	0	0	0	0	0	0	0	0	0	0	0	0	0	0	0	0	0	0	0	0	0	0	0	0	0	0	0	0	0	0	0	0	0	0	0	0	0	0	0	0	0	0	0	0	0	0	0	0	0
hsa-miR-4766-5p	0	2	0	0	0	0	0	0	0	0	0	0	0	0	0	0	0	0	0	0	0	0	0	0	0	0	0	0	0	0	0	0	0	0	0	0	0	0	0	0	0	0	0	0	0	0	0	0	0
hsa-miR-580-3p	2	1	0	0	1	0	0	0	0	0	0	0	0	0	0	0	0	0	0	0	4	0	0	0	0	0	0	0	0	0	2	0	0	0	0	0	0	0	0	0	0	0	0	0	0	0	0	0	0
hsa-miR-3150b-5p	3	0	1	0	0	0	0	0	0	0	0	0	0	0	0	0	0	0	1	0	0	0	0	0	0	1	0	0	0	0	1	0	0	0	0	0	0	0	0	0	0	0	0	0	0	0	0	4	1
hsa-miR-4716-3p	71	5	32	28	3	13	11	7	0	0	0	1	0	0	0	5	0	4	6	0	0	11	0	2	2	0	0	9	0	0	3	0	8	0	0	0	1	1	4	7	0	0	0	0	14	2	6	19	8
hsa-miR-6834-5p	0	0	0	0	0	0	0	0	0	0	0	0	0	0	0	0	0	0	0	0	0	0	0	0	0	0	0	0	0	0	0	0	0	0	0	0	0	0	0	0	0	0	0	0	0	0	0	0	0
hsa-miR-3174	5	2	5	0	0	0	0	0	0	0	0	0	0	1	0	0	0	0	0	0	0	0	0	0	0	0	0	3	0	0	2	0	0	0	0	0	2	0	0	0	0	0	0	0	0	0	0	0	4
hsa-miR-6881-5p	10	0	4	0	6	0	0	0	0	0	0	0	0	0	0	0	0	0	0	0	0	0	0	0	0	0	0	0	0	0	0	0	0	0	2	0	0	0	0	0	0	0	0	0	0	0	0	0	1
hsa-miR-6739-5p	0	0	0	0	0	0	0	0	0	0	0	0	0	0	0	0	0	0	0	0	0	0	0	0	0	0	0	0	0	0	0	0	0	0	0	0	0	0	0	0	0	0	0	0	0	0	0	0	0
hsa-miR-25-5p	52	16	0	65	21	4	5	0	3	0	12	2	0	1	2	2	18	2	14	0	2	1	0	0	0	0	0	26	0	11	1	10	17	3	10	1	6	4	1	0	0	0	11	3	8	0	0	1	52
hsa-miR-6823-5p	0	0	2	0	0	0	0	0	0	0	0	0	0	0	0	0	0	0	0	0	0	0	0	0	0	0	0	0	0	0	2	0	4	0	0	0	0	0	0	0	0	0	0	0	0	0	0	0	0
hsa-miR-548am-3p	0	0	0	0	0	0	0	0	0	0	0	0	0	0	0	0	0	0	4	0	0	0	0	0	0	0	0	0	0	0	0	0	0	0	0	0	0	0	2	0	0	0	0	0	0	0	0	0	9
hsa-miR-3939	19	6	0	3	0	0	0	0	0	1	0	0	0	0	3	0	0	0	0	0	1	0	0	0	0	0	0	6	0	0	0	0	4	2	3	0	0	2	0	0	0	0	0	0	0	0	4	3	13
hsa-miR-424-5p	58173	5111	1698	11743	3863	664	1137	2091	1034	248	759	1140	1000	578	761	1217	1615	1301	687	0	1619	780	0	784	593	150	26	3950	2644	1197	1539	661	1613	241	688	878	534	1333	664	1630	535	434	733	409	388	596	388	1852	20386
hsa-miR-6502-3p	0	0	0	0	0	0	0	0	0	0	0	0	0	0	0	0	0	0	0	0	0	0	0	0	0	0	0	0	0	0	0	0	0	0	0	0	0	0	0	0	0	0	0	2	0	0	0	0	3
hsa-miR-548b-3p	9	6	4	27	7	3	0	0	0	1	0	2	2	0	0	0	0	3	1	0	14	11	0	0	2	0	0	11	0	0	1	0	7	1	0	2	0	2	0	6	0	0	0	0	0	0	0	1	59
hsa-miR-194-5p	1961	627	113	626	231	696	39	208	85	97	58	40	53	24	64	8	106	86	64	0	115	33	0	54	1068	16	1	114	88	66	46	39	46	44	53	113	54	111	25	49	43	15	75	20	173	6	38	79	1193
hsa-miR-3667-3p	0	5	0	0	1	0	2	0	0	0	0	0	0	0	0	0	0	0	0	0	0	0	0	0	3	0	0	0	0	0	0	0	0	0	0	0	0	0	1	0	0	1	0	0	0	0	0	0	3
hsa-miR-4651	0	0	0	0	0	0	0	0	0	0	0	0	0	0	0	0	0	0	0	0	0	0	0	0	0	0	0	0	0	0	0	0	0	0	0	0	0	0	0	0	0	0	0	0	0	0	0	0	0
hsa-miR-1322	0	0	0	0	0	0	0	0	0	0	0	0	0	0	0	0	0	0	0	0	0	0	0	0	0	0	0	0	0	0	0	0	0	0	0	0	0	0	0	0	0	0	0	0	0	0	0	0	0
hsa-miR-5189-3p	0	5	0	6	5	4	0	0	2	0	0	0	4	0	0	0	0	0	3	0	3	1	0	0	2	0	0	0	0	5	3	0	1	0	0	0	0	1	0	0	4	0	0	8	1	1	0	1	35
hsa-miR-4798-5p	0	0	0	0	0	0	0	0	0	0	0	0	0	0	0	0	0	0	0	0	0	0	0	0	0	0	0	0	0	0	0	0	0	0	0	0	0	0	0	0	0	0	0	0	0	0	0	0	0
hsa-miR-6842-3p	0	2	0	2	0	0	0	0	0	0	0	0	0	0	0	0	0	0	0	0	0	0	0	2	0	0	0	0	1	0	0	0	0	0	0	0	0	0	0	0	0	0	0	0	1	0	0	0	0
hsa-miR-148a-5p	0	1	0	0	0	0	0	0	0	0	0	0	0	0	0	0	0	0	0	0	0	0	0	0	0	0	0	0	0	0	0	0	0	0	0	0	0	0	0	0	0	0	0	0	12	0	0	0	0
hsa-miR-4742-3p	1	1	0	3	0	1	0	0	0	0	0	4	0	0	0	0	0	0	0	0	2	0	0	2	0	0	0	0	0	0	0	0	0	0	1	0	0	0	0	0	0	0	0	0	0	0	0	0	4
hsa-miR-4781-3p	0	1	0	3	0	0	0	0	3	0	0	0	0	0	0	0	0	0	0	0	0	0	0	0	0	0	0	0	0	0	0	0	0	0	0	0	0	0	0	0	0	0	0	0	0	0	0	0	0
hsa-miR-548bb-5p	0	0	0	0	0	0	0	0	0	0	0	0	0	0	0	0	0	0	0	0	0	0	0	0	0	0	0	0	0	0	0	0	0	0	0	0	0	0	0	0	0	0	0	0	0	0	0	0	0
hsa-miR-3944-3p	1	0	0	2	0	0	0	0	0	0	0	0	0	0	0	0	0	0	0	0	0	0	0	0	0	0	0	0	0	0	0	0	0	0	0	0	0	0	0	0	0	0	0	0	0	0	1	0	8
hsa-miR-609	0	0	0	0	0	0	0	0	0	0	0	0	0	0	0	0	0	0	0	0	0	0	0	0	0	0	0	0	0	0	0	0	0	0	0	0	0	0	0	0	0	0	0	0	0	0	0	0	0
hsa-miR-3609	0	0	0	0	0	0	0	0	0	0	0	0	0	0	0	0	0	0	0	0	0	0	0	0	0	0	0	0	0	0	0	0	0	0	0	0	0	0	0	0	0	0	0	0	0	0	0	0	0
hsa-miR-548aw	88	9	5	34	10	0	1	1	2	4	0	0	0	1	3	0	0	4	0	0	1	0	0	0	0	0	0	4	6	0	9	1	5	0	1	6	7	7	15	5	0	0	5	0	0	0	0	3	94
hsa-miR-4716-5p	0	0	0	0	0	0	0	0	0	0	0	1	0	0	0	0	0	0	0	0	0	0	0	0	0	0	0	0	0	0	0	0	0	0	0	0	0	0	0	0	0	0	0	0	0	0	0	0	0
hsa-miR-7110-5p	3	0	0	0	0	0	3	0	0	0	0	0	0	0	0	0	0	0	0	0	0	0	0	0	0	0	0	0	0	6	0	0	0	0	0	0	0	0	0	0	0	0	0	0	0	0	0	0	3
hsa-miR-548a-3p	18	5	4	9	0	0	0	0	0	0	4	0	0	0	2	0	0	0	1	0	18	0	0	0	0	0	0	5	3	0	3	0	0	0	1	3	0	1	0	0	0	0	0	2	0	0	0	2	24
hsa-miR-7975	36	29	2	4	6	102	15	109	16	68	14	33	43	16	3	19	155	35	11	0	1	45	0	26	7	13	0	9	57	84	2	9	7	7	17	5	1	1	0	0	32	27	38	19	20	3	32	8	30
hsa-miR-4440	35	10	8	27	3	4	0	0	0	0	1	0	0	1	12	3	0	1	0	0	4	0	0	0	0	0	0	7	9	13	0	0	0	0	2	2	0	0	0	3	6	1	0	2	5	0	0	3	18
hsa-miR-378h	2	1	0	3	0	0	0	0	0	1	0	0	0	0	0	0	0	0	0	0	0	0	0	0	0	0	0	2	1	0	0	0	0	0	0	0	0	0	0	0	0	0	0	0	0	0	0	0	3
hsa-miR-1255a	8	0	0	0	0	0	0	0	0	0	0	0	0	0	0	3	0	0	0	0	0	0	0	0	1	0	0	1	0	0	0	0	0	0	0	0	0	0	0	5	0	0	0	0	0	0	0	0	8
hsa-miR-7976	7	8	0	6	2	0	0	0	0	0	0	0	0	2	0	0	0	3	0	0	2	0	0	1	0	0	0	4	0	0	0	0	0	0	2	0	0	1	1	1	0	0	5	0	0	0	0	0	12
hsa-miR-99b-5p	5271	884	486	2608	863	708	159	539	258	176	172	315	247	120	268	233	492	203	265	0	978	346	0	249	365	38	0	862	230	382	301	121	370	69	150	216	196	293	211	595	346	107	185	182	128	147	74	316	1752
hsa-miR-548au-5p	67	29	8	29	8	3	0	19	14	1	13	10	2	3	2	8	0	5	12	0	17	5	0	3	10	0	0	3	0	0	1	0	6	1	6	0	0	3	5	0	2	0	5	1	4	12	0	1	132
hsa-miR-1468-3p	0	0	0	0	0	0	0	0	0	0	0	0	0	0	0	0	0	0	0	0	0	0	0	0	0	0	0	0	0	0	0	0	0	0	0	0	0	0	0	0	0	0	0	0	0	0	0	0	0
hsa-miR-494-3p	42	5	13	16	1	10	1	0	1	0	9	0	0	4	7	0	0	0	0	0	5	2	0	3	2	1	1	5	3	11	4	6	0	0	0	0	0	8	0	14	20	12	5	1	0	0	0	0	12
hsa-miR-452-3p	0	0	0	0	0	0	0	0	0	0	0	0	0	0	0	0	0	0	0	0	0	0	0	0	0	0	0	0	0	0	0	0	0	0	0	0	0	0	0	0	0	0	0	0	0	0	0	0	0
hsa-miR-4719	0	0	0	0	0	0	0	0	0	0	0	0	0	0	0	0	0	0	0	0	0	0	0	0	0	0	0	0	0	0	0	0	0	0	0	0	0	0	0	0	0	0	0	0	0	0	0	0	0
hsa-miR-19b-2-5p	0	1	0	0	0	0	1	15	0	0	0	0	0	0	0	0	0	0	0	0	0	0	0	0	0	0	0	0	0	0	0	0	0	0	0	0	0	0	0	0	0	0	0	0	0	0	0	0	3
hsa-miR-4727-5p	0	0	0	0	0	0	0	0	0	0	0	0	0	0	0	0	0	0	0	0	0	0	0	0	0	0	0	0	0	0	0	0	0	0	0	0	0	0	1	0	0	0	0	0	0	0	0	0	4
hsa-miR-221-5p	12	13	7	22	2	0	0	6	14	0	0	0	5	3	0	0	0	5	5	0	7	3	0	0	13	1	0	10	0	7	0	0	8	0	0	0	0	0	0	14	5	0	0	1	5	1	0	2	59
hsa-miR-6780a-3p	0	0	0	0	0	0	0	0	0	0	0	0	0	0	0	1	0	0	0	0	0	0	0	0	0	0	0	0	0	0	0	0	0	0	0	0	0	0	0	0	0	0	0	0	0	0	0	0	0
hsa-miR-548at-3p	0	0	0	0	0	3	0	0	0	0	0	0	0	0	0	0	0	0	0	0	0	0	0	0	0	0	0	0	0	0	0	0	0	0	0	0	0	0	0	0	0	0	0	0	0	0	0	0	8
hsa-miR-3664-3p	0	0	0	0	0	0	0	0	0	0	0	0	0	0	0	0	0	0	0	0	0	0	0	0	0	0	0	0	0	0	0	0	0	0	0	0	0	0	0	0	0	0	0	0	0	0	0	0	0
hsa-miR-451b	0	3	0	6	0	0	0	0	0	0	0	0	0	0	0	0	0	5	0	0	3	0	0	0	0	0	0	0	3	0	0	2	0	0	0	0	0	0	0	0	2	0	0	0	0	0	0	0	19
hsa-miR-4648	1	0	0	0	0	0	0	0	0	0	0	0	0	0	0	0	0	0	0	0	0	0	0	0	0	0	0	0	0	0	0	0	0	0	0	0	0	0	0	0	0	0	0	0	0	0	0	0	0
hsa-let-7f-2-3p	37	52	25	20	30	3	15	36	2	5	5	5	5	3	0	1	16	5	2	0	20	10	0	6	34	4	0	28	6	7	5	0	8	4	4	8	0	2	6	21	9	1	3	3	11	3	1	7	261
hsa-miR-551a	72	43	6	24	24	4	1	0	4	0	1	11	8	0	1	7	5	2	1	0	3	5	0	1	2	1	0	9	0	2	5	0	1	0	0	8	0	0	6	3	2	0	1	0	6	3	0	30	117
hsa-miR-6832-3p	0	0	0	0	3	0	0	0	0	0	0	0	0	0	0	0	0	0	1	0	2	0	0	0	0	0	0	0	0	0	0	0	1	0	0	0	0	0	0	2	0	0	0	0	0	0	0	1	3
hsa-miR-4749-5p	10	3	0	0	0	5	5	0	0	5	0	0	0	0	0	0	0	0	0	0	0	0	0	0	0	0	0	0	0	0	0	1	0	0	1	0	0	3	0	0	1	0	0	0	0	0	0	0	5
hsa-miR-3167	0	0	0	0	0	0	0	0	0	0	0	0	0	0	0	0	0	0	0	0	0	0	0	0	0	0	0	0	0	0	0	0	0	0	0	0	0	0	0	0	0	0	0	0	0	0	0	0	0
hsa-miR-1295b-5p	0	0	5	0	0	0	0	0	0	0	0	0	0	0	0	0	0	0	0	0	0	0	0	0	0	0	0	0	0	0	0	0	0	0	0	0	0	0	0	0	0	0	0	0	0	0	0	0	0
hsa-miR-4660	24	0	3	7	0	0	0	0	0	0	0	0	0	0	0	0	0	0	0	0	0	0	0	0	0	0	0	0	3	0	0	0	6	0	0	0	0	0	0	0	0	0	0	4	0	0	0	0	14
hsa-miR-891a-3p	0	0	0	0	0	0	0	0	0	0	0	0	0	0	0	0	0	0	0	0	0	0	0	0	0	0	0	0	0	0	0	0	0	0	0	0	0	0	0	0	0	0	0	0	0	0	0	0	0
hsa-miR-619-5p	2	0	2	0	0	0	0	3	3	1	0	0	0	0	3	5	0	0	0	0	0	0	0	0	0	0	0	0	22	0	0	5	0	0	0	2	0	0	0	6	0	0	0	0	0	0	0	0	0
hsa-miR-6838-3p	0	0	0	3	0	0	0	0	0	0	0	0	0	0	0	0	0	0	0	0	0	0	0	0	0	0	0	0	0	0	0	0	0	0	0	0	0	0	0	0	0	0	0	0	0	0	0	0	1
hsa-miR-215-5p	4099	2833	406	1541	508	107	134	279	221	19	67	65	84	11	42	51	191	163	66	0	298	113	0	48	512	14	2	283	60	64	51	42	138	52	67	147	81	333	77	310	65	20	81	45	8	22	25	87	1824
hsa-miR-6127	0	0	0	0	0	0	0	0	0	0	0	0	0	0	0	0	0	0	0	0	0	0	0	0	0	0	0	0	0	0	0	0	0	0	0	0	0	0	0	0	0	0	0	0	0	0	0	0	0
hsa-miR-1292-5p	11	1	0	0	0	0	0	6	0	0	1	0	0	0	0	0	0	0	0	0	0	0	0	0	0	1	0	0	6	0	0	0	5	0	1	0	0	2	0	9	2	0	0	2	0	1	0	11	13
hsa-miR-597-5p	1	0	0	8	0	0	0	0	0	0	0	0	1	0	0	0	0	0	0	0	0	0	0	0	0	0	0	0	0	0	0	0	0	0	0	0	0	0	0	2	2	0	0	0	0	0	0	0	6
hsa-miR-4670-3p	0	0	0	0	0	3	0	0	0	0	0	0	0	0	0	0	0	0	0	0	3	0	0	0	0	0	0	0	0	0	0	0	0	0	0	2	0	0	0	0	0	0	0	0	0	0	0	0	3
hsa-miR-605-5p	0	0	0	0	0	0	0	0	0	0	0	0	0	0	0	0	2	0	1	0	0	0	0	0	0	0	0	0	0	0	0	0	0	0	0	0	0	0	0	0	0	0	0	0	0	0	0	0	2
hsa-miR-6806-3p	0	0	0	0	0	0	0	0	0	0	0	0	0	0	0	0	0	0	0	0	0	0	0	0	0	0	0	0	0	0	0	0	0	0	0	0	0	0	0	0	0	0	0	0	0	0	0	0	0
hsa-miR-550a-3p	2	0	0	0	13	6	0	9	4	0	4	0	0	1	0	0	11	5	6	0	0	0	0	0	4	0	0	0	4	4	0	0	4	1	0	1	0	0	4	18	1	0	0	0	0	4	0	10	58
hsa-miR-3144-3p	0	0	0	0	0	0	0	0	0	0	0	0	0	0	0	0	0	0	0	0	0	0	0	0	0	0	0	0	0	0	0	0	0	0	0	0	0	0	0	0	0	0	0	0	0	0	0	0	0
hsa-miR-5684	0	0	0	0	0	0	0	0	0	0	0	0	0	0	0	0	0	0	0	0	0	0	0	0	0	0	0	0	2	0	0	0	0	0	0	0	0	0	0	0	0	0	0	0	0	0	0	0	0
hsa-miR-6758-3p	12	27	0	13	4	0	0	0	1	4	0	0	0	0	1	0	0	0	1	0	2	3	0	2	4	1	0	6	0	0	0	0	1	0	0	1	0	1	0	0	2	0	1	0	1	0	0	0	0
hsa-miR-150-5p	30068	25993	10304	51067	13768	26963	3671	18696	10532	10813	6710	16978	8214	4454	5963	5107	9518	6072	12857	1	12757	9301	4	5225	7711	3109	149	19483	5254	9301	3592	5158	8330	2224	4033	9972	2214	2564	2582	8707	4310	1440	3083	6659	2271	2436	1848	6606	31364
hsa-miR-361-3p	190	48	16	130	39	21	16	23	23	11	18	8	10	5	23	8	1	8	10	0	126	11	0	7	28	3	0	44	6	1	17	6	35	8	8	8	3	5	16	27	23	10	1	35	9	7	1	24	233
hsa-miR-4446-3p	124	317	184	192	252	354	78	484	27	33	123	56	36	30	24	33	44	55	52	0	117	311	0	66	427	85	1	195	144	223	107	30	73	30	40	130	11	60	29	140	280	76	193	159	128	79	37	278	512
hsa-miR-3127-3p	0	0	0	0	0	0	0	0	0	0	0	0	0	0	0	0	0	0	0	0	0	0	0	0	0	0	0	0	0	0	0	0	0	0	0	0	0	0	0	0	0	0	0	0	0	0	0	0	0
hsa-let-7e-5p	9456	1126	2924	3605	2289	1858	2098	6243	426	353	2187	850	897	1305	1915	593	2024	539	1533	0	7615	786	0	364	814	150	11	2407	980	991	1753	1324	2089	179	1464	412	475	557	2081	4092	866	264	820	1259	484	339	228	982	9160
hsa-miR-4510	0	0	0	0	0	0	0	0	0	0	0	0	0	0	0	0	0	0	0	0	0	0	0	0	0	0	0	0	0	0	0	0	0	0	0	0	0	0	0	0	0	0	0	0	0	0	0	0	0
hsa-miR-628-5p	37	14	12	5	5	0	4	22	0	1	2	0	1	1	1	6	0	2	0	0	8	2	0	2	9	0	0	13	15	4	4	0	5	3	7	2	0	0	1	13	19	1	0	0	0	1	0	1	44
hsa-miR-4708-5p	0	0	0	0	0	0	0	0	0	0	0	0	0	0	0	0	0	0	0	0	0	0	0	0	0	0	0	0	0	0	0	0	0	0	0	0	0	0	0	0	0	0	0	0	0	0	0	0	0
hsa-miR-1227-5p	0	0	0	0	0	0	0	0	0	0	0	0	0	0	0	0	0	0	0	0	0	0	0	0	0	0	0	0	0	0	0	0	0	0	0	0	0	0	0	0	0	0	0	0	0	0	0	0	0
hsa-miR-5189-5p	1	17	9	30	2	32	7	13	5	0	2	4	4	0	5	5	1	1	6	0	4	14	0	0	8	10	0	0	1	28	9	1	4	2	0	3	0	1	0	14	5	3	10	8	4	6	0	3	37
hsa-let-7f-1-3p	670	65	80	370	106	59	30	75	18	0	46	14	46	11	50	24	57	18	28	0	59	23	0	24	32	9	0	111	48	40	31	12	50	12	6	18	15	3	47	36	17	4	5	18	21	3	11	74	460
hsa-miR-100-3p	0	0	0	0	0	0	0	0	0	0	0	0	0	0	0	0	0	0	0	0	0	0	0	0	0	0	0	0	0	0	0	0	0	0	0	0	0	0	0	0	0	0	0	0	0	0	0	0	0
hsa-miR-3133	0	0	0	0	0	0	0	0	0	0	0	0	0	0	0	0	0	0	0	0	0	0	0	0	0	0	0	0	0	0	0	0	0	0	0	0	0	0	0	0	0	0	0	0	0	0	0	0	0
hsa-miR-583	0	0	0	0	0	0	0	0	0	0	0	0	0	0	0	0	0	0	0	0	0	0	0	0	0	0	0	0	0	0	0	0	0	0	0	0	0	0	0	0	0	0	0	0	0	0	0	0	0
hsa-miR-760	1774	380	81	380	156	162	82	206	10	23	160	26	35	62	96	15	27	13	81	0	256	167	0	27	56	27	0	107	102	220	57	59	87	6	46	31	9	61	78	42	68	8	57	82	73	49	18	32	509
hsa-let-7c-3p	14	2	0	1	2	1	0	6	0	0	0	0	0	0	1	0	0	0	5	0	6	0	0	3	0	0	0	3	0	1	1	0	0	1	0	0	0	0	0	0	0	0	2	0	0	0	0	0	12
hsa-miR-6759-5p	0	0	0	0	0	0	0	0	0	0	0	0	3	0	0	0	0	0	0	0	0	0	0	0	0	0	0	0	0	0	0	0	0	0	0	0	0	0	0	0	0	0	0	0	0	0	0	0	7
hsa-miR-203b-3p	0	0	0	0	0	0	0	0	0	0	0	0	0	0	0	0	0	0	0	0	0	0	0	0	0	0	0	0	0	0	0	0	0	0	0	0	0	0	0	0	0	0	0	0	0	0	0	0	0
hsa-miR-6777-3p	7	1	1	2	1	21	0	0	0	0	0	0	3	0	0	0	0	0	6	0	0	1	0	0	5	0	0	3	3	4	0	0	9	0	5	0	0	2	0	0	0	0	0	3	0	0	0	0	6
hsa-miR-323a-5p	22	24	14	31	14	71	5	6	7	5	8	3	1	0	22	2	8	0	15	0	47	14	0	4	2	1	0	33	20	67	8	3	5	1	4	0	0	5	6	17	23	12	12	12	42	4	16	8	17
hsa-miR-345-5p	806	859	80	404	150	235	47	135	56	58	24	97	110	18	47	51	136	42	42	0	158	135	0	33	98	26	1	207	78	81	40	4	78	17	31	100	44	25	60	151	56	12	12	70	57	51	16	159	1105
hsa-miR-877-5p	3837	1497	389	1806	901	1330	697	2151	353	334	390	241	219	269	338	353	1071	281	434	0	997	948	0	35	525	278	167	880	985	1896	559	486	602	186	327	265	181	124	263	382	444	191	699	294	598	259	440	135	2637
hsa-miR-4724-5p	9	2	0	0	0	0	1	0	0	0	0	0	0	0	0	0	0	0	0	0	3	0	0	0	1	0	0	7	0	0	0	0	0	0	0	0	0	0	0	0	0	0	0	0	0	0	0	0	9
hsa-miR-1296-3p	6	1	0	0	2	0	0	0	7	0	0	0	1	0	0	0	0	0	0	0	3	1	0	0	0	0	0	0	0	0	0	0	3	0	0	1	0	0	0	0	3	1	0	0	0	0	0	0	7
hsa-miR-5008-5p	0	0	0	0	0	0	0	0	0	0	0	0	0	0	0	0	0	0	0	0	0	0	0	0	0	0	0	3	2	0	0	0	0	0	0	0	0	0	0	0	0	0	0	0	0	0	0	0	2
hsa-miR-27b-5p	6	9	2	6	0	1	0	0	20	0	0	0	0	0	0	0	0	0	0	0	4	2	0	0	2	0	0	9	0	0	0	0	1	0	1	0	0	0	0	0	0	0	0	0	0	0	0	0	5
hsa-miR-301b-3p	45	82	17	32	17	39	5	30	0	5	11	8	9	7	3	13	0	3	4	0	19	22	0	4	41	7	0	32	5	7	3	0	8	1	4	19	4	0	5	24	20	11	3	5	5	19	3	19	173
hsa-miR-5000-3p	0	0	0	0	0	0	0	0	0	0	0	0	0	0	0	0	0	0	0	0	0	0	0	0	0	0	0	0	0	0	0	0	0	0	0	0	0	0	0	0	0	0	0	0	0	0	0	0	0
hsa-miR-1227-3p	16	13	2	13	7	13	6	43	6	4	8	1	5	9	6	3	4	5	4	0	7	14	0	5	13	5	0	8	8	4	4	1	7	0	5	7	3	3	4	4	3	0	0	4	8	1	1	1	40
hsa-miR-6843-3p	0	0	0	0	0	0	0	0	0	0	0	0	0	0	0	0	0	0	0	0	0	0	0	0	0	0	0	0	0	0	0	0	0	0	0	0	0	0	0	0	0	0	0	0	0	0	0	0	0
hsa-miR-659-3p	0	4	0	0	0	2	0	0	0	0	1	0	1	0	0	0	0	2	0	0	0	0	0	0	0	1	0	0	0	0	0	3	0	0	0	0	0	0	0	0	0	0	0	0	0	0	0	1	1
hsa-miR-92a-2-5p	8	0	0	0	0	0	0	0	0	0	0	0	0	5	0	0	0	0	2	0	3	0	0	0	0	0	0	0	0	0	2	0	0	0	0	1	0	0	0	0	0	2	0	4	0	0	0	0	8
hsa-miR-3929	0	0	0	0	0	0	0	0	0	0	0	0	0	0	0	0	0	0	0	0	0	0	0	0	0	0	0	0	0	0	0	0	0	0	0	0	0	0	0	0	0	0	0	0	0	0	0	0	0
hsa-miR-1256	2	0	0	0	0	0	0	0	0	0	0	0	2	0	0	0	0	0	0	0	0	0	0	0	0	0	0	0	0	0	0	0	0	0	0	0	0	0	0	4	2	0	0	0	0	0	0	2	0
hsa-miR-6813-5p	10	15	4	12	0	11	3	14	5	3	3	0	2	2	1	0	0	0	4	0	0	13	0	4	10	1	0	9	1	14	23	0	5	0	2	0	5	2	4	0	6	2	6	0	0	0	0	15	13
hsa-miR-105-5p	0	0	0	0	0	0	0	0	0	0	0	0	0	0	0	0	0	0	0	0	0	0	0	0	0	0	0	0	0	0	0	0	0	0	0	0	0	0	0	0	0	0	0	0	0	0	0	0	0
hsa-miR-4755-3p	36	2	0	1	6	0	1	0	3	1	0	2	2	0	0	0	2	1	0	0	1	0	0	2	0	0	0	0	8	1	0	1	0	0	3	0	1	3	0	1	0	0	1	2	0	0	0	0	21
hsa-miR-7846-3p	0	0	0	0	0	0	0	0	0	0	0	0	0	0	0	0	0	0	0	0	0	0	0	0	0	0	0	0	0	0	0	0	0	0	0	0	0	0	0	0	0	0	0	0	0	0	0	0	0
hsa-miR-1224-3p	0	0	0	0	0	0	0	0	0	0	0	0	0	0	0	0	0	0	0	0	0	0	0	0	0	0	0	0	0	0	0	0	0	0	0	0	0	0	0	0	0	0	0	0	0	0	0	0	0
hsa-miR-199a-3p	73207	310	11187	376	18084	7198	6185	14417	2968	93	5182	29	67	187	3354	165	6308	38	217	7	19480	6517	0	3914	10866	871	0	164	0	7724	6718	60	4451	1188	24	48	52	4928	29	7998	771	2190	159	4446	181	2955	1815	10302	102485
hsa-miR-6737-3p	0	2	0	6	2	3	0	0	0	6	3	0	0	0	0	0	0	0	2	0	2	3	0	1	0	3	0	2	0	2	1	0	5	0	1	0	0	0	0	3	1	0	8	5	0	0	0	9	12
hsa-miR-125b-1-3p	13	15	0	0	1	0	0	0	0	0	0	0	0	3	0	0	0	3	9	0	4	0	0	0	14	0	0	8	0	9	0	7	0	1	0	0	0	0	0	0	0	0	0	11	0	4	0	4	33
hsa-miR-4774-5p	0	0	0	0	0	0	0	0	0	0	0	0	0	0	0	0	0	0	0	0	0	0	0	0	0	0	0	0	0	0	0	0	0	0	0	0	0	0	0	0	0	0	0	0	0	0	0	0	0
hsa-miR-30d-3p	179	160	44	86	90	88	35	122	1	6	46	10	14	7	14	7	22	8	6	0	59	27	0	10	67	1	0	61	25	34	25	12	5	3	10	20	3	5	7	25	19	6	10	22	21	21	10	20	468
hsa-miR-32-3p	52	12	9	36	16	3	0	14	0	0	7	1	2	0	1	0	17	7	5	0	9	2	0	0	8	0	0	8	7	0	3	3	7	0	1	0	0	2	4	5	2	0	3	1	14	5	0	6	52
hsa-miR-1307-5p	151602	10772	1033	5430	1891	1092	506	1233	156	147	437	419	793	276	571	327	1186	487	398	0	2327	602	7	474	1095	91	33	2326	1067	1424	407	157	458	45	205	738	228	416	260	770	518	115	221	281	187	172	121	957	31187
hsa-miR-4500	0	0	0	0	0	0	0	0	0	0	0	0	0	0	0	0	0	0	0	0	0	0	0	0	0	0	0	0	0	0	0	0	0	0	0	0	0	0	0	0	0	0	0	0	0	0	0	0	0
hsa-miR-4435	0	0	0	0	0	0	0	0	0	0	0	0	0	0	0	0	0	0	0	0	0	0	0	0	0	0	0	0	0	0	0	0	0	0	0	0	0	0	0	0	0	0	0	0	0	0	0	0	0
hsa-miR-6798-3p	0	0	1	0	0	0	0	0	0	0	0	0	0	0	0	0	0	0	0	0	0	0	0	0	0	0	0	0	0	0	0	0	0	0	0	0	0	0	0	0	0	0	0	0	0	0	0	0	0
hsa-miR-708-5p	9	2	7	18	0	3	4	0	0	0	1	0	7	3	7	0	0	10	3	0	2	0	0	1	23	0	0	0	5	1	0	0	0	2	3	0	0	0	1	2	1	0	0	0	0	0	0	2	121
hsa-miR-525-3p	0	0	0	0	0	0	0	0	0	0	0	0	0	0	0	0	0	0	0	0	0	0	0	0	0	0	0	0	0	0	0	0	0	0	0	0	0	0	0	0	0	0	0	0	0	0	0	0	0
hsa-miR-488-3p	0	0	0	0	0	0	0	0	0	0	0	0	2	0	0	0	0	0	0	0	3	0	0	0	0	0	0	0	0	0	0	0	0	0	0	0	0	0	0	0	0	0	4	0	0	0	0	0	0
hsa-miR-4466	292	86	14	68	115	109	75	42	69	28	56	39	22	7	10	48	8	24	41	0	32	8	0	24	238	23	0	26	72	128	19	36	35	2	10	15	8	5	0	33	26	21	90	46	17	24	7	39	51
hsa-miR-2467-3p	0	0	0	0	0	0	0	0	0	0	0	3	0	0	0	0	0	0	0	0	0	0	0	0	0	0	0	0	0	0	0	0	0	0	0	0	0	0	0	0	0	0	0	0	0	0	0	0	0
hsa-miR-4769-3p	0	0	0	0	0	0	0	0	0	0	0	0	0	0	0	0	0	0	0	0	0	0	0	0	0	0	0	0	0	0	0	0	0	0	0	0	0	0	0	0	0	0	0	0	0	0	0	0	0
hsa-miR-1910-5p	1	0	0	0	1	0	0	0	0	0	0	1	1	0	0	0	0	0	0	0	0	0	0	0	0	0	0	2	0	6	0	0	0	0	0	0	0	0	0	0	0	0	0	0	0	0	0	0	1
hsa-miR-6764-5p	4	7	1	7	0	0	0	1	3	0	2	1	4	0	0	0	0	0	0	0	0	1	0	1	4	0	0	3	0	0	0	0	0	0	0	1	0	0	0	3	7	2	0	0	1	3	0	8	23
hsa-miR-3928-5p	0	0	0	0	0	0	0	0	0	0	0	0	0	0	0	0	0	0	0	0	0	0	0	0	0	0	0	0	0	0	0	0	0	0	0	0	0	0	0	0	0	0	0	0	0	0	0	0	0
hsa-miR-548y	0	0	0	0	0	0	0	0	0	0	0	0	0	0	0	0	0	0	0	0	0	0	0	0	0	0	0	0	0	0	0	0	0	0	0	0	0	0	0	0	0	0	0	0	0	0	0	0	3
hsa-miR-548ab	0	0	0	0	0	0	0	0	0	0	0	0	0	0	0	0	0	0	0	0	0	0	0	0	0	0	0	0	0	0	0	0	0	0	0	0	0	0	3	0	0	0	0	0	0	0	0	0	0
hsa-miR-181a-3p	101	19	13	39	39	7	10	20	1	4	25	4	4	6	13	17	68	12	1	0	38	8	0	9	25	0	0	58	8	16	12	6	5	3	6	9	2	1	4	23	16	2	5	11	2	6	3	10	232
hsa-miR-664a-5p	58	4	2	32	0	0	8	0	0	1	3	3	1	0	18	0	0	2	2	0	3	3	0	0	2	0	0	0	7	1	2	0	20	0	2	0	0	0	0	1	6	0	0	11	0	0	0	10	39
hsa-miR-34a-5p	8654	2368	432	1182	483	753	214	878	109	265	284	74	96	188	295	94	355	169	180	0	787	222	0	48	907	28	3	450	179	502	158	152	124	92	280	164	84	137	262	268	220	84	185	206	114	57	82	170	4096
hsa-miR-4279	0	0	0	0	0	0	0	0	0	0	0	0	0	0	0	0	0	0	0	0	0	0	0	0	0	0	0	0	0	0	0	0	0	0	0	0	0	0	0	0	0	0	0	0	0	0	0	0	0
hsa-miR-466	0	0	0	0	0	0	0	0	0	0	0	0	0	0	0	0	0	0	0	0	0	0	0	0	0	0	0	0	0	0	0	0	0	0	0	0	0	0	0	0	0	0	0	0	0	0	0	0	0
hsa-miR-335-5p	20589	2237	2521	6078	1313	1288	763	2894	511	293	1085	320	479	789	600	331	714	420	686	0	1983	1903	0	524	1062	195	13	2278	859	692	1206	813	1321	94	903	432	385	1246	1295	1189	1003	578	1336	1907	397	1235	438	1310	12085
hsa-miR-5588-3p	0	0	0	0	2	0	0	0	0	0	0	0	0	0	0	0	0	0	0	0	0	0	0	0	0	0	0	0	0	0	0	0	0	0	0	0	0	0	0	0	0	0	0	0	0	0	0	0	0
hsa-miR-4425	3	0	0	0	0	0	0	0	0	0	0	0	0	0	0	0	0	0	0	0	0	0	0	0	0	0	0	0	0	0	0	0	0	0	0	0	0	0	0	0	0	0	0	0	0	0	0	0	0
hsa-miR-219b-3p	0	0	0	0	3	0	0	0	0	0	0	0	0	0	0	0	0	0	0	0	0	0	0	0	0	0	0	0	0	0	0	0	0	0	0	0	0	0	0	0	0	0	0	0	0	0	0	0	0
hsa-miR-6848-3p	0	0	0	0	0	0	0	0	0	0	0	0	0	0	0	0	0	0	0	0	0	0	0	0	0	0	0	0	0	0	0	0	0	0	0	0	0	0	0	0	0	0	0	0	0	0	0	0	0
hsa-miR-26a-5p	125486	56522	39497	66676	43434	34674	14511	41347	7205	10643	14199	12718	12697	9752	9445	10129	32113	16353	16833	12	78540	16324	7	13298	43383	2575	290	50980	13527	14465	14411	9912	21055	3700	9088	13019	5895	2509	6390	41291	19941	7261	7139	9770	7789	5723	3908	27473	215904
hsa-miR-99b-3p	87	104	15	69	45	27	3	25	3	6	19	12	6	9	8	1	2	5	21	0	60	19	0	5	14	2	0	27	3	17	4	3	6	1	9	3	6	2	3	11	17	0	8	9	14	1	2	0	85
hsa-miR-6769a-5p	0	0	0	7	0	0	0	0	0	0	0	0	0	0	0	0	0	0	0	0	0	0	0	0	0	0	0	0	0	0	0	0	0	0	0	0	0	0	0	0	0	0	0	0	0	0	0	0	2
hsa-miR-16-2-3p	82	23	7	73	7	9	13	29	11	2	5	2	2	2	8	1	0	4	0	0	17	6	0	1	3	0	0	9	3	0	3	5	14	1	5	2	4	6	9	17	2	5	9	10	3	0	0	13	195
hsa-miR-320a	991277	37125	22576	43062	24267	30725	13912	74248	2594	8668	9259	15076	3887	8198	13949	6409	13700	5048	9503	6	42734	23742	1	2469	34203	6246	124	17826	21032	35701	23930	29215	18146	6962	27895	3767	4883	30116	4649	8652	7289	3879	14778	14674	4517	7401	1634	7257	167496
hsa-miR-1225-5p	39	0	5	0	0	16	0	22	0	0	0	11	1	0	0	0	0	0	5	0	7	5	0	0	0	0	0	0	0	11	0	0	0	1	0	4	0	0	0	14	0	0	0	1	7	6	0	1	71
hsa-miR-7843-3p	1	2	0	0	0	1	0	0	0	0	0	0	0	0	0	0	0	0	0	0	0	0	0	0	0	0	0	0	0	0	0	0	0	0	0	0	0	0	0	0	0	0	0	0	0	0	0	1	0
hsa-miR-6819-5p	2	0	0	0	0	0	0	0	1	0	0	0	0	0	1	0	0	0	0	0	0	0	0	0	0	0	0	0	0	0	0	0	0	0	0	0	0	0	0	0	0	0	0	0	0	0	0	0	1
hsa-miR-181a-5p	124856	23875	8010	43521	11992	10551	6200	13580	4206	4093	5584	5246	4763	4382	5613	8366	13379	5754	3997	1	29066	9676	0	2716	6180	887	115	23198	6856	6819	5128	2521	8091	1793	3946	5580	2163	3421	2648	16157	7529	1516	2504	3708	3150	2381	1552	6347	117046
hsa-miR-4662a-3p	0	0	0	0	0	0	0	0	0	0	0	0	0	0	0	0	0	0	0	0	0	0	0	0	0	0	0	0	0	0	0	0	0	0	0	0	0	0	0	0	0	0	0	0	0	0	0	0	0
hsa-miR-6747-3p	2	0	0	0	0	0	0	8	0	0	0	0	0	0	0	0	0	0	0	0	0	0	0	0	3	0	0	0	0	0	0	0	1	0	0	2	0	0	0	0	0	0	0	0	0	0	0	0	1
hsa-miR-4766-3p	3	0	0	0	0	0	0	0	0	2	0	0	0	0	0	0	0	0	0	0	5	0	0	0	1	0	0	0	0	0	1	0	0	0	0	0	2	0	0	0	0	0	0	0	0	0	0	0	0
hsa-miR-190a-5p	1317	193	277	475	334	112	122	422	51	12	72	27	52	80	117	139	288	82	141	0	504	73	0	52	42	12	4	398	95	135	124	91	174	19	134	41	23	14	73	274	38	18	14	41	22	19	27	78	2374
hsa-miR-1245b-3p	0	0	0	0	0	0	0	0	0	0	0	0	0	0	0	0	0	0	0	0	0	0	0	0	0	0	0	0	0	0	0	0	0	0	0	0	0	0	0	0	0	0	0	0	0	0	0	0	0
hsa-miR-6728-3p	0	0	0	0	0	0	0	0	0	0	0	0	0	0	0	0	0	0	0	0	0	0	0	0	0	0	0	0	0	0	0	0	0	0	0	0	0	0	0	0	0	0	0	0	0	0	0	0	0
hsa-miR-6749-3p	5	0	0	1	0	0	0	0	0	0	0	0	0	0	0	1	0	0	0	0	0	0	0	0	0	0	0	0	0	0	3	0	0	2	4	0	0	0	0	0	1	3	5	1	1	0	0	2	0
hsa-miR-7109-5p	0	0	0	0	0	0	0	0	0	0	0	0	0	0	0	0	3	0	0	0	0	1	0	0	0	0	0	0	0	0	0	0	6	0	0	0	0	0	0	0	0	0	0	0	0	0	0	0	14
hsa-miR-4647	0	0	0	0	0	0	0	0	0	0	0	0	0	0	0	3	0	0	0	0	0	0	0	0	0	0	0	0	0	0	0	0	0	0	0	0	0	0	0	0	0	0	0	0	0	0	0	0	0
hsa-miR-1827	0	0	0	0	0	0	0	0	0	0	0	0	0	0	0	0	0	0	0	0	0	0	0	0	0	0	0	0	0	0	0	0	0	0	3	0	0	0	0	0	0	0	0	0	0	0	6	0	0
hsa-miR-3165	0	0	0	0	0	0	0	0	0	0	0	0	0	0	0	0	0	0	0	0	0	0	0	0	0	0	0	0	0	0	0	0	0	0	0	0	0	0	0	0	0	0	0	0	0	0	0	0	4
hsa-miR-5695	0	0	6	10	0	0	5	4	0	0	0	0	0	0	1	0	0	0	0	0	3	0	0	2	0	0	0	3	0	0	1	0	2	0	0	0	0	0	0	0	0	0	0	0	0	0	0	0	8
hsa-miR-548c-3p	0	0	3	0	0	0	0	0	0	1	0	0	0	0	0	0	0	0	0	0	1	3	0	0	0	0	0	0	0	0	0	4	0	0	0	0	0	0	0	0	0	0	1	0	0	0	0	0	9
hsa-miR-1299	266	5	7	0	0	0	7	4	8	0	3	3	3	6	0	9	25	3	0	0	19	98	0	0	0	0	0	7	9	0	0	2	0	0	2	2	0	4	3	0	5	0	8	0	3	1	0	0	3
hsa-miR-374c-3p	597	1187	64	98	9	131	37	625	2	94	12	101	16	6	32	99	215	111	174	0	337	7	0	75	41	30	1	94	56	150	3	0	132	57	124	37	7	7	20	298	13	35	21	184	1	52	3	29	1570
hsa-miR-4701-3p	0	0	0	0	0	4	0	0	0	0	0	0	0	0	0	0	0	0	0	0	0	0	0	0	0	0	0	0	0	0	0	0	0	0	0	0	0	0	0	0	0	2	0	0	0	0	0	0	0
hsa-miR-6731-5p	0	10	0	0	0	0	0	0	0	14	6	0	0	0	0	0	0	0	0	0	6	9	0	0	0	2	0	0	0	0	0	0	2	0	0	0	0	0	0	8	0	0	0	0	0	0	0	0	6
hsa-miR-6131	7	0	0	0	1	1	0	0	1	3	1	3	1	2	2	2	0	0	0	0	0	0	0	1	0	0	0	0	0	0	5	0	0	0	0	1	0	0	0	0	0	0	0	0	0	0	0	1	0
hsa-miR-3130-3p	403	3	5	7	16	10	5	1	52	31	3	11	2	0	1	4	13	0	4	0	20	0	0	14	0	0	0	24	44	8	0	1	0	0	0	9	0	2	0	0	0	12	23	0	10	9	0	1	7
hsa-miR-6845-3p	0	0	0	0	0	0	0	0	0	0	0	0	0	0	0	0	0	0	0	0	0	0	0	0	0	0	0	0	0	0	0	0	0	0	0	0	0	0	0	0	0	0	0	0	0	0	0	0	0
hsa-miR-320b	61137	1387	1060	2066	855	630	525	1505	225	256	443	741	276	459	465	321	438	135	536	0	1165	631	0	190	1680	172	6	886	707	769	560	675	806	145	819	225	210	2760	237	349	208	126	561	266	304	255	143	312	2699
hsa-miR-505-5p	191	32	54	168	44	23	55	176	36	8	49	9	19	8	64	12	60	42	17	0	72	16	0	8	91	2	0	45	20	12	31	27	19	6	72	9	24	9	34	20	27	3	10	21	31	0	0	32	566
hsa-miR-4639-5p	1	0	0	0	0	0	0	0	0	0	0	0	0	0	0	0	0	0	0	0	0	0	0	0	0	0	0	0	0	0	0	0	0	0	0	0	0	0	0	0	0	0	0	0	0	0	0	0	0
hsa-miR-1264	0	0	0	0	0	0	0	0	0	0	0	0	0	0	0	0	0	0	0	0	0	0	0	0	0	0	0	0	0	0	0	0	0	0	0	0	0	0	0	0	0	0	0	0	0	0	0	0	0
hsa-miR-4729	1	0	0	0	0	0	4	0	0	0	0	0	0	0	0	0	0	0	0	0	0	0	0	0	0	0	0	0	2	0	0	0	0	0	0	0	0	1	0	0	0	0	0	0	0	0	0	0	0
hsa-miR-6781-5p	0	0	0	12	0	0	0	0	0	5	0	2	0	0	0	0	0	0	6	0	0	4	0	0	0	0	0	0	4	18	0	0	1	0	2	0	0	0	0	0	0	0	0	0	0	0	0	0	0
hsa-miR-5583-3p	9	0	0	3	0	0	0	0	0	0	0	0	0	2	0	0	0	0	0	0	3	0	0	0	0	0	0	0	0	0	0	0	0	3	0	0	0	0	3	0	0	0	3	0	0	0	0	2	19
hsa-miR-6822-5p	15	0	0	1	0	0	0	0	0	0	0	0	0	0	0	0	0	0	0	0	3	0	0	0	0	0	0	0	0	0	0	0	0	0	0	0	0	0	0	0	0	0	0	0	0	0	0	0	7
hsa-miR-3188	9	3	7	3	0	12	0	0	0	7	0	4	0	2	2	0	0	0	11	0	14	6	0	6	0	0	0	14	6	7	3	0	0	0	0	8	0	2	1	9	5	3	7	0	0	0	0	3	56
hsa-miR-3664-5p	0	0	0	0	0	0	0	0	0	0	0	0	0	0	0	0	0	0	0	0	0	0	0	0	0	0	0	0	0	0	0	0	0	0	0	0	0	0	0	0	0	0	0	0	0	0	0	0	0
hsa-miR-192-5p	10482	4384	1115	4393	2181	2615	593	2313	489	553	1036	490	913	170	630	527	1562	779	670	0	923	418	0	371	2066	93	12	2342	544	447	504	227	589	395	484	840	760	312	198	1213	484	175	339	175	1080	149	214	767	13845
hsa-let-7a-5p	208038	21568	47616	81994	54725	31573	29959	104451	7233	4106	30527	12744	15268	25128	26662	16481	45539	11328	28457	22	126186	13712	9	10482	22408	3139	169	60778	15775	20252	38038	27093	29805	2507	22833	9187	9188	8744	26118	70537	19026	4601	13472	25356	8512	4954	5180	21459	197767
hsa-miR-7-5p	920	649	396	1297	257	137	89	459	35	36	124	41	167	104	173	20	205	164	77	0	283	41	0	44	831	19	1	323	279	148	49	99	69	91	422	50	415	72	147	143	91	53	72	66	81	9	46	114	4778
hsa-miR-548l	345	34	39	253	19	19	20	23	4	1	30	2	5	12	16	6	18	16	13	0	20	16	0	3	15	1	0	40	8	11	7	25	18	2	27	13	17	15	8	13	15	10	0	3	2	1	1	19	311
hsa-miR-3136-5p	0	0	0	10	0	0	0	0	0	0	0	0	0	0	0	0	0	0	0	0	0	0	0	0	0	0	0	0	5	0	0	0	0	0	0	0	1	0	0	4	0	0	0	0	0	0	0	2	8
hsa-miR-1283	69	6	0	0	5	0	0	10	0	2	5	2	0	1	11	0	14	0	0	0	12	0	0	0	0	0	0	5	5	0	0	0	0	0	0	0	0	1	4	0	0	1	0	0	0	0	5	0	22
hsa-miR-499a-3p	2	1	0	0	4	1	0	0	0	2	0	0	0	0	0	0	0	0	0	0	1	3	0	0	0	0	0	0	0	0	0	0	0	0	0	0	0	0	0	0	0	0	0	0	0	0	0	0	2
hsa-miR-6729-3p	0	0	0	0	0	0	0	0	0	0	0	0	0	0	0	0	5	0	0	0	0	0	0	0	0	0	0	1	0	0	0	0	4	0	1	0	0	0	0	0	0	0	0	0	0	0	0	1	1
hsa-miR-629-3p	119	54	10	240	61	19	27	20	9	1	25	1	27	10	20	12	17	9	11	0	17	17	0	12	28	7	0	52	33	15	11	4	22	2	8	6	5	4	8	12	4	1	6	12	24	6	4	23	161
hsa-miR-5006-3p	7	7	0	3	2	2	0	0	0	0	0	0	0	0	0	0	0	0	0	0	1	0	0	0	0	0	0	4	0	5	4	0	0	0	0	0	1	0	0	4	0	0	0	0	2	0	0	3	11
hsa-miR-412-3p	0	0	0	0	0	0	0	0	0	0	0	0	0	0	0	0	0	0	0	0	0	0	0	0	2	0	0	1	0	0	0	0	0	0	0	0	0	0	0	0	0	0	0	0	0	0	0	0	0
hsa-miR-130b-3p	5811	4712	684	3184	1032	950	315	1051	204	129	569	358	350	293	327	239	557	425	403	0	887	1191	0	287	551	163	3	963	389	458	208	180	581	100	700	464	325	247	198	607	550	116	270	431	334	703	121	967	12435
hsa-let-7c-5p	10942	1062	2125	3088	1868	2476	3666	4230	423	202	1182	1133	1605	938	816	584	1775	475	1124	0	4331	1548	0	716	2200	159	7	2339	696	933	1441	1298	1206	230	2034	441	692	326	828	2456	673	163	464	765	1197	295	1052	1403	7088
hsa-miR-548z	17	2	0	0	0	0	0	0	0	1	3	0	0	2	0	0	0	4	0	0	3	1	0	0	0	0	0	4	0	0	2	0	0	0	0	0	0	0	0	0	2	0	0	0	0	0	0	0	10
hsa-miR-518d-3p	0	1	0	0	0	0	0	0	0	0	0	0	0	0	0	0	0	0	0	0	0	0	0	0	0	0	0	0	0	2	0	0	0	0	0	0	0	0	0	0	0	0	0	0	0	0	0	0	0
hsa-miR-203a-3p	62	31	7	19	73	26	5	14	4	0	21	5	4	3	22	18	0	4	17	0	33	1	0	4	7	2	0	28	5	20	1	0	2	4	7	3	13	5	10	6	4	1	3	7	3	0	3	5	67
hsa-miR-377-3p	520	1613	534	281	383	602	104	272	125	16	103	57	59	37	71	72	124	104	180	0	340	476	0	199	149	36	6	285	108	264	164	29	136	14	127	168	27	76	31	291	355	205	138	200	46	195	106	261	867
hsa-miR-6783-3p	0	0	0	0	0	0	0	0	0	0	0	0	0	0	0	0	0	0	0	0	0	0	0	0	0	0	0	0	0	0	0	0	0	0	0	0	0	0	0	0	0	0	0	0	0	0	0	0	0
hsa-miR-4319	0	0	0	0	0	0	0	0	0	0	0	0	0	0	0	0	0	0	0	0	0	0	0	0	0	0	0	0	0	0	0	0	0	0	0	0	0	0	0	0	0	0	0	0	0	0	0	0	0
hsa-miR-6746-5p	0	0	0	0	0	1	0	0	0	0	0	0	0	0	0	0	0	0	0	0	0	0	0	0	0	0	0	0	0	0	0	2	0	0	0	0	0	2	0	2	1	0	0	0	0	0	0	0	12
hsa-miR-6815-5p	0	0	0	0	5	0	0	0	0	0	0	0	1	0	0	0	0	0	0	0	0	0	0	0	0	0	0	0	0	0	2	0	0	0	0	0	3	0	0	0	0	0	0	8	0	0	0	0	3
hsa-miR-6772-3p	0	0	0	0	0	0	0	0	0	0	0	0	0	0	0	0	0	0	0	0	0	0	0	0	0	0	0	0	0	0	0	0	0	0	0	0	0	0	0	0	0	0	0	0	0	0	0	0	0
hsa-miR-6841-5p	0	0	0	0	0	0	0	0	0	0	0	0	0	0	0	0	0	0	0	0	0	0	0	0	0	0	0	0	0	0	0	0	0	0	0	0	0	0	0	0	0	0	0	0	0	0	0	0	0
hsa-miR-374c-5p	0	0	0	0	0	0	0	0	0	0	0	0	0	0	0	0	0	0	0	0	0	0	0	0	0	0	0	0	0	0	0	0	0	0	0	0	0	0	0	0	0	0	0	0	0	0	0	0	0
hsa-miR-137	2	3	0	0	1	0	0	0	0	0	0	0	0	0	1	0	0	1	2	0	0	0	0	0	1	0	0	0	0	0	0	0	0	0	0	0	0	0	0	0	0	0	0	0	0	0	0	0	2
hsa-miR-199b-3p	691	26457	162	40129	75	283	277	195	29	1615	14	2120	3960	3024	19	2030	16	3620	4446	0	1007	475	0	223	368	17	100	17693	5341	85	192	2554	268	6	3462	5214	1824	38	4411	46	9027	33	7348	324	3450	295	40	138	315
hsa-miR-874-3p	2719	307	103	1208	209	145	58	131	74	69	75	95	78	74	135	213	202	51	75	1	272	90	0	61	52	20	0	534	103	225	53	32	105	13	36	65	15	45	51	86	40	15	20	31	51	30	23	54	1220
hsa-miR-4639-3p	0	0	0	0	0	0	0	0	0	0	0	0	0	0	0	0	0	0	0	0	0	0	0	0	0	0	0	0	0	0	0	0	0	0	0	0	0	0	0	0	0	0	0	0	0	0	0	0	0
hsa-miR-6165	0	0	0	0	0	0	0	0	0	0	0	0	0	0	0	0	0	0	0	0	0	0	0	0	0	0	0	0	0	0	0	0	0	0	0	0	0	0	0	0	0	0	0	0	0	0	0	0	0
hsa-miR-454-3p	1662	350	168	525	239	214	61	399	27	81	66	56	49	146	134	164	194	81	171	0	567	140	0	49	127	15	2	263	95	101	130	60	187	33	96	61	40	27	60	394	178	32	39	71	31	63	37	94	1354
hsa-miR-331-3p	305	173	62	152	64	64	27	68	19	24	11	25	12	5	11	22	35	11	31	0	66	37	0	8	75	8	1	110	35	31	19	14	36	4	8	22	6	4	11	46	41	8	23	44	24	17	8	24	395
hsa-miR-1278	0	0	0	0	0	0	0	0	0	0	0	0	0	0	0	0	0	0	0	0	0	0	0	0	0	0	0	0	0	0	0	0	0	0	0	0	0	0	0	0	0	0	0	0	0	0	0	0	0
hsa-miR-187-3p	18	31	9	7	7	6	0	0	0	0	1	0	1	0	0	2	5	0	0	0	2	8	0	0	6	2	0	11	0	0	0	0	1	0	2	0	0	1	3	6	2	0	0	1	0	0	0	1	24
hsa-miR-6865-5p	0	0	0	0	0	0	0	0	0	0	0	0	0	0	0	0	0	0	0	0	0	0	0	0	0	0	0	0	0	0	0	0	0	0	0	0	0	0	0	0	0	0	0	0	0	0	0	0	0
hsa-miR-5699-3p	0	0	0	0	0	0	0	0	0	0	0	0	0	0	0	0	0	0	0	0	0	0	0	0	0	0	0	0	0	0	0	0	0	0	0	0	0	0	0	0	0	0	0	0	0	0	0	0	0
hsa-miR-3150a-3p	20	15	1	6	0	0	3	0	1	0	1	0	0	4	0	0	0	0	0	0	2	5	0	0	1	0	0	3	9	0	4	2	0	0	0	1	0	0	0	4	0	4	0	4	0	0	0	4	48
hsa-miR-6746-3p	2	0	0	1	0	0	0	0	0	0	0	0	0	0	0	0	0	0	0	0	0	0	0	0	0	0	0	0	0	0	0	0	0	0	0	0	0	0	0	0	1	0	0	0	0	0	0	0	0
hsa-miR-6720-3p	0	0	0	0	0	0	0	0	0	0	0	0	0	0	0	0	0	0	0	0	0	0	0	0	0	0	0	0	0	0	0	0	0	0	0	0	0	0	0	0	0	0	0	0	0	0	0	0	5
hsa-miR-4433b-3p	1237	560	177	196	451	325	153	482	208	92	231	99	39	8	18	124	74	187	124	0	308	239	0	83	817	67	2	415	427	651	144	35	104	6	71	61	11	17	16	97	205	238	427	122	166	91	45	254	2150
hsa-miR-523-3p	0	0	0	0	0	0	0	0	0	0	0	0	0	0	0	0	0	0	0	0	0	0	0	0	0	0	0	0	0	0	0	0	0	0	0	0	0	0	0	0	0	0	0	0	0	0	0	0	0
hsa-miR-874-5p	87	47	25	40	13	21	4	7	12	3	4	10	9	9	9	8	21	5	9	0	71	14	0	5	4	4	0	30	6	25	1	5	14	10	2	9	5	2	7	29	11	8	3	6	0	1	0	2	126
hsa-miR-577	0	0	0	0	5	0	0	0	0	0	0	1	0	0	1	0	0	3	0	0	0	0	0	0	0	0	0	0	0	0	1	0	0	0	0	0	0	0	0	0	0	0	0	0	0	0	0	0	0
hsa-miR-6505-3p	0	0	0	0	0	0	0	0	0	0	0	0	0	0	0	0	0	0	0	0	0	0	0	0	0	0	0	0	0	0	0	0	0	0	0	0	0	0	0	0	0	0	0	0	0	0	0	0	4
hsa-miR-579-3p	31	6	6	81	9	8	2	0	4	3	2	0	16	2	2	0	0	4	0	0	5	2	0	8	0	1	0	20	4	10	1	0	6	0	1	5	0	6	5	9	0	0	6	1	1	1	2	2	84
hsa-miR-382-5p	231	267	98	324	213	203	10	43	7	12	77	31	32	15	97	25	11	32	28	0	227	233	0	9	20	21	0	199	41	131	116	4	14	7	21	18	32	34	23	108	77	19	12	42	12	41	2	60	308
hsa-miR-4473	0	0	0	0	0	1	0	0	0	0	0	0	0	0	0	0	0	0	0	0	0	0	0	0	0	0	0	0	0	0	0	0	0	0	0	0	0	0	0	0	0	0	0	0	0	0	0	0	5
hsa-miR-1973	0	0	0	0	0	2	0	0	0	0	0	0	0	0	0	0	0	1	0	0	0	0	0	0	2	0	0	0	0	0	0	0	0	0	0	0	0	0	0	0	1	0	0	0	0	0	0	0	0
hsa-miR-6786-5p	0	0	0	0	0	0	0	0	0	0	0	0	0	0	0	0	0	0	0	0	0	0	0	0	0	0	0	0	0	0	0	0	0	0	0	0	0	0	0	0	0	0	0	0	0	0	0	0	0
hsa-miR-218-1-3p	0	0	0	0	0	0	0	0	0	0	0	0	0	0	0	0	0	0	0	0	0	0	0	0	0	0	0	0	0	0	0	0	0	0	0	0	0	0	0	0	0	0	0	0	0	0	0	0	0
hsa-miR-3129-3p	0	0	0	0	0	0	0	0	0	0	0	0	0	0	0	0	0	0	0	0	0	0	0	0	0	0	0	0	0	0	0	0	0	0	0	0	0	0	0	0	0	0	0	0	0	0	0	0	0
hsa-miR-6866-5p	0	1	0	7	0	0	0	0	0	0	0	0	0	0	0	0	0	0	0	0	0	0	0	2	0	0	0	0	0	0	0	0	2	0	0	0	0	0	0	0	0	0	3	0	0	0	0	1	0
hsa-miR-3115	0	6	16	0	0	6	2	0	0	0	0	3	0	0	4	0	0	4	0	0	6	0	0	0	6	2	0	10	0	0	0	0	8	1	0	0	0	1	0	0	0	0	0	6	0	1	0	4	57
hsa-miR-6888-5p	0	0	0	0	0	0	0	0	0	0	0	0	0	0	0	0	0	0	0	0	0	0	0	0	0	0	0	0	0	0	0	0	0	0	0	0	0	0	0	0	0	0	0	0	0	0	0	0	0
hsa-miR-4746-5p	0	5	0	5	0	5	0	0	0	0	0	0	1	0	0	6	5	0	0	0	0	1	0	0	0	0	0	0	0	8	0	0	0	1	1	0	0	0	0	1	3	2	2	4	0	0	0	1	11
hsa-miR-107	98	50	8	37	11	37	9	18	1	8	5	8	0	14	22	17	27	8	10	0	66	13	0	2	34	2	0	61	5	0	12	9	15	1	0	2	0	0	1	66	17	6	31	29	7	5	0	4	185
hsa-miR-5010-3p	19	9	1	18	2	14	2	10	3	2	1	0	1	1	6	3	2	3	0	0	9	0	0	0	2	2	0	15	5	0	3	0	5	0	1	0	1	0	0	4	2	0	0	2	2	1	0	0	16
hsa-miR-5003-5p	0	4	0	5	0	0	0	7	0	6	0	0	0	0	0	0	0	0	0	0	0	0	0	0	0	0	0	2	0	0	0	0	1	0	0	0	0	0	0	0	0	0	0	0	0	0	0	0	0
hsa-miR-4804-5p	0	0	0	0	7	0	0	0	0	0	0	0	0	0	0	0	0	0	0	0	0	0	0	0	0	0	0	0	0	0	0	0	0	0	0	0	3	0	0	0	0	0	0	0	0	0	0	5	3
hsa-miR-376a-5p	1	9	1	0	0	2	0	0	0	0	0	0	0	0	0	0	0	0	0	0	7	0	0	0	0	0	0	0	0	0	0	0	0	0	0	0	0	0	0	0	0	0	0	0	0	0	0	0	1
hsa-miR-188-5p	15948	1533	312	1289	425	216	145	262	61	98	81	190	137	92	200	127	206	126	131	1	538	230	0	113	163	26	2	495	288	186	126	71	262	121	104	161	84	208	99	430	72	25	48	46	57	77	5	191	3253
hsa-miR-3678-5p	0	0	0	0	0	0	0	0	0	0	0	0	0	0	0	0	0	0	0	0	0	0	0	0	0	0	0	0	0	0	0	0	0	0	0	0	0	0	0	0	0	0	0	0	0	0	0	0	0
hsa-miR-6507-5p	0	1	0	0	0	0	0	0	0	0	7	0	2	0	0	0	0	0	0	0	0	0	0	0	0	0	0	0	0	0	1	0	0	1	0	0	0	0	0	4	0	0	9	0	0	0	0	0	11
hsa-miR-7978	0	0	0	0	0	0	0	0	0	0	0	0	0	0	0	0	0	0	0	0	0	0	0	0	0	0	0	0	0	0	0	0	0	0	0	0	0	0	0	0	0	0	0	0	0	0	0	0	0
hsa-miR-6873-3p	0	0	0	0	1	0	0	0	0	0	0	0	0	0	0	0	0	0	0	0	0	0	0	0	0	0	0	0	0	0	0	0	0	0	0	0	0	2	0	0	0	0	0	0	0	0	0	0	0
hsa-miR-4733-3p	0	0	0	0	0	0	0	0	0	0	0	0	0	0	0	0	0	0	0	0	0	0	0	0	0	0	0	0	0	0	0	0	0	0	0	0	0	0	0	0	0	0	0	0	0	0	0	0	0
hsa-miR-495-3p	28	51	33	13	29	42	3	0	3	0	16	4	4	3	9	1	0	19	23	0	11	14	0	10	4	7	1	9	0	11	5	0	1	5	11	12	2	10	9	25	41	15	30	19	1	3	1	29	56
hsa-miR-4507	0	0	0	0	0	0	0	0	7	0	0	0	2	0	8	0	0	0	0	0	0	0	0	0	0	2	0	0	0	0	0	0	0	0	2	0	0	0	0	0	0	0	0	0	0	0	0	0	0
hsa-miR-4775	0	0	1	0	5	4	0	0	0	0	0	0	3	0	0	0	0	3	0	0	0	0	0	0	0	0	0	0	0	0	0	0	0	0	0	0	0	0	1	2	0	0	0	0	2	0	0	0	5
hsa-miR-4671-3p	0	0	0	0	0	0	0	0	0	0	0	0	0	0	0	0	0	0	0	0	0	0	0	0	0	0	0	0	0	0	0	0	0	0	0	0	0	0	0	0	0	0	0	0	0	0	0	0	0
hsa-miR-4658	7	2	0	0	0	0	1	0	0	0	0	0	0	0	0	0	0	0	0	0	0	0	0	0	0	0	0	0	0	0	0	0	6	0	0	0	0	0	0	0	0	0	0	0	0	2	0	0	0
hsa-miR-7845-5p	0	7	0	0	0	0	0	0	0	0	0	0	0	0	0	0	0	0	0	0	0	0	0	0	0	0	0	0	0	0	0	0	0	0	0	0	0	0	0	0	0	0	0	0	0	0	0	1	0
hsa-miR-933	2	0	0	6	1	0	0	0	0	0	0	0	0	0	0	0	0	0	0	0	0	0	0	0	0	0	0	3	0	0	0	0	0	0	0	0	0	0	0	0	0	0	0	0	0	0	0	0	6
hsa-miR-4516	167	51	31	15	134	233	53	97	23	30	16	50	27	16	3	15	19	45	30	0	14	17	0	28	21	25	10	27	57	45	12	8	21	7	15	16	0	2	8	28	17	3	13	35	9	35	0	19	106
hsa-miR-518c-3p	0	0	0	5	0	2	0	0	0	0	0	0	3	0	1	0	16	1	0	0	1	0	0	0	0	0	0	6	0	0	0	0	0	0	0	0	0	1	2	0	0	0	1	0	0	0	0	3	3
hsa-miR-1910-3p	47	3	1	2	8	1	1	12	0	0	0	2	0	0	0	0	0	0	0	0	3	0	0	0	0	0	0	13	0	0	0	0	0	0	0	0	0	0	1	0	0	0	0	0	0	0	0	0	28
hsa-miR-4681	0	0	0	0	0	0	0	0	0	0	0	0	0	0	0	0	0	0	0	0	0	0	0	0	0	0	0	0	0	0	0	0	0	0	0	0	0	0	0	0	0	0	0	0	0	0	0	0	0
hsa-miR-152-5p	0	0	0	0	0	0	0	0	0	0	0	0	0	0	0	0	0	0	0	0	0	0	0	0	0	0	0	0	0	0	0	0	0	0	0	0	0	0	0	0	0	0	0	0	0	0	0	0	0
hsa-miR-409-3p	525	551	213	518	873	679	94	313	56	11	288	20	52	38	309	58	115	61	148	0	517	262	0	164	298	48	2	745	239	340	297	29	124	10	77	74	46	48	39	118	570	97	59	254	276	46	120	182	889
hsa-miR-204-5p	2100	195	196	462	496	484	57	442	122	77	219	77	110	35	147	68	221	123	108	0	675	54	0	32	229	48	2	307	182	280	90	60	146	93	114	49	35	15	86	127	43	8	36	64	126	4	32	13	495
hsa-miR-3940-3p	0	0	3	0	0	1	0	1	0	1	1	0	0	0	0	1	0	0	2	0	0	0	0	0	1	0	0	0	0	1	0	0	0	0	0	0	0	0	0	0	0	0	1	0	0	0	0	3	0
hsa-miR-1249-3p	16	5	19	5	30	60	18	111	16	3	38	4	5	5	29	14	43	10	42	0	19	12	0	4	52	2	0	21	32	48	20	14	24	3	10	9	1	6	16	45	62	22	176	87	75	14	56	5	44
hsa-miR-4787-3p	0	0	0	0	0	0	0	0	0	0	0	0	0	0	1	0	0	0	0	0	0	0	0	0	0	0	0	3	0	0	0	0	0	0	0	0	0	0	0	0	0	0	0	0	0	0	0	0	0
hsa-miR-218-2-3p	2	0	0	0	0	0	0	0	0	0	0	0	0	0	0	0	0	0	0	0	3	0	0	0	0	0	0	0	0	0	1	0	0	0	0	0	0	0	0	0	0	0	0	0	0	0	0	0	0
hsa-miR-3920	0	2	0	0	0	2	0	0	0	0	0	0	0	0	0	0	0	0	0	0	0	0	0	0	0	0	0	2	0	0	0	0	0	0	0	0	0	0	0	0	0	0	0	0	0	0	0	0	0
hsa-miR-6742-3p	1	0	0	0	0	0	0	0	0	0	0	0	0	0	0	0	0	0	0	0	0	0	0	0	0	0	0	0	0	0	0	0	1	0	0	0	0	0	0	0	0	0	0	0	0	0	0	0	0
hsa-miR-513c-3p	0	0	0	0	0	0	0	0	0	0	0	0	0	0	0	0	0	0	0	0	0	0	0	0	0	0	0	0	0	0	0	0	0	0	0	0	0	0	0	0	0	0	0	0	0	0	0	0	0
hsa-miR-6879-5p	0	0	0	0	0	0	0	0	0	0	0	0	0	0	0	0	0	0	0	0	0	0	0	0	0	0	0	0	0	0	0	0	0	0	0	0	0	0	0	0	0	0	0	0	0	0	0	0	0
hsa-miR-212-5p	0	0	0	0	0	0	0	0	0	0	0	0	0	0	0	0	0	0	0	0	0	0	0	0	0	0	0	0	0	0	0	0	0	0	0	0	0	0	0	0	0	0	0	0	0	0	0	0	0
hsa-miR-519b-5p	0	0	0	0	0	0	0	0	0	0	0	0	0	0	0	0	0	0	0	0	0	4	0	0	0	0	0	0	0	0	0	0	0	0	0	0	0	0	0	0	0	1	0	0	0	0	0	0	7
hsa-miR-6878-3p	0	0	0	0	0	0	0	0	0	0	0	0	0	0	0	0	0	0	0	0	0	0	0	0	0	0	0	0	0	0	0	0	0	0	0	0	0	0	0	0	0	0	0	0	0	0	0	0	0
hsa-miR-889-3p	24	80	38	44	82	55	4	16	6	1	0	4	5	0	5	6	8	3	8	0	19	11	0	13	23	3	0	68	11	22	16	4	9	0	0	0	2	4	2	22	10	6	11	20	29	13	0	37	31
hsa-miR-6796-3p	0	0	0	0	0	0	0	0	0	0	0	0	0	0	0	0	0	0	0	0	0	0	0	0	0	0	0	0	0	0	3	0	0	0	0	0	0	0	0	0	0	3	0	0	0	0	0	0	0
hsa-miR-183-5p	182	42	16	77	32	51	20	69	19	5	15	17	10	20	21	41	69	21	47	0	246	9	0	13	29	10	0	27	39	41	15	19	39	9	34	13	14	7	7	48	11	10	16	5	9	6	5	25	494
hsa-miR-544a	5	55	13	10	30	17	0	0	0	0	3	2	0	0	2	0	0	0	3	0	28	21	0	0	0	3	0	16	3	25	5	1	2	5	2	3	5	1	0	4	22	0	0	4	0	0	0	9	31
hsa-miR-6732-3p	0	1	2	0	1	0	0	1	0	0	0	0	0	1	0	0	0	0	0	0	0	1	0	0	0	0	0	0	0	3	0	0	0	0	0	0	0	0	0	2	0	0	2	0	2	0	0	0	0
hsa-miR-15a-3p	36	31	7	23	7	12	0	1	3	2	3	0	1	2	2	1	7	0	8	0	4	6	0	0	12	1	0	8	1	6	1	2	2	1	3	5	1	0	0	2	4	1	0	4	1	0	1	2	180
hsa-miR-135b-3p	0	0	0	0	0	0	0	0	0	0	0	0	0	0	0	0	0	0	0	0	0	0	0	0	0	0	0	0	0	0	0	0	0	0	0	0	0	2	0	0	0	0	0	0	0	0	0	0	0
hsa-miR-6790-5p	0	0	0	0	0	0	0	0	0	0	0	0	0	0	0	0	0	0	0	0	0	0	0	0	0	0	0	0	0	0	0	0	0	0	0	0	0	0	0	0	0	0	0	0	0	0	0	0	0
hsa-miR-3614-3p	0	1	0	4	0	1	0	0	0	0	0	0	0	0	0	0	0	0	0	0	0	0	0	0	0	0	0	0	0	0	0	0	0	0	0	0	0	0	0	0	0	0	0	0	0	0	0	0	3
hsa-miR-548ai	0	0	0	0	0	0	0	0	0	0	0	0	0	0	0	0	0	0	0	0	0	0	0	1	0	0	0	0	0	0	0	0	0	0	0	0	0	0	0	0	0	0	0	0	0	0	0	0	0
hsa-miR-501-3p	3975	348	118	844	138	169	92	208	116	40	99	65	88	48	96	102	101	45	63	0	219	137	0	52	128	48	0	361	73	151	123	37	265	39	56	48	71	53	48	194	69	33	37	52	46	61	13	82	1264
hsa-miR-574-5p	5342	600	269	1586	277	320	335	1244	258	60	401	40	100	143	241	59	225	58	195	0	526	56	0	43	362	38	1	460	373	193	351	199	544	19	467	82	184	348	160	203	89	49	296	278	189	19	38	76	2921
hsa-miR-33a-3p	7	1	1	5	0	1	0	5	0	0	0	2	0	0	1	0	1	4	3	0	2	1	0	0	5	0	0	0	0	0	2	0	0	0	0	0	0	0	0	1	4	0	0	0	1	0	0	0	7
hsa-miR-4695-5p	0	4	0	0	0	0	0	0	0	0	0	0	0	0	0	0	0	0	0	0	0	0	0	0	0	0	0	0	9	0	0	0	0	0	0	0	0	0	0	0	0	0	0	0	0	0	0	0	0
hsa-miR-1909-5p	3	0	0	0	0	0	0	0	0	0	0	0	0	0	0	0	0	0	0	0	0	0	0	0	0	0	0	0	0	0	0	0	1	0	0	0	0	0	0	0	0	0	0	0	0	0	0	0	3
hsa-miR-1251-3p	0	0	0	0	0	0	0	0	0	0	0	0	0	0	0	0	0	0	0	0	0	0	0	0	0	0	0	0	0	0	0	0	0	0	0	0	0	0	0	0	0	0	0	0	0	0	0	0	0
hsa-miR-4461	0	0	0	0	0	0	0	0	0	0	0	0	0	0	0	0	0	0	0	0	0	0	0	0	0	0	0	0	0	0	0	0	0	0	0	0	0	0	0	0	0	0	0	0	0	0	0	0	0
hsa-miR-103b	3826	942	1863	6694	825	1343	449	2393	16	864	383	493	108	574	865	161	1322	947	115	0	1085	1172	0	420	478	3	1	2002	1469	1355	514	206	1372	485	97	634	826	36	83	1200	16	175	97	304	366	232	36	392	23994
hsa-miR-1226-5p	5	1	0	0	11	0	3	1	0	0	3	0	0	4	5	0	0	2	0	0	0	0	0	0	4	0	0	6	0	0	0	5	1	5	0	0	0	0	0	0	0	0	0	0	0	0	0	0	4
hsa-miR-4657	0	0	0	0	2	0	0	0	0	0	0	0	0	0	2	0	0	0	0	0	1	0	0	4	0	0	0	0	0	0	0	0	0	0	0	0	0	0	0	0	0	0	0	0	0	0	0	0	0
hsa-miR-5095	0	0	0	0	0	0	0	0	0	0	2	0	0	0	0	0	0	0	0	0	0	0	0	0	0	0	0	4	0	0	0	2	0	0	0	0	0	0	0	0	0	0	0	0	0	0	0	0	0
hsa-miR-4767	1	1	0	0	0	0	0	0	0	0	0	0	0	0	0	0	0	0	2	0	0	0	0	0	2	0	0	0	0	0	0	0	1	0	0	0	0	0	0	0	0	0	0	2	0	0	0	0	0
hsa-miR-296-3p	3	1	0	0	7	0	0	0	0	0	0	0	0	0	0	4	0	0	1	0	8	0	0	0	2	0	0	0	0	0	3	0	0	0	0	0	0	0	0	0	0	0	0	0	0	5	0	3	0
hsa-miR-524-3p	0	0	0	0	0	0	0	0	0	0	0	0	0	0	0	0	0	0	0	0	0	0	0	0	0	0	0	0	0	0	0	0	0	0	0	0	0	0	0	0	0	0	0	0	0	0	0	0	0
hsa-miR-655-5p	0	0	0	0	0	0	0	0	0	0	0	0	0	0	0	0	0	0	0	0	0	0	0	0	0	0	0	0	0	0	0	0	0	0	0	0	0	0	0	0	0	0	0	0	0	0	0	0	0
hsa-miR-6720-5p	0	0	0	0	0	0	0	0	0	0	0	0	0	0	0	0	0	0	0	0	0	0	0	0	0	0	0	0	0	0	0	0	0	0	0	0	0	0	0	0	0	0	0	0	0	0	0	0	0
hsa-miR-4423-3p	0	0	0	0	0	0	0	0	0	0	0	0	0	0	0	0	0	0	0	0	0	0	0	0	0	0	0	0	0	0	0	0	1	0	0	0	0	0	0	0	0	0	0	0	0	0	0	2	0
hsa-miR-214-3p	606	205	213	240	178	179	83	203	65	84	58	108	59	53	88	71	82	71	78	0	192	129	0	51	69	4	0	145	156	164	85	33	154	63	38	134	28	52	106	163	66	29	25	55	27	50	19	69	502
hsa-miR-519c-5p	0	0	0	0	0	0	0	4	0	0	0	0	1	0	0	0	0	0	0	0	0	0	0	0	0	0	0	0	0	0	0	0	0	0	0	0	0	0	0	0	0	0	0	0	0	0	0	0	0
hsa-miR-877-3p	2	3	0	8	11	18	1	18	1	1	0	2	1	0	1	3	0	0	1	0	0	4	0	2	4	2	0	1	4	2	2	0	4	0	3	0	3	2	0	2	3	0	1	4	1	2	0	1	6
hsa-miR-1197	2	5	0	0	1	1	1	0	0	0	0	0	0	0	0	0	0	0	0	0	1	1	0	2	0	0	0	2	0	2	0	0	0	0	0	2	0	1	0	0	0	1	1	0	0	2	0	0	4
hsa-miR-3141	0	0	0	0	0	0	0	0	0	0	0	0	0	0	0	0	0	0	0	0	0	0	0	0	0	0	0	0	0	0	0	0	0	0	0	0	0	0	0	0	0	0	0	0	0	0	0	0	0
hsa-miR-6752-3p	0	0	0	0	0	0	0	0	0	0	0	0	0	0	0	0	0	0	0	0	0	0	0	0	0	0	0	0	0	0	0	0	0	0	0	0	0	0	0	0	0	0	0	0	0	0	0	0	0
hsa-miR-6087	50	3	0	2	2	37	17	55	12	0	17	6	2	4	4	0	37	1	0	0	9	0	0	20	14	0	1	27	34	5	11	0	15	0	0	0	12	0	0	13	0	8	10	8	0	0	0	16	16
hsa-miR-21-5p	1027113	122296	35580	282638	51307	22781	22446	40699	28759	8481	9099	9262	16101	11611	16297	17477	24972	13390	12567	5	49029	30869	0	10869	28564	2625	322	72971	23576	18162	21085	9757	41455	5823	14836	14825	16213	28949	14370	45171	21264	5904	7886	10551	7332	13920	3114	26245	390506
hsa-miR-27b-3p	42444	25086	8350	8336	11499	5324	1938	7871	785	3814	3332	2208	2597	1126	2350	894	3799	3557	2132	3	7983	4118	0	3468	3680	723	67	6895	4032	3597	2144	1523	1807	1368	2209	3675	1577	1564	1748	3204	1987	1236	1532	939	1007	1599	941	7287	29909
hsa-miR-6885-3p	2	1	0	0	0	0	0	0	0	0	0	0	0	0	0	0	0	0	0	0	0	0	0	0	0	0	0	2	0	0	0	0	0	0	0	0	0	0	7	0	2	0	1	0	0	5	0	1	1
hsa-miR-346	3	0	0	0	0	0	0	0	0	0	0	0	0	0	0	0	0	0	0	0	0	0	0	0	0	0	0	0	0	0	0	0	0	0	0	0	0	0	0	0	0	0	0	0	0	0	0	0	0
hsa-miR-197-3p	474	864	251	377	612	1055	156	853	176	150	466	168	174	155	208	102	168	144	462	0	225	511	0	167	329	242	8	237	258	355	182	173	259	53	127	94	67	154	181	126	183	59	647	355	361	147	175	197	375
hsa-miR-208b-3p	161	134	21	50	27	11	19	40	6	1	16	9	3	7	18	17	0	29	0	0	8	8	0	1	22	5	0	33	9	15	3	11	6	8	7	3	13	6	1	6	7	2	29	3	3	1	5	12	93
hsa-miR-487b-5p	0	2	0	0	5	0	0	0	0	0	0	0	0	2	0	0	0	1	0	0	3	2	0	0	0	0	0	1	0	6	0	0	0	0	0	0	0	0	0	0	2	0	0	0	1	0	0	0	2
hsa-miR-326	1161	1330	192	977	174	476	110	280	135	71	126	93	74	50	101	85	149	70	87	0	205	393	0	139	166	50	1	419	122	291	78	20	134	3	39	82	32	57	52	75	202	60	104	166	101	92	21	228	2832
hsa-miR-4786-5p	0	0	0	0	0	0	0	0	0	0	0	0	0	0	0	0	0	0	0	0	0	0	0	0	0	0	0	0	0	0	0	0	0	0	0	0	0	0	0	0	0	0	0	0	0	0	0	0	0
hsa-miR-205-3p	48	1	6	8	5	0	0	5	0	0	0	0	0	1	1	2	8	0	2	0	0	0	0	0	0	0	0	4	0	0	2	0	0	0	0	0	0	3	0	0	0	0	2	0	0	0	0	0	0
hsa-miR-4485-5p	0	0	0	0	0	0	0	0	0	0	0	0	0	0	0	0	0	0	0	0	0	0	0	0	0	0	0	0	0	0	0	0	0	0	0	0	0	0	0	0	0	0	0	0	0	0	0	0	0
hsa-miR-24-2-5p	44	5	10	24	6	6	7	9	0	2	2	1	3	3	1	0	12	3	4	0	17	0	0	5	1	0	0	19	7	0	2	2	1	0	0	2	0	0	7	4	6	3	0	0	0	0	0	3	51
hsa-miR-5582-3p	4	10	2	6	3	3	0	0	0	0	0	0	0	0	2	0	0	0	0	0	5	8	0	0	0	0	0	11	0	0	0	0	1	0	0	0	2	0	0	0	4	0	0	3	0	0	0	2	6
hsa-miR-1185-1-3p	78	173	66	35	104	87	24	20	4	1	19	2	19	10	3	15	0	12	3	0	38	45	0	25	29	3	0	134	18	14	8	2	6	0	11	2	5	6	0	13	36	24	3	12	12	30	0	50	252
hsa-miR-548g-5p	0	0	0	0	0	0	0	0	0	0	0	0	0	0	0	0	0	0	0	0	0	0	0	0	0	0	0	2	0	0	0	0	0	0	0	0	0	0	0	0	0	0	0	0	0	0	0	0	3
hsa-miR-513c-5p	0	0	0	0	0	0	0	0	0	0	0	0	0	0	0	0	0	0	0	0	1	0	0	0	0	0	0	0	0	0	0	0	0	0	0	0	0	0	0	0	1	0	0	0	0	0	0	0	1
hsa-miR-4800-5p	170	5	3	0	0	0	0	0	0	0	0	0	0	0	0	0	0	0	0	0	0	0	0	0	0	1	0	0	0	0	10	0	0	0	0	0	0	0	0	0	0	0	0	0	0	0	0	0	0
hsa-miR-145-5p	555	731	105	1020	175	211	35	205	40	11	61	37	86	48	67	65	102	50	161	0	206	48	0	28	107	17	0	296	64	92	52	20	102	29	31	59	48	25	107	149	129	23	58	42	29	27	20	50	778
hsa-miR-6846-3p	0	0	0	0	0	0	0	0	0	0	0	0	0	0	0	0	0	0	0	0	0	0	0	0	0	0	0	0	0	0	0	0	0	0	0	0	0	0	0	0	0	0	0	0	0	0	0	0	0
hsa-miR-4780	0	0	0	0	0	0	0	0	0	0	0	0	0	0	0	0	0	0	0	0	0	0	0	0	0	0	0	0	0	0	0	0	0	0	0	0	0	0	0	0	0	0	0	0	0	0	0	0	0
hsa-miR-4801	0	0	0	0	0	0	0	0	0	0	0	0	0	0	0	0	0	0	0	0	0	0	0	0	0	0	0	0	0	0	0	0	0	0	0	0	0	0	0	0	0	0	0	0	0	0	0	0	0
hsa-miR-602	0	0	0	0	0	0	0	0	0	0	0	0	0	0	0	0	0	0	0	0	0	0	0	0	0	0	0	0	0	0	0	0	0	0	0	0	0	0	0	0	0	0	0	0	0	0	0	0	0
hsa-miR-3529-3p	552	98	103	23	100	129	20	227	0	18	153	37	26	31	62	17	61	33	86	0	93	32	0	28	234	30	1	54	52	77	29	56	10	49	95	32	6	5	43	87	10	8	51	44	0	8	48	39	290
hsa-miR-4661-5p	4	0	0	0	0	10	2	0	0	1	0	0	0	0	0	0	0	0	0	0	0	0	0	0	2	1	0	1	0	0	0	0	0	0	0	0	0	0	0	0	0	0	0	0	0	0	0	0	7
hsa-miR-2355-5p	12	14	4	7	2	11	0	1	0	0	3	0	1	0	1	1	0	2	2	0	1	1	0	1	1	0	0	5	1	6	6	0	0	0	0	4	0	0	0	0	3	3	0	3	4	2	0	5	41
hsa-miR-548as-3p	3	7	1	16	8	11	0	9	0	0	0	0	0	0	0	0	0	0	0	0	0	0	0	0	0	0	0	2	0	0	0	0	0	0	0	0	0	0	2	0	0	0	0	3	0	0	0	3	21
hsa-miR-6817-5p	4	0	0	0	0	0	0	0	0	0	0	0	0	0	0	0	0	0	0	0	0	0	0	0	0	0	0	0	0	0	0	0	0	0	0	0	0	0	0	0	0	0	0	0	0	0	0	0	0
hsa-miR-4768-3p	5	0	0	0	0	0	0	0	0	0	0	0	0	0	0	0	0	0	0	0	0	0	0	0	0	0	0	0	0	0	0	0	0	0	0	0	0	0	0	0	0	0	0	0	0	0	0	0	0
[truncated: 27 more rows]
[truncated: 111 more columns]
