# Supplementary material for: Plasma Extracellular Vesicle MicroRNA Analysis of Alzheimer’s Disease Reveals Dysfunction of a Neural Correlation Network
Source: Research (Wash D C). 2023 Apr 13;6:0114. doi: 10.34133/research.0114 (PMC10202186; doi:10.34133/research.0114)
Supplement: Supplementary 1 — Figs. S1 to S3 Tables S1 to S8 [file research.0114.f1.zip › Table S3. Differentially expressed miRNA.xlsx]

## Sheet: Sheet1
Table S3. Differentially expressed miRNA between AD, MCI and NC.
AD vs NC				MCI vs NC				AD vs MCI
ID	log2FoldChange	PValue	FDR	ID	log2FoldChange	PValue	FDR	ID	log2FoldChange	PValue	FDR
hsa-miR-7975	1.52813	6.77807e-06	0.000130429	hsa-miR-124-3p	-5.15846	3.44696e-24	1.47875e-21	hsa-miR-320e	1.57224	3.62966e-07	9.14675e-06
hsa-miR-6891-5p	1.33971	0.000285707	0.00269279	hsa-miR-9-5p	-4.71024	1.82098e-23	3.906e-21	hsa-miR-6891-5p	1.46255	0.000280873	0.00199402
hsa-miR-124-3p	-4.22328	3.16562e-17	1.19344e-14	hsa-miR-153-3p	-3.23445	3.76616e-17	5.3856e-15	hsa-miR-9-5p	1.35009	1.52143e-06	3.02685e-05
hsa-miR-9-5p	-3.33682	4.81484e-12	6.05065e-10	hsa-miR-9-3p	-2.21252	1.01714e-12	1.09089e-10	hsa-miR-4433a-5p	1.33041	0.00436104	0.0168212
hsa-miR-153-3p	-2.94708	4.40416e-13	8.30184e-11	hsa-miR-129-2-3p	-2.20943	5.24279e-09	3.21308e-07	hsa-miR-320d	1.30495	6.81255e-07	1.60946e-05
hsa-miR-3529-3p	-1.73321	2.14566e-07	1.15559e-05	hsa-miR-218-5p	-1.84758	7.75609e-07	3.32736e-05	hsa-miR-184	1.25464	8.47692e-05	0.000801069
hsa-miR-885-3p	-1.56836	7.44611e-06	0.000133675	hsa-miR-338-3p	-1.76701	5.21364e-11	4.4733e-09	hsa-miR-4433b-3p	1.20426	8.88778e-06	0.000118339
hsa-miR-338-3p	-1.49291	1.50276e-07	1.03245e-05	hsa-miR-127-3p	-1.6349	4.03726e-07	1.92443e-05	hsa-miR-4433a-3p	1.155	0.000427807	0.00267916
hsa-miR-127-3p	-1.46436	4.89924e-06	0.000116699	hsa-miR-411-5p	-1.49389	9.39482e-07	3.66398e-05	hsa-miR-10a-3p	1.12645	1.31305e-06	2.90387e-05
hsa-miR-128-3p	-1.13835	3.18252e-07	1.49976e-05	hsa-miR-125b-5p	-1.45234	4.7146e-09	3.21308e-07	hsa-miR-9-3p	1.09713	9.76097e-08	4.44458e-06
hsa-miR-9-3p	-1.10668	0.000338153	0.00310936	hsa-miR-136-5p	-1.38956	9.92039e-08	5.31981e-06	hsa-miR-410-3p	1.08702	0.000355792	0.00231878
hsa-miR-551b-3p	-1.08361	1.03674e-05	0.000177659	hsa-miR-4433b-3p	-1.34627	0.000155177	0.00313169	hsa-miR-320b	1.0307	1.84606e-07	5.81508e-06
hsa-miR-125b-5p	-1.02325	0.000221681	0.00219931	hsa-miR-379-5p	-1.33229	1.75024e-06	6.25712e-05	hsa-miR-3667-5p	1.02515	0.00261966	0.0106948
				hsa-miR-135a-5p	-1.25314	4.16474e-06	0.00012762	hsa-miR-10b-3p	1.01795	0.000104878	0.000900995
				hsa-miR-487b-3p	-1.20317	2.66564e-05	0.000714725	hsa-miR-451a	-1.42145	3.52284e-12	3.32908e-10
				hsa-miR-3529-3p	-1.11771	0.000230112	0.00389377	hsa-miR-885-3p	-1.12664	0.000320646	0.00212639
