# Supplementary material for: Plasma Extracellular Vesicle MicroRNA Analysis of Alzheimer’s Disease Reveals Dysfunction of a Neural Correlation Network
Source: Research (Wash D C). 2023 Apr 13;6:0114. doi: 10.34133/research.0114 (PMC10202186; doi:10.34133/research.0114)
Supplement: Supplementary 1 — Figs. S1 to S3 Tables S1 to S8 [file research.0114.f1.zip › Table S4. GO functions of 13 modules.xlsx]

## Sheet: Sheet1
Table S3. GO functions of 13 modules
Module	Category	Term	Description	LogP	Log(q-value)	InTerm_InList	Genes	Symbols
M1	M1
1_Summary	Reactome Gene Sets	R-HSA-9675108	Nervous system development	-9.22309	-5.26025	39/577	775,785,1281,1297,1432,1641,1741,1947,2932,3066,3670,3685,3908,4233,4627,4628,5295,5709,6091,6093,6167,6196,6330,6453,6477,7003,7225,7402,9355,9475,9491,9826,10109,10213,23767,57556,57716,80031,83464	CACNA1C,CACNB4,COL3A1,COL9A1,MAPK14,DCX,DLG3,EFNB1,GSK3B,HDAC2,ISL1,ITGAV,LAMA2,MET,MYH9,MYH10,PIK3R1,PSMD3,ROBO1,ROCK1,RPL37,RPS6KA2,SCN4B,ITSN1,SIAH1,TEAD1,TRPC6,UTRN,LHX2,ROCK2,PSMF1,ARHGEF11,ARPC2,PSMD14,FLRT3,SEMA6A,PRX,SEMA6D,APH1B
1_Member	Reactome Gene Sets	R-HSA-9675108	Nervous system development	-9.22309	-5.26025	39/577	775,785,1281,1297,1432,1641,1741,1947,2932,3066,3670,3685,3908,4233,4627,4628,5295,5709,6091,6093,6167,6196,6330,6453,6477,7003,7225,7402,9355,9475,9491,9826,10109,10213,23767,57556,57716,80031,83464	CACNA1C,CACNB4,COL3A1,COL9A1,MAPK14,DCX,DLG3,EFNB1,GSK3B,HDAC2,ISL1,ITGAV,LAMA2,MET,MYH9,MYH10,PIK3R1,PSMD3,ROBO1,ROCK1,RPL37,RPS6KA2,SCN4B,ITSN1,SIAH1,TEAD1,TRPC6,UTRN,LHX2,ROCK2,PSMF1,ARHGEF11,ARPC2,PSMD14,FLRT3,SEMA6A,PRX,SEMA6D,APH1B
1_Member	Reactome Gene Sets	R-HSA-422475	Axon guidance	-7.1244	-3.63868	34/552	775,785,1281,1297,1432,1641,1741,1947,2932,3670,3685,4233,4627,4628,5295,5709,6091,6093,6167,6196,6330,6453,6477,7225,9355,9475,9491,9826,10109,10213,23767,57556,80031,83464	CACNA1C,CACNB4,COL3A1,COL9A1,MAPK14,DCX,DLG3,EFNB1,GSK3B,ISL1,ITGAV,MET,MYH9,MYH10,PIK3R1,PSMD3,ROBO1,ROCK1,RPL37,RPS6KA2,SCN4B,ITSN1,SIAH1,TRPC6,LHX2,ROCK2,PSMF1,ARHGEF11,ARPC2,PSMD14,FLRT3,SEMA6A,SEMA6D,APH1B
M2	M2
1_Summary	GO Molecular Functions	GO:0046332	SMAD binding	-6.92347	-2.96063	9/76	1278,1281,1290,4086,5371,6498,8091,28996,57154,775,1287,64096,3082,867,3479,60,2562,3643,5580,5604,8660,9296,55851,1756,2932,6165,7003,7402,57716,91584,93,51232,130399	COL1A2,COL3A1,COL5A2,SMAD1,PML,SKIL,HMGA2,HIPK2,SMURF1,CACNA1C,COL4A5,GFRA4,HGF,CBL,IGF1,ACTB,GABRB3,INSR,PRKCD,MAP2K1,IRS2,ATP6V1F,PSENEN,DMD,GSK3B,RPL35A,TEAD1,UTRN,PRX,PLXNA4,ACVR2B,CRIM1,ACVR1C
M3	M3
1_Summary	GO Molecular Functions	GO:0001227	DNA-binding transcription repressor activity, RNA polymerase II-specific	-4.31519	-0.662846	14/247	2308,4799,5814,6299,7181,7707,9839,29942,54927,55553,64376,84159,221937,403341	FOXO1,NFX1,PURB,SALL1,NR2C1,ZNF148,ZEB2,PURG,CHCHD3,SOX6,IKZF5,ARID5B,FOXK1,ZBTB34
M4	M4
1_Summary	Reactome Gene Sets	R-HSA-397014	Muscle contraction	-3.58731	-0.0408595	10/207	70,490,776,800,817,2977,6262,6326,23704,28996,2898,2906,3736,3782,6506,6526,11254,23390,123041,2557,121601	ACTC1,ATP2B1,CACNA1D,CALD1,CAMK2D,GUCY1A2,RYR2,SCN2A,KCNE4,HIPK2,GRIK2,GRIN2D,KCNA1,KCNN3,SLC1A2,SLC5A3,SLC6A14,ZDHHC17,SLC24A4,GABRA4,ANO4
1_Member	Reactome Gene Sets	R-HSA-397014	Muscle contraction	-3.58731	-0.0408595	10/207	70,490,776,800,817,2977,6262,6326,23704,28996	ACTC1,ATP2B1,CACNA1D,CALD1,CAMK2D,GUCY1A2,RYR2,SCN2A,KCNE4,HIPK2
1_Member	GO Molecular Functions	GO:0046873	metal ion transmembrane transporter activity	-2.99079	-0.0408595	14/433	490,776,2898,2906,3736,3782,6262,6326,6506,6526,11254,23390,23704,123041	ATP2B1,CACNA1D,GRIK2,GRIN2D,KCNA1,KCNN3,RYR2,SCN2A,SLC1A2,SLC5A3,SLC6A14,ZDHHC17,KCNE4,SLC24A4
M5	M5
1_Summary	GO Molecular Functions	GO:0005388	calcium-transporting ATPase activity	-6.7269	-2.76405	5/9	488,490,491,492,9914,2903,6520,54822,57620,1525,2697,7976,222484,3782,4133,4646,5534,6236,6801,9066	ATP2A2,ATP2B1,ATP2B2,ATP2B3,ATP2C2,GRIN2A,SLC3A2,TRPM7,STIM2,CXADR,GJA1,FZD3,LNX2,KCNN3,MAP2,MYO6,PPP3R1,RRAD,STRN,SYT7
M6	M6
1_Summary	Reactome Gene Sets	R-HSA-9022692	Regulation of MECP2 expression and activity	-7.47134	-3.71443	8/33	1385,4204,23112,26523,27327,28996,79718,192670,5728,5775,896,208,843,983,5325,6829,6874,10000,27244,55240,57459,64769,144455,19,5593,7474,7976,2494,4602,5451,7039,7764,8970,2247,2885,7189,860,4297,8085,84870,10642,160,64750,7175,8021,221400,2332	CREB1,MECP2,TNRC6B,AGO1,TNRC6A,HIPK2,TBL1XR1,AGO4,PTEN,PTPN4,CCND3,AKT2,CASP10,CDK1,PLAGL1,SUPT5H,TAF4,AKT3,SESN1,STEAP3,GATAD2B,MEAF6,E2F7,ABCA1,PRKG2,WNT5A,FZD3,NR5A2,MYB,POU2F1,TGFA,ZNF217,H2BC11,FGF2,GRB2,TRAF6,RUNX2,KMT2A,KMT2D,RSPO3,IGF2BP1,AP2A1,SMURF2,TPR,NUP214,TDRD6,FMR1
M7	M7
1_Summary	GO Molecular Functions	GO:0017160	Ral GTPase binding	-3.92807	0	4/15	2316,4641,9649,10193	FLNA,MYO1C,RALGPS1,RNF41
M8	M8
1_Summary	Reactome Gene Sets	R-HSA-8986944	Transcriptional Regulation by MECP2	-3.81522	-0.102098	6/62	2289,4204,5728,23112,28996,192670,1021,2002,5241,5451,6387,7514	FKBP5,MECP2,PTEN,TNRC6B,HIPK2,AGO4,CDK6,ELK1,PGR,POU2F1,CXCL12,XPO1
M9	M9
1_Summary	GO Molecular Functions	GO:0000987	proximal promoter sequence-specific DNA binding	-5.93036	-2.19598	33/629	1871,1999,2100,2113,2354,3021,3192,3204,4084,4089,4212,4602,4613,4775,4929,5451,5452,5991,6095,7849,9480,9975,10153,23314,23411,23528,30818,51176,55553,57459,60468,64919,79776,118,1654,1655,1875,4204,5757,5814,6613,7534,7994,27086,28514,28996,55290,133522,7716,10655	E2F3,ELF3,ESR2,ETS1,FOSB,H3-3B,HNRNPU,HOXA7,MXD1,SMAD4,MEIS2,MYB,MYCN,NFATC3,NR4A2,POU2F1,POU2F2,RFX3,RORA,PAX8,ONECUT2,NR1D2,CEBPZ,SATB2,SIRT1,ZNF281,KCNIP3,LEF1,SOX6,GATAD2B,BACH2,BCL11B,ZFHX4,ADD1,DDX3X,DDX5,E2F5,MECP2,PTMA,PURB,SUMO2,YWHAZ,KAT6A,FOXP1,DLL1,HIPK2,BRF2,PPARGC1B,VEZF1,DMRT2
M10	M10
1_Summary	GO Molecular Functions	GO:0000987	proximal promoter sequence-specific DNA binding	-4.7972	-0.834359	22/629	1761,1788,3169,3190,3202,3204,4097,4781,5451,6095,6662,6935,7707,8726,9421,9480,9575,10062,23512,55553,64864,619279,1960,5326,9839,23269,50945	DMRT1,DNMT3A,FOXA1,HNRNPK,HOXA5,HOXA7,MAFG,NFIB,POU2F1,RORA,SOX9,ZEB1,ZNF148,EED,HAND1,ONECUT2,CLOCK,NR1H3,SUZ12,SOX6,RFX7,ZNF704,EGR3,PLAGL2,ZEB2,MGA,TBX22
M11	M11
1_Summary	GO Molecular Functions	GO:0044325	ion channel binding	-5.74256	-1.77971	12/129	288,488,1729,2316,5318,6262,6546,9456,9992,55800,120892,140730	ANK3,ATP2A2,DIAPH1,FLNA,PKP2,RYR2,SLC8A1,HOMER1,KCNE2,SCN3B,LRRK2,RIMS4
M12	M12
1_Summary	GO Molecular Functions	GO:0000987	proximal promoter sequence-specific DNA binding	-7.59716	-3.63431	51/629	1385,1386,1871,2294,2302,2303,2624,3020,3021,3096,3169,3174,4149,4520,4582,4603,4781,5450,5451,5452,5978,6095,6659,6662,6664,6670,6928,7003,7050,7150,7291,7707,8091,8609,9314,9480,10499,10725,11179,23314,23528,25833,29841,51176,51621,53335,57658,60468,64864,64919,619279,546,1655,2332,3622,3720,5562,5885,6602,8850,9070,23394,54454,56981,57492,79685,114785,158880,164684,254225,440093,9839,55279,846…	CREB1,ATF2,E2F3,FOXF1,FOXJ1,FOXC2,GATA2,H3-3A,H3-3B,HIVEP1,FOXA1,HNF4G,MAX,MTF1,MUC1,MYBL1,NFIB,POU2AF1,POU2F1,POU2F2,REST,RORA,SOX4,SOX9,SOX11,SP3,HNF1B,TEAD1,TGIF1,TOP1,TWIST1,ZNF148,HMGA2,KLF7,KLF4,ONECUT2,NCOA2,NFAT5,ZNF277,SATB2,ZNF281,POU2F3,GRHL1,LEF1,KLF13,BCL11A,CALCOCO1,BACH2,RFX7,BCL11B,ZNF704,ATRX,DDX5,FMR1,ING2,JARID2,PRKAA1,RAD21,SMARCD1,KAT2B,ASH2L,ADNP,ATAD2B,PRDM11,ARID1B,SAP30L,…
M13	M13
1_Summary	GO Molecular Functions	GO:0000978	RNA polymerase II proximal promoter sequence-specific DNA binding	-7.00969	-3.04685	32/604	196,463,1106,1316,1407,1602,2099,2908,3192,4087,4150,4602,4774,4781,5087,5451,6095,6096,6239,6498,6662,6670,6925,7182,7547,9480,10923,26959,51621,53335,64864,132625,1879,2104,7490,153222,346389	AHR,ZFHX3,CHD2,KLF6,CRY1,DACH1,ESR1,NR3C1,HNRNPU,SMAD2,MAZ,MYB,NFIA,NFIB,PBX1,POU2F1,RORA,RORB,RREB1,SKIL,SOX9,SP3,TCF4,NR2C2,ZIC3,ONECUT2,SUB1,HBP1,KLF13,BCL11A,RFX7,ZFP42,EBF1,ESRRG,WT1,CREBRF,MACC1
The q-value is an adjusted p-value.
