# Supplementary material for: Plasma Extracellular Vesicle MicroRNA Analysis of Alzheimer’s Disease Reveals Dysfunction of a Neural Correlation Network
Source: Research (Wash D C). 2023 Apr 13;6:0114. doi: 10.34133/research.0114 (PMC10202186; doi:10.34133/research.0114)
Supplement: Supplementary 1 — Figs. S1 to S3 Tables S1 to S8 [file research.0114.f1.zip › Table S5. kME value of each miRNA in 13 modules.xlsx]

## Sheet: Sheet1
Table S4. kME values of each miRNA in 13 modules
miRNA	Module	M1	M2	M3	M4	M5	M6	M7	M8	M9	M10	M11	M12	M13
hsa-miR-488-3p	M1	0.946201	0.235563	0.112427	0.0367483	-0.048933	0.0680951	0.0148908	0.0426012	0.199638	0.208806	-0.00380547	-0.0707642	0.113854
hsa-miR-137	M1	0.93677	0.272785	0.117871	0.0342969	-0.0393399	0.0549486	-0.000917137	0.117744	0.246732	0.210145	0.00175196	-0.0842443	0.105122
hsa-miR-219a-2-3p	M1	0.935296	0.245158	0.11044	0.0503817	-0.0227957	0.0636777	0.0215518	0.129977	0.240847	0.213303	0.00566266	-0.0801116	0.113554
hsa-miR-219a-5p	M1	0.926606	0.28125	0.212698	0.074451	0.0282815	0.0922772	-0.00590415	0.0415744	0.216729	0.264614	-0.0052932	-0.114405	0.0711353
hsa-miR-149-5p	M1	0.912516	0.292847	0.129148	0.0534071	-0.0244463	0.0677895	0.0146977	0.127371	0.250633	0.232259	0.137118	-0.0731409	0.105169
hsa-miR-219b-5p	M1	0.911487	0.215565	0.0869046	0.076394	0.00442751	0.10111	0.0191804	0.143236	0.232218	0.199158	0.0263487	-0.0143521	0.13965
hsa-miR-577	M1	0.9108	0.228078	0.111534	0.0421406	-0.0598986	0.0774512	0.0361489	0.0212935	0.174539	0.205621	-0.00745269	-0.0728187	0.118935
hsa-miR-138-5p	M1	0.901299	0.24786	0.113045	0.0713739	-0.0112175	0.0820449	0.0544864	0.206738	0.306739	0.264742	0.00223363	-0.0734802	0.104654
hsa-miR-383-5p	M1	0.895016	0.245884	0.104932	0.0486967	-0.03496	0.0490698	0.0130342	0.0950014	0.227824	0.23315	0.000760831	-0.0889598	0.109742
hsa-miR-153-3p	M1	0.888031	0.352442	0.21839	0.104904	0.081329	0.163319	0.103973	0.0933224	0.200065	0.259075	0.141948	-0.0352868	0.117437
hsa-miR-708-5p	M1	0.886384	0.316937	0.179163	0.0582635	-0.00202505	0.0746038	0.0833162	0.175811	0.313499	0.290874	-0.0133955	-0.120579	0.0481136
hsa-miR-124-3p	M1	0.878658	0.340678	0.252496	0.136771	0.105571	0.131945	0.19183	0.228525	0.316999	0.367064	0.0641963	-0.121318	0.0408732
hsa-miR-132-5p	M1	0.870913	0.224335	0.108652	0.0220278	-0.0614297	0.0666254	0.0199582	0.0473625	0.201885	0.185919	-0.00899536	-0.0638281	0.105878
hsa-miR-129-1-3p	M1	0.856958	0.304401	0.0971398	0.0318777	-0.0117942	0.0677179	0.0448855	0.171493	0.238609	0.201108	-0.0102306	-0.0533428	0.130266
hsa-miR-876-3p	M1	0.84985	0.255378	0.134844	0.112478	0.0207788	0.148333	0.0153737	0.0897626	0.209418	0.223535	0.0287155	0.000188106	0.125683
hsa-miR-376a-5p	M1	0.844044	0.197672	0.0868874	0.0289087	-0.0774758	0.0844372	-0.0514585	-0.0330111	0.119368	0.173227	-0.00230469	-0.027538	0.190811
hsa-miR-338-3p	M1	0.832331	0.426682	0.31242	0.207813	0.227849	0.347845	0.103866	0.0617763	0.215184	0.430248	0.124105	0.0300225	0.16762
hsa-miR-129-2-3p	M1	0.827779	0.308998	0.133161	0.0484891	0.0386115	0.0809947	0.0975435	0.257051	0.394256	0.321258	-0.0292847	-0.0904958	0.0868157
hsa-miR-770-5p	M1	0.822717	0.224286	0.0708158	0.0500155	-0.0565231	0.0549907	0.0590489	0.104908	0.182364	0.18432	-0.00507872	-0.0460402	0.133043
hsa-miR-1248	M1	0.821314	0.247596	0.148689	0.0500025	-0.0144876	0.0825897	0.0537396	0.0415977	0.222866	0.195722	0.0256314	-0.0451164	0.112737
hsa-miR-9-3p	M1	0.81709	0.387292	0.0882512	0.143807	0.124423	0.194065	0.0934895	0.373966	0.31344	0.359956	-0.0706153	0.0799393	0.243095
hsa-miR-9-5p	M1	0.813141	0.361465	0.263445	0.114398	0.0811481	0.103963	0.127777	0.166887	0.270665	0.322564	0.115777	-0.123824	0.0366322
hsa-miR-124-5p	M1	0.811026	0.179361	0.076273	0.0328384	-0.0947032	0.0612268	-0.0293161	0.00791806	0.117881	0.160098	-0.0141411	-0.0566753	0.124794
hsa-miR-125b-5p	M1	0.795911	0.39802	0.219126	0.118649	0.109574	0.142336	0.209689	0.249464	0.453292	0.496152	0.163898	-0.0996279	0.0526456
hsa-miR-411-5p	M1	0.789009	0.248593	0.00924022	0.166719	0.051775	0.332844	0.178869	0.0989699	0.0994934	0.151026	-0.0201504	0.233648	0.508392
hsa-miR-218-5p	M1	0.786296	0.182662	0.203024	0.147801	0.0608168	0.104045	0.170075	0.224448	0.332967	0.382445	0.176951	-0.186105	-0.0221133
hsa-miR-381-5p	M1	0.771139	0.228031	0.0488792	0.0544318	-0.0710668	0.0595556	0.0409989	0.100271	0.176182	0.184728	-0.0170978	-0.0460377	0.155174
hsa-miR-128-3p	M1	0.765537	0.394493	0.131212	0.218875	0.305221	0.501177	-0.0113131	0.0413025	0.11889	0.223756	0.0119774	0.404447	0.438774
hsa-miR-154-3p	M1	0.764257	0.155446	0.00387729	0.0570763	-0.0641551	0.138974	-0.00553854	0.0295175	0.121861	0.112689	0.0246037	0.0841381	0.319872
hsa-miR-1296-5p	M1	0.750204	0.223239	0.0163486	0.0733967	-0.0362071	0.170999	0.0204448	-0.006506	0.0653779	0.101823	0.0243059	0.1139	0.196928
hsa-miR-370-3p	M1	0.746579	0.312315	-0.0516555	0.0839994	-0.0205564	0.248738	0.101372	0.0445596	0.124943	0.0998081	0.0484309	0.206534	0.464316
hsa-miR-491-5p	M1	0.739478	0.257834	-0.0352466	0.0797702	0.00918382	0.244916	0.0896293	0.0803657	0.146888	0.101389	0.045373	0.228364	0.262938
hsa-miR-330-5p	M1	0.728362	0.262935	0.105006	0.284852	0.208783	0.430915	0.161293	0.203359	0.226471	0.295083	-0.0105218	0.240959	0.3
hsa-miR-1185-5p	M1	0.725928	0.205116	0.0959231	0.0309878	-0.0428508	0.079876	0.0816112	0.0181544	0.19301	0.147504	0.0157134	-0.0151605	0.177429
hsa-miR-135a-5p	M1	0.722678	0.508843	0.383465	0.0794055	0.103212	0.0925076	0.163371	0.175357	0.361504	0.479419	-0.146782	-0.235492	-0.0135904
hsa-miR-136-5p	M1	0.718039	0.392538	0.0429446	0.236506	0.132007	0.469902	0.0986802	0.136554	0.112667	0.230908	-0.0113802	0.321956	0.586358
hsa-miR-487b-3p	M1	0.715603	0.410421	-0.0829601	0.163918	0.0741386	0.447229	0.102864	0.0444379	0.0635201	0.0823441	0.0468162	0.460336	0.723648
hsa-miR-29c-5p	M1	0.713642	0.445628	0.376452	0.221125	0.28406	0.38258	0.0451075	0.0917533	0.243119	0.394883	-0.0456838	0.110375	0.224882
hsa-miR-487a-3p	M1	0.71336	0.245675	-0.154433	0.13794	0.00377585	0.350584	0.00575861	0.0867407	0.0558756	0.0237103	0.0802315	0.386603	0.635187
hsa-miR-340-3p	M1	0.703201	0.415133	0.211024	0.17707	0.126956	0.352382	0.292741	0.138047	0.25887	0.290566	-0.0280323	0.112443	0.143079
hsa-miR-379-5p	M1	0.685559	0.35623	-0.0902272	0.175085	0.050843	0.427339	0.186422	0.125861	0.0718825	0.131464	0.0120085	0.383998	0.624748
hsa-miR-708-3p	M1	0.675413	0.244403	0.0891132	0.0302166	-0.0625993	0.0342832	0.0285464	0.0783831	0.108695	0.183848	-0.0151371	-0.0709815	0.0700981
hsa-miR-628-5p	M1	0.673466	0.291205	-0.0248382	0.167868	0.0876773	0.403826	0.029159	-0.0113093	-0.0505151	0.0474863	0.0974882	0.405748	0.402846
hsa-miR-138-2-3p	M1	0.672229	0.16307	0.0531543	0.0155453	-0.0766961	0.0409201	-0.0808972	-0.0526493	0.0468767	0.127353	-0.0201934	-0.0368262	0.114319
hsa-miR-29b-3p	M1	0.669588	0.397981	0.364367	0.29427	0.102777	0.10529	-0.0298026	-0.130417	0.152044	0.334648	0.0816641	-0.177331	-0.0222434
hsa-miR-670-3p	M1	0.659277	0.139647	0.105593	0.0101768	-0.050381	0.0761667	0.0459233	-0.0934544	0.13076	0.145818	-0.00369366	-0.0404331	0.0897444
hsa-miR-125b-1-3p	M1	0.654974	0.286814	0.0960777	0.108633	0.00584738	0.0978875	0.0760274	0.25798	0.321138	0.299221	-0.0150745	-0.0590862	0.0726156
hsa-miR-3529-3p	M1	0.648592	0.382326	0.34096	0.106042	0.0999045	0.111063	0.194457	0.257302	0.420674	0.440164	0.00882473	-0.190546	-0.062135
hsa-miR-299-5p	M1	0.647222	0.313343	0.00790082	0.0680982	-0.0189881	0.157713	0.0992896	0.138229	0.173205	0.151069	0.0316841	0.0943462	0.237346
hsa-miR-34c-5p	M1	0.646634	0.346703	0.206597	0.10451	0.0630005	0.0840148	0.0407559	0.121697	0.236454	0.257043	-0.0673678	-0.121831	0.0456552
hsa-miR-190a-3p	M1	0.646406	0.374592	0.224858	0.0241586	0.0120362	0.139778	-0.107611	-0.0883738	0.09929	0.230456	-0.0366938	-0.0148048	0.108266
hsa-miR-127-3p	M1	0.640847	0.322921	-0.219965	0.0178444	-0.0619417	0.309824	0.118169	0.0737656	0.0318711	-0.0578556	0.0285142	0.420543	0.638895
hsa-miR-769-3p	M1	0.628275	0.237989	-0.0275694	0.162193	0.0827027	0.385463	0.162371	0.150916	0.174079	0.10846	0.026279	0.331462	0.363392
hsa-miR-181c-5p	M1	0.62783	0.478602	0.226657	0.290282	0.406932	0.682877	0.158401	0.0132337	0.0602639	0.287816	0.224614	0.476219	0.420689
hsa-miR-132-3p	M1	0.626705	0.151343	-0.0241435	0.0513461	-0.0372094	0.0604123	0.00790199	0.163792	0.138669	0.186996	-0.00835966	-0.0325921	0.0925169
hsa-miR-153-5p	M1	0.62623	0.325825	0.0555907	0.0358461	-0.0436808	0.0389514	0.0267088	0.202554	0.248784	0.239436	-0.0105727	-0.0748316	0.0465886
hsa-miR-1224-3p	M1	0.622314	0.149259	0.0592034	0.078115	0.0221849	0.0350895	0.0536052	0.251135	0.293127	0.217345	0.029569	-0.0585313	0.056489
hsa-miR-769-5p	M1	0.615813	0.307424	0.0641695	0.189628	0.208047	0.511843	0.0769479	-0.0972615	-0.0244472	0.16895	0.350696	0.43376	0.361813
hsa-miR-495-3p	M1	0.594872	0.275825	-0.219346	0.119548	-0.00661492	0.329107	0.107604	0.073959	-0.0109036	0.0420089	0.291226	0.429025	0.650257
hsa-miR-873-5p	M1	0.590897	0.206258	0.380777	0.170394	0.240986	0.128882	-0.147825	0.114705	0.162616	0.348386	-0.0233081	-0.15857	-0.0446882
hsa-miR-935	M1	0.588319	0.1254	0.207742	0.0273063	0.00347724	0.0973018	0.0494799	-0.00601255	0.13963	0.166199	0.0177662	-0.0658871	0.0656084
hsa-miR-138-1-3p	M1	0.586879	0.0793744	0.0522752	0.0364451	-0.0209984	0.00811231	0.0525597	0.00235798	0.0592566	0.118527	-0.0518596	-0.0965843	0.0133133
hsa-miR-551b-3p	M1	0.570511	0.28888	-0.086934	0.213051	0.142074	0.546666	0.0875891	-0.0607952	0.0166295	0.0640275	0.118945	0.575947	0.492421
hsa-miR-767-5p	M1	0.568789	0.101818	0.0535178	0.0326483	-0.0234558	0.0392508	0.0866757	0.0697669	0.130152	0.141288	-0.000956034	-0.00892778	0.0712754
hsa-miR-212-3p	M1	0.567815	0.155417	0.0851488	0.182477	0.0802088	0.155811	0.163002	0.326365	0.359757	0.320979	-0.0551727	-0.0191229	0.0130489
hsa-miR-539-3p	M1	0.558698	0.206655	-0.0860172	0.0490992	-0.0289167	0.209912	0.0667112	-0.0505912	-0.000157606	0.0759763	0.0558573	0.197903	0.425424
hsa-miR-876-5p	M1	0.552437	0.235863	0.291925	0.22508	0.209132	0.199509	-0.0953383	0.0386724	0.188886	0.285366	0.000949606	-0.0255622	0.0314221
hsa-miR-668-3p	M1	0.545275	0.144386	-0.0539409	0.0799015	-0.00734657	0.197585	0.0506988	0.0492399	0.0740667	0.0732059	0.0740817	0.189384	0.306326
hsa-miR-204-5p	M1	0.54429	0.462006	0.338998	0.183074	0.231987	0.225049	0.326204	0.27249	0.474641	0.516618	0.0647194	-0.0572602	0.0553375
hsa-miR-548v	M1	0.540867	0.104867	0.121085	0.0213605	-0.00600658	0.0877269	0.00589966	-0.0641217	0.159898	0.147598	0.0141111	-0.0394889	0.02876
hsa-miR-3117-3p	M1	0.53712	0.210727	0.236598	0.00632735	0.0481429	0.0353924	0.00129571	-0.0197588	0.106613	0.189312	-0.0309887	-0.120587	-0.0450132
hsa-miR-31-3p	M1	0.527999	0.138402	0.152297	0.140923	0.0936953	0.10312	0.0641318	0.156663	0.242393	0.262453	0.0133347	-0.0569897	0.0121759
hsa-miR-99a-3p	M1	0.518349	0.30592	0.335949	0.170841	0.18392	0.137085	0.120923	0.192831	0.435467	0.453602	-0.0612102	-0.186015	-0.0346888
hsa-miR-127-5p	M1	0.516483	0.0988342	0.0441047	0.0920662	-0.0271344	0.149821	0.0601737	-0.0767017	0.0215563	0.0687103	0.0012453	0.10026	0.219026
hsa-miR-433-5p	M1	0.513974	0.0900978	-0.00343858	0.0298427	-0.045773	0.0119221	0.0237647	0.135705	0.219668	0.167482	-0.0021367	-0.0581033	0.0694204
hsa-miR-3529-5p	M1	0.503248	0.10568	0.0837108	0.028279	-0.006169	0.0415211	-0.00703612	-0.0266802	0.109643	0.105273	-0.00601358	-0.0524641	0.050432
hsa-miR-582-5p	M1	0.500918	0.335197	0.389636	0.071136	0.180284	0.190602	-0.0408927	-0.0703965	0.133342	0.364803	-0.0911164	-0.105304	-0.00553313
hsa-miR-758-5p	M1	0.499176	0.13617	-0.077618	0.0504623	-0.0470226	0.0591833	-0.0287836	0.121775	0.0694111	0.0820487	-0.0104143	0.0212416	0.198797
hsa-miR-187-3p	M1	0.493697	0.205121	-0.109042	0.183316	0.0757922	0.403524	0.0818751	0.00241803	-0.0508477	-0.00448898	0.0733757	0.408967	0.398852
hsa-miR-100-3p	M1	0.486158	0.277385	0.110278	0.0266501	0.00549415	0.0365402	0.115632	0.124522	0.21323	0.116269	0.0156278	-0.0275915	0.0888974
hsa-miR-129-5p	M1	0.478374	0.216165	0.246786	0.194509	0.215278	0.0779988	0.328941	0.588681	0.55974	0.529851	-0.126213	-0.195236	-0.0815517
hsa-miR-181b-2-3p	M1	0.474489	0.22377	0.149345	0.164769	0.19395	0.204227	0.0483984	0.0930931	0.138985	0.201457	0.0388076	0.0979906	0.173526
hsa-miR-4705	M1	0.469215	0.0575188	0.0887563	0.0322814	-0.00744402	0.0987376	0.0210811	-0.11022	0.0279211	0.120589	0.0206048	0.0271935	0.101166
hsa-miR-1243	M1	0.461592	0.110951	0.0951546	0.00528861	-0.0483788	0.0264507	-0.00801086	-0.0865404	0.0122056	0.0705112	-0.00266902	-0.00150598	0.0775285
hsa-miR-107	M1	0.458175	0.396069	0.103489	0.140775	0.141954	0.384411	0.158687	-0.0428094	-0.0163689	0.101612	-0.0267756	0.282757	0.234983
hsa-miR-592	M1	0.45234	0.252297	0.322313	0.115967	0.147381	0.086771	0.00329028	0.0838061	0.323393	0.285587	-0.0448986	-0.137685	-0.0150147
hsa-miR-338-5p	M1	0.437938	0.167855	-0.0519547	0.160294	0.180582	0.345883	-0.0307409	0.190046	0.104253	0.158491	-0.127224	0.331162	0.397112
hsa-miR-4484	M1	0.427269	0.122607	-0.0221256	0.0233334	-0.0534281	0.0130135	-0.0611718	0.0798977	0.0273925	0.0766099	-0.0330573	-0.0554556	0.042691
hsa-miR-5701	M1	0.425989	0.298212	0.198507	0.0225519	0.0245673	0.0405011	0.0309673	0.0054526	0.175113	0.175186	-0.0202551	-0.0767005	-0.00736143
hsa-miR-31-5p	M1	0.425667	0.265815	0.367723	0.066726	0.143009	0.10181	0.130952	0.107962	0.210883	0.31915	-0.0978652	-0.166815	-0.096765
hsa-miR-519a-3p	M1	0.419231	0.139203	0.0235546	0.03028	-0.0167774	0.0107492	-0.0580461	0.195163	0.118429	0.201675	-0.0165843	-0.0490212	0.0751817
hsa-miR-30c-1-3p	M1	0.415584	0.429782	-0.00534799	0.0308731	-0.0196209	0.227109	0.154192	0.02998	0.151816	0.173131	0.0155605	0.183326	0.217045
hsa-miR-374b-3p	M1	0.415121	0.350678	0.172943	0.0394914	0.0979634	0.218677	-0.0132527	-0.0982116	0.0119051	0.0792157	0.0154014	0.138993	0.219018
hsa-miR-218-1-3p	M1	0.412114	0.0657498	0.0672295	0.0402835	-0.00875228	0.0614926	0.0603661	0.0297911	0.116241	0.0929297	-0.00195991	-0.0385576	0.0264973
hsa-miR-34b-3p	M1	0.40634	-0.00573438	0.070313	0.107003	0.0528869	0.152918	0.118486	-0.0150335	0.0987816	0.148983	0.0104168	0.0457145	0.117579
hsa-miR-99b-3p	M1	0.405978	0.370545	0.0413236	0.167583	0.0989871	0.283807	0.245488	0.183644	0.29597	0.31467	-0.0528347	0.189824	0.27947
hsa-miR-539-5p	M1	0.401935	0.12645	-0.10514	0.0709791	-0.0312724	0.144524	-0.0371391	-0.0332008	-0.0432838	-0.0608499	0.04947	0.177958	0.356895
hsa-miR-29a-5p	M1	0.396002	0.399376	0.357298	0.161804	0.205561	0.220093	0.229729	0.185668	0.349672	0.406719	-0.0994191	-0.0748657	-0.0321666
hsa-miR-1179	M1	0.395262	0.419966	0.0142665	0.110308	0.153965	0.336328	0.0409322	0.0972136	0.0806101	0.0721859	0.0858035	0.344796	0.281014
hsa-miR-125a-5p	M1	0.380863	0.25586	0.354837	0.114243	0.199145	0.116654	0.190497	0.148241	0.394729	0.454368	-0.09037	-0.173147	-0.0242564
hsa-miR-128-1-5p	M1	0.358851	0.0623435	-0.0156596	0.0893165	0.00376124	0.113371	0.0968606	0.117479	0.0198511	0.0972314	-0.0194249	0.0362078	0.0726172
hsa-miR-3065-3p	M1	0.351549	0.0841625	0.0274739	0.125133	0.119715	0.256173	-0.0191041	0.0898384	0.0386037	0.155003	0.00516451	0.17663	0.184744
hsa-miR-34b-5p	M1	0.34816	0.0267451	0.237768	0.104017	0.124526	0.0783927	0.0351971	0.0528972	0.148187	0.217048	-0.00605265	-0.10743	-0.00477031
hsa-miR-455-3p	M1	0.334076	0.215336	0.0980143	0.0577145	0.0433037	0.101377	0.0995577	-0.0165962	0.334746	0.213534	-0.00957142	0.0042421	0.077892
hsa-miR-1298-5p	M1	0.307601	0.137345	0.0839272	0.0148077	-0.0589583	0.0270246	-0.0593852	0.0238828	0.063007	0.159654	-0.0485774	-0.124281	-0.0356336
hsa-miR-98-5p	M2	0.388469	0.868131	0.268936	0.128733	0.369737	0.549333	0.10808	0.12498	0.157296	0.319151	0.201128	0.409133	0.412795
hsa-let-7f-5p	M2	0.263167	0.843948	0.391759	0.0456597	0.105979	0.0554157	0.0613404	0.0825885	0.316183	0.367683	-0.0215907	-0.140386	-0.0172816
hsa-miR-3613-5p	M2	0.410623	0.805402	0.419414	0.0525941	0.302957	0.372605	0.115693	0.101469	0.196445	0.374062	0.133987	0.128288	0.151832
hsa-let-7d-5p	M2	0.284902	0.775909	0.216555	0.202667	0.107013	0.194563	0.1502	0.0982506	0.222876	0.175397	0.0178139	0.103609	0.148058
hsa-let-7e-5p	M2	0.280679	0.772486	0.327209	-1.71e-05	0.168926	0.147268	0.234098	0.354847	0.509987	0.552021	0.000934266	-0.100475	0.0498817
hsa-miR-30e-3p	M2	0.296895	0.761486	0.084335	0.185005	0.307719	0.599363	0.186886	0.0992097	0.0640228	0.202233	0.188475	0.524258	0.484334
hsa-miR-374a-5p	M2	0.302552	0.731708	0.40193	0.180725	0.404987	0.502658	0.259233	0.0932698	0.151817	0.441737	0.312879	0.212666	0.205097
hsa-let-7g-5p	M2	0.253761	0.704594	0.507555	-0.0113165	0.515417	0.375247	0.141742	0.133135	0.301589	0.51798	0.0720139	0.063232	0.0764074
hsa-miR-26b-5p	M2	0.296848	0.699521	0.410177	0.34198	0.348121	0.339872	0.238863	0.163948	0.299392	0.440277	0.069162	-0.0121122	0.0325964
hsa-let-7c-5p	M2	0.345429	0.673749	0.254178	-0.0359942	0.154562	0.132816	0.261548	0.294508	0.532932	0.52174	-0.0379023	-0.0915693	0.00545418
hsa-miR-574-5p	M2	0.143216	0.673038	0.264902	0.124198	0.419952	0.368821	0.169521	0.319085	0.311874	0.360008	0.0290799	0.296092	0.298526
hsa-miR-548k	M2	0.181286	0.607612	0.0862623	0.0945357	0.148802	0.387342	0.17766	-0.0521175	-0.0458222	0.117716	-0.00414213	0.331348	0.263102
hsa-miR-505-5p	M2	0.177331	0.584197	0.254892	0.0746652	0.334811	0.317313	0.0572885	0.209732	0.370022	0.242036	-0.0674782	0.224606	0.176673
hsa-let-7a-5p	M2	0.225104	0.583023	0.146705	-0.210886	-0.351209	-0.384911	-0.0234357	0.053533	0.260691	0.118009	-0.158662	-0.392554	-0.21106
hsa-miR-30b-3p	M2	0.198729	0.532222	-0.0908156	0.0389466	0.0195868	0.30848	0.129957	0.00261633	-0.00619334	0.0238381	0.0625778	0.384497	0.348786
hsa-miR-126-3p	M2	0.150431	0.531488	-0.128339	0.14233	-0.186337	0.107377	-0.0312629	-0.0931924	-0.0943654	-0.00768264	0.109219	0.203641	0.263256
hsa-let-7i-5p	M2	0.063685	0.482485	0.160079	-0.0140279	0.146643	0.0186195	-0.0887482	-0.05557	-0.14532	-0.0819796	0.0307237	0.103419	0.0426647
hsa-let-7b-5p	M2	0.188538	0.395761	0.123454	-0.232551	-0.276704	-0.321696	0.0254508	0.0679153	0.227138	-0.0205231	-0.167352	-0.314831	-0.224565
hsa-miR-26a-5p	M2	0.323626	0.324629	-0.0620808	0.151792	-0.182132	0.134688	0.258612	-0.0752123	0.0346593	0.137441	0.0919193	0.0532087	0.071628
hsa-miR-144-3p	M3	0.0762721	0.46962	0.82004	-0.00701503	0.551681	0.132728	0.0670777	0.00535301	0.219965	0.503916	0.0782394	-0.34397	-0.268662
hsa-miR-144-5p	M3	0.131514	0.4835	0.81414	0.0735692	0.438909	0.113912	0.116582	0.0754985	0.320252	0.516811	0.157919	-0.361382	-0.228571
hsa-miR-183-5p	M3	0.195601	0.243608	0.794604	0.130768	0.4544	0.147448	0.0800558	0.0799367	0.372029	0.439584	-0.193976	-0.32607	-0.266969
hsa-miR-190a-5p	M3	0.183646	0.516883	0.794308	0.0790005	0.384728	0.156459	0.126322	0.0612822	0.271263	0.514685	0.101454	-0.323956	-0.189746
hsa-miR-106a-5p	M3	0.167833	0.280428	0.793172	0.304713	0.670721	0.439208	0.308385	0.140921	0.356711	0.565796	0.122249	-0.153314	-0.207814
hsa-miR-18b-5p	M3	0.208652	0.397939	0.7405	0.195393	0.561345	0.390149	0.154827	-0.0107958	0.28244	0.427963	-0.132263	-0.0845458	-0.163293
hsa-miR-454-3p	M3	0.259147	0.543153	0.717567	0.241102	0.468916	0.385476	0.355392	0.255113	0.432638	0.617249	0.0562703	-0.15417	-0.096452
hsa-miR-3200-3p	M3	0.155046	-0.0158153	0.689322	0.189653	0.533117	0.124089	0.0195673	0.0886131	0.109959	0.330346	-0.120042	-0.308707	-0.325947
hsa-miR-451a	M3	0.00541854	0.0657881	0.677835	-0.117804	0.347015	-0.180749	-0.219699	-0.210839	0.11249	0.179649	-0.0583674	-0.467834	-0.447067
hsa-miR-3688-5p	M3	-0.0452432	-0.00882015	0.676941	0.137522	0.486992	0.0648339	-0.103763	-0.0252313	0.032087	0.202482	-0.053473	-0.280743	-0.271718
hsa-miR-142-3p	M3	0.164028	0.506673	0.628647	0.293781	0.536878	0.539982	0.391883	0.132566	0.311672	0.654629	0.0865082	0.0478882	0.0644261
hsa-miR-101-5p	M3	0.230054	0.320806	0.62648	0.117187	0.350741	0.22251	0.0307691	-0.00892421	0.223124	0.44056	-0.131006	-0.18332	-0.106224
hsa-miR-96-5p	M3	-0.00102778	0.129451	0.61785	0.0106431	0.38274	0.0202265	-0.0906211	-0.126479	0.0908221	0.244737	-0.114338	-0.273937	-0.228249
hsa-miR-500a-5p	M3	0.113711	0.155144	0.598713	0.277172	0.405779	0.297495	0.286904	0.272372	0.378385	0.524228	-0.168361	-0.202571	-0.167972
hsa-miR-25-3p	M3	-0.144449	-0.143675	0.571517	0.0693463	0.416285	-0.145228	-0.153373	-0.0524929	0.0587862	0.169273	-0.117446	-0.455544	-0.44596
hsa-miR-15a-5p	M3	-0.100173	-0.00452683	0.55504	0.150699	0.51586	-0.0928876	-0.0714128	0.124667	0.0282449	0.258487	0.00218431	-0.369802	-0.321935
hsa-miR-182-5p	M3	0.140046	0.244405	0.534477	0.0765547	0.180363	0.106887	0.169062	0.0448461	0.288853	0.318581	-0.160853	-0.228929	-0.182573
hsa-miR-548av-5p	M3	-0.0364448	0.0358883	0.530045	0.136934	0.438458	-0.000859334	-0.065929	0.263456	0.122592	0.222431	-0.105762	-0.285522	-0.262499
hsa-miR-501-5p	M3	0.255695	0.0856523	0.500845	0.253435	0.349371	0.252576	0.102824	0.209849	0.219349	0.362215	-0.0863569	-0.110232	-0.0943132
hsa-miR-1303	M3	0.165484	0.145018	0.493366	0.0373565	0.278554	0.0435465	0.0525974	0.0619356	0.352853	0.290862	-0.0741115	-0.263416	-0.165007
hsa-miR-362-5p	M3	0.167897	0.116396	0.478896	0.126493	0.195437	0.129862	0.223414	0.149272	0.28218	0.387112	0.198682	-0.248403	-0.247193
hsa-miR-548ap-3p	M3	0.0559656	0.123248	0.477809	0.134628	0.453728	0.143078	-0.138763	0.0297935	0.0849938	0.211267	-0.0984679	-0.0997713	-0.114116
hsa-miR-183-3p	M3	-0.107574	-0.114771	0.461536	0.174275	0.401648	0.0288359	0.0248442	0.134627	0.0720012	0.174145	-0.0647379	-0.216408	-0.239878
hsa-miR-450a-5p	M3	0.106365	0.315601	0.412715	0.117351	0.202382	0.144701	-0.00524329	0.00589769	0.107214	0.266233	-0.078767	-0.0878403	-0.0430545
hsa-miR-103b	M3	0.117983	0.216573	0.403338	0.196414	0.393932	0.343094	0.290946	0.214429	0.269864	0.311836	-0.0565782	0.0354009	0.013811
hsa-miR-181b-5p	M4	0.406009	0.377155	0.313142	0.804978	0.472057	0.505122	0.367048	0.474445	0.406445	0.555858	-0.0409423	0.150922	0.170433
hsa-miR-23b-3p	M4	0.365982	0.351806	0.24253	0.678634	0.271548	0.388472	0.357011	0.192965	0.408387	0.494064	0.0601864	0.0900935	0.157285
hsa-miR-181d-5p	M4	0.25072	0.0750051	-0.330054	0.601913	-0.100554	0.226296	0.0611958	0.145293	-0.0625061	-0.16784	-0.0553368	0.400141	0.395149
hsa-miR-27b-3p	M4	0.190337	0.0884355	0.181407	0.640857	0.264186	0.25768	0.235502	0.225162	0.463239	0.478435	0.0940792	-0.0391296	0.0037724
hsa-miR-874-3p	M4	0.176264	-0.000921737	0.0763768	0.719087	0.221967	0.271449	0.221875	0.241747	0.217231	0.176301	-0.12282	0.143557	0.111018
hsa-miR-126-5p	M4	0.101665	0.298467	-0.0153861	0.650525	0.35534	0.611285	0.334672	0.148459	0.0915856	0.269808	0.212052	0.477727	0.43092
hsa-miR-30d-5p	M4	0.0808662	0.0434989	0.176271	0.82475	0.523106	0.435236	0.122994	0.24751	0.138748	0.285255	0.142457	0.27242	0.208581
hsa-miR-652-3p	M4	0.00967537	0.146629	0.318998	0.762646	0.663904	0.517937	0.0869965	0.208105	-0.0113955	0.180688	0.0650739	0.300926	0.206652
hsa-miR-188-5p	M4	-0.041928	-0.0910501	0.363274	0.761891	0.416395	0.140789	0.108304	0.427341	0.306594	0.424116	-0.0225865	-0.22628	-0.237526
hsa-miR-27a-3p	M4	-0.0726138	-0.0577317	0.0985793	0.705925	0.38507	0.412411	0.242262	0.1494	0.148155	0.346717	0.227063	0.147127	0.126299
hsa-miR-425-5p	M4	-0.126609	-0.240875	0.00790196	0.527261	0.20952	0.229777	-0.0580996	-0.116068	-0.0185069	-0.111396	0.0924823	0.257405	0.0733919
hsa-miR-148b-3p	M4	-0.179879	-0.133443	0.168788	0.681695	0.262465	0.125979	-0.0931119	-0.094027	-0.09801	0.0399226	0.08191	0.0281949	0.00485447
hsa-miR-19b-3p	M5	0.0795328	0.378605	0.560256	0.321888	0.845518	0.694531	0.156689	0.012757	0.115159	0.433758	0.204566	0.327613	0.195427
hsa-miR-19a-3p	M5	0.051069	0.362541	0.558875	0.30956	0.840291	0.683171	0.115495	-0.0323402	0.0602676	0.376088	0.1887	0.343025	0.209071
hsa-miR-29c-3p	M5	0.188562	0.48566	0.616267	0.382045	0.835379	0.632261	0.202082	0.26603	0.289389	0.669201	0.131914	0.171139	0.152759
hsa-miR-378a-3p	M5	0.126679	0.19032	0.502606	0.523119	0.833749	0.692054	0.425453	0.421289	0.511229	0.720219	0.124678	0.172241	0.0977349
hsa-miR-502-3p	M5	0.108328	0.153867	0.572302	0.435079	0.832741	0.513411	0.357978	0.398947	0.386346	0.651574	0.0611528	0.0380591	-0.0481443
hsa-miR-185-5p	M5	0.0749235	0.253987	0.5592	0.290292	0.811826	0.560349	0.219044	0.275424	0.285339	0.456715	0.145201	0.165566	0.0784281
hsa-miR-22-5p	M5	0.0726934	0.25821	0.395206	0.545995	0.809271	0.757573	0.339076	0.415127	0.309685	0.582478	0.215237	0.380127	0.311609
hsa-miR-15b-3p	M5	0.0138086	0.380782	0.576317	0.31177	0.806295	0.575234	0.0790052	0.0181388	0.0588992	0.393329	0.204145	0.227107	0.179943
hsa-let-7i-3p	M5	0.244251	0.387936	0.610742	0.458852	0.783262	0.650036	0.305496	0.270598	0.222059	0.644821	0.120949	0.154066	0.144707
hsa-miR-106b-5p	M5	0.069203	0.144359	0.62534	0.287572	0.781228	0.471521	0.221132	0.139501	0.249377	0.485672	0.117609	0.00174368	-0.0772449
hsa-miR-424-5p	M5	0.120835	0.314103	0.537292	0.400449	0.779326	0.546552	0.218014	0.351147	0.217221	0.585162	0.156552	0.101439	0.101914
hsa-miR-532-5p	M5	0.145745	0.335819	0.493568	0.360862	0.776421	0.683055	0.246042	0.192575	0.324175	0.50177	0.131252	0.309012	0.156268
hsa-miR-101-3p	M5	0.0447158	0.302648	0.611046	0.587884	0.772215	0.41136	0.0641086	0.133749	0.144818	0.410935	0.136878	-0.000609658	-0.017083
hsa-miR-32-5p	M5	0.125023	0.418131	0.470763	0.346506	0.765621	0.649313	0.241637	0.158132	0.0656003	0.467902	0.194326	0.348074	0.301359
hsa-miR-3615	M5	-0.0706241	-0.00736356	0.384007	0.400086	0.75851	0.597528	0.397657	0.231412	0.146654	0.339591	0.0897493	0.290643	0.136158
hsa-miR-148a-3p	M5	0.0386367	0.266762	0.574295	0.391207	0.758508	0.428515	0.176235	0.374499	0.507852	0.688337	0.0732266	-0.01415	-0.0322231
hsa-miR-106b-3p	M5	0.201683	0.301388	0.655715	0.345521	0.752175	0.587142	0.137701	0.0721934	0.278073	0.398998	-0.0933324	0.158411	0.0500968
hsa-miR-590-5p	M5	0.0150428	0.26554	0.266884	0.428985	0.751863	0.727353	0.19984	0.192161	-0.017008	0.333694	0.300057	0.528119	0.454315
hsa-miR-140-3p	M5	0.0653563	0.0713178	0.376987	0.346809	0.730211	0.556445	0.265046	0.289547	0.215362	0.431183	0.198962	0.207385	0.133917
hsa-miR-151b	M5	-0.0850084	-0.0303352	0.523488	0.35655	0.721255	0.462076	0.229115	0.229272	0.217767	0.442796	0.112002	0.0221548	-0.0697515
hsa-miR-1180-3p	M5	-0.0484138	0.133782	0.67534	0.31245	0.717189	0.313188	0.226755	0.252931	0.244138	0.469815	0.0523802	-0.130445	-0.196133
hsa-miR-501-3p	M5	0.103649	0.126557	0.315015	0.422937	0.7071	0.585031	0.399083	0.473842	0.401113	0.471713	-0.126493	0.310909	0.24417
hsa-miR-486-3p	M5	-0.0683062	0.0280104	0.366796	0.354409	0.696759	0.515376	0.514843	0.258849	0.306845	0.386185	0.0850764	0.171307	0.0135033
hsa-miR-20a-5p	M5	0.142236	0.339623	0.468869	0.255605	0.688786	0.646921	0.281013	0.13507	0.21784	0.385197	0.190311	0.27795	0.155814
hsa-miR-363-3p	M5	0.0572785	0.3942	0.726967	0.242847	0.687028	0.322711	0.129844	0.204945	0.287384	0.610805	0.0842109	-0.162479	-0.135592
hsa-miR-486-5p	M5	-0.086807	-0.106711	0.464062	0.290907	0.676973	0.329965	0.439728	0.246184	0.234688	0.407787	0.0623564	-0.0189052	-0.0933332
hsa-miR-2110	M5	0.033967	0.0692694	0.2291	0.340018	0.668123	0.590898	0.424737	0.379678	0.221093	0.343271	0.199185	0.38545	0.238957
hsa-miR-660-5p	M5	0.035772	0.398571	0.486657	0.193803	0.666081	0.328286	0.0829096	0.343823	0.267366	0.479897	0.108334	0.047734	0.0351507
hsa-miR-500a-3p	M5	0.0817549	0.0752955	0.415693	0.433471	0.663533	0.460955	0.3063	0.499194	0.424782	0.530284	-0.127638	0.0808068	0.0310551
hsa-miR-130b-3p	M5	0.0696965	0.229567	0.14026	0.307385	0.655879	0.692846	0.212231	0.241056	0.0439479	0.183154	0.0841506	0.553479	0.392052
hsa-miR-503-5p	M5	0.00180619	0.0900529	0.377282	0.296859	0.649039	0.395591	0.00591575	0.120883	-0.0104731	0.152502	-0.0700073	0.185652	0.116752
hsa-miR-196b-5p	M5	0.0381916	0.374474	0.493457	0.342994	0.648887	0.518786	0.158143	0.163097	0.173974	0.381329	-0.135439	0.17763	0.0969196
hsa-miR-484	M5	-0.0792809	0.13446	0.190751	0.256677	0.645137	0.658178	0.221781	-0.01483	-0.122247	0.0893338	0.233064	0.610148	0.415235
hsa-miR-3074-5p	M5	0.0589343	0.142196	0.387078	0.33306	0.642754	0.465432	0.356735	0.451585	0.422521	0.699469	0.131783	0.00732694	0.00463527
hsa-miR-21-5p	M5	-0.00828826	0.300557	0.320759	0.592137	0.639657	0.474959	0.0700145	0.228626	0.170341	0.441847	0.13374	0.219538	0.200424
hsa-miR-30e-5p	M5	0.067671	0.0494559	0.294767	0.371316	0.639529	0.573371	0.200823	0.207056	0.234826	0.465435	0.10759	0.255936	0.154711
hsa-let-7g-3p	M5	0.00582005	0.0208701	0.465597	0.444051	0.61167	0.392423	0.187297	0.347172	0.242867	0.552568	-0.163007	-0.0673323	-0.101442
hsa-miR-532-3p	M5	-0.00710344	-0.0510843	0.196393	0.451432	0.601896	0.567293	0.476372	0.432426	0.218642	0.42849	-0.0903038	0.30658	0.111046
hsa-miR-17-3p	M5	0.164082	0.345272	0.609833	0.279479	0.579902	0.520992	0.133095	-0.0481664	0.0905967	0.328714	-0.0438094	0.0917267	0.0796849
hsa-miR-16-5p	M5	-0.0545425	-0.136109	0.518219	0.0245232	0.577065	0.132455	-0.075054	-0.131678	0.0184798	0.157002	0.00843754	-0.163014	-0.258936
hsa-miR-181a-5p	M5	0.32442	0.44904	0.432932	0.586227	0.568696	0.552805	0.2979	0.213008	0.270717	0.526398	0.142925	0.165985	0.147604
hsa-miR-20b-5p	M5	0.00969344	-0.00714775	0.599021	0.111027	0.566874	0.213722	0.164535	0.11311	0.297843	0.345162	-0.129934	-0.225565	-0.300106
hsa-miR-505-3p	M5	0.0872015	0.261598	0.376342	0.288921	0.544962	0.423339	0.161774	0.152208	0.333983	0.412019	-0.0311987	0.134089	0.0159549
hsa-miR-7-5p	M5	0.304416	0.399298	0.662758	0.16463	0.544136	0.221067	0.0240936	0.179646	0.38301	0.513223	-0.049121	-0.225581	-0.168414
hsa-let-7a-3p	M5	0.02514	0.310542	0.455631	0.233639	0.535452	0.326912	0.0354044	0.159072	0.214617	0.505849	0.295512	0.0379777	0.0387237
hsa-miR-627-5p	M5	0.0684499	0.222566	0.154642	0.326736	0.531607	0.465576	0.0918306	0.417843	0.151768	0.343385	0.170665	0.299861	0.261307
hsa-miR-629-5p	M5	-0.00337174	0.271359	0.363016	0.107111	0.510698	0.198122	-0.00634926	0.218	0.0705867	0.293958	0.0575755	0.038219	0.0483802
hsa-let-7f-1-3p	M5	0.0811814	0.367379	0.269874	0.286833	0.50784	0.497152	0.0552482	0.0519943	0.183701	0.35058	-0.0116837	0.348809	0.274658
hsa-miR-941	M5	-0.0449248	0.102381	0.37912	0.189369	0.507047	0.304367	0.154829	0.156302	0.198075	0.232905	-0.0590994	0.0717318	-0.0160673
hsa-miR-4732-5p	M5	-0.0371196	0.0703653	0.452037	0.062712	0.497441	0.0399842	0.283661	0.409001	0.405388	0.318768	-0.0524734	-0.223964	-0.223036
hsa-miR-624-5p	M5	-0.112007	0.0643825	0.442399	0.132405	0.482149	0.255613	-0.0527435	-0.161086	0.0235622	0.0907214	-0.0430758	0.0320239	-0.0386079
hsa-miR-636	M5	-0.0579868	-0.143842	0.349337	0.2985	0.481727	0.342366	0.304955	0.0723473	0.0754826	0.144255	-0.0199753	0.103988	-0.0649577
hsa-miR-548ad-5p	M5	0.114455	0.185495	0.31697	0.160843	0.479203	0.245503	-0.05674	0.159984	0.0391253	0.168644	-0.0545136	0.0758698	0.0908606
hsa-miR-651-5p	M5	-0.0841415	0.0940151	0.344126	0.163826	0.478007	0.161348	0.0460121	0.164563	0.0658453	0.296252	-0.107016	-0.0343031	-0.0232952
hsa-miR-362-3p	M5	-0.0529401	-0.105121	0.250976	0.299684	0.467675	0.255352	0.178837	0.267233	0.193028	0.404649	-0.0769064	-0.0148691	-0.0950538
hsa-miR-660-3p	M5	-0.0408362	0.0234595	0.386808	0.252733	0.467355	0.232469	-0.0914016	0.140334	0.0874159	0.2651	-0.0250123	-0.0320469	-0.11107
hsa-miR-548ae-5p	M5	-0.0896809	0.216613	0.366854	0.182731	0.466186	0.237126	-0.0882041	0.110885	0.0172364	0.182263	-0.0702202	0.0477219	0.0242891
hsa-miR-29a-3p	M5	0.276352	0.44621	0.39792	0.479796	0.457082	0.321526	0.0616735	0.162828	0.283401	0.534345	0.146365	-0.00978335	0.0293165
hsa-miR-92b-5p	M5	0.0422384	0.0946115	0.282336	0.213799	0.446137	0.209927	0.547546	0.404217	0.261287	0.224336	0.12262	0.0445064	-0.0418622
hsa-miR-1537-3p	M5	-0.0485454	0.0942848	0.0986593	0.229072	0.439593	0.4683	0.0448339	-0.082625	-0.115384	0.174983	-0.000509692	0.338691	0.256854
hsa-miR-16-2-3p	M5	0.0967617	0.205913	0.431715	0.102246	0.434336	0.215498	-0.160205	-0.0365215	-0.0167718	0.156533	-0.0520206	0.0390589	-0.071148
hsa-miR-4732-3p	M5	-0.0437115	-0.00766321	0.541587	0.0160159	0.431172	0.020582	0.0647586	-0.0329458	0.172013	0.176681	-0.153249	-0.227892	-0.266423
hsa-miR-548f-3p	M5	-0.0312924	0.138564	0.263535	0.147064	0.418324	0.238614	-0.133835	0.00976931	-0.0691442	0.0807005	-0.030379	0.133812	0.0206683
hsa-miR-6805-5p	M5	-0.162439	-0.0713099	0.276935	0.155404	0.41612	0.0788836	0.247412	0.20435	0.0934939	0.118262	-0.1117	-0.0710585	-0.0751595
hsa-miR-548d-3p	M5	0.023012	-0.00909417	0.361334	0.11643	0.405656	0.222902	-0.116129	-0.0746746	-0.109626	0.0942165	-0.0331709	0.0140351	-0.0467008
hsa-miR-6734-5p	M5	0.0641053	0.140699	0.139026	0.164643	0.403992	0.274405	0.150252	0.329635	0.354443	0.155734	-0.0452259	0.189996	0.162449
hsa-miR-1285-3p	M5	0.0552003	0.151453	0.25107	0.0804468	0.402035	0.194982	-0.0489331	-0.0328758	0.0244155	0.128522	-0.0587495	0.1039	0.0154832
hsa-miR-17-5p	M5	0.093126	0.169456	0.314843	0.57229	0.401635	0.492757	0.269536	-0.0267847	0.0685187	0.149349	0.145371	0.232629	0.0817383
hsa-miR-210-3p	M5	-0.0355359	-0.142759	0.380971	-0.0839746	0.397206	0.147602	0.0403659	0.123767	0.0711876	0.129715	-0.221381	-0.109459	-0.186198
hsa-miR-548ap-5p	M5	-0.0558871	-0.0914201	0.119435	0.216419	0.394515	0.271247	-0.0275716	0.161563	-0.0306822	-0.0233326	-0.0404898	0.244232	0.111424
hsa-miR-4772-3p	M5	-0.0433355	-0.173546	0.278028	0.258984	0.392643	0.244855	0.171662	0.128634	0.13141	0.266617	-0.109794	-0.0694855	-0.0867068
hsa-miR-550a-3-5p	M5	-0.0112082	-0.10015	0.204774	0.214666	0.38994	0.211382	0.107233	0.234441	0.24411	0.166919	0.201468	0.0707568	-0.0204075
hsa-miR-18a-3p	M5	-0.14322	-0.0128367	0.164526	0.121326	0.385241	0.235184	0.0930384	-0.0622471	-0.137105	0.00149252	0.429035	0.24219	0.149759
hsa-miR-1976	M5	-0.183862	-0.152492	0.294889	0.131114	0.383629	0.0912654	0.195997	0.0589155	0.190287	0.140551	-0.0788334	-0.0663171	-0.159259
hsa-miR-93-5p	M5	0.0638839	0.212559	0.197468	0.363693	0.381951	0.358783	0.131571	0.00498349	0.0657765	0.0202124	0.0677781	0.24974	0.105085
hsa-miR-29b-2-5p	M5	0.178765	-0.00446656	0.343876	0.264198	0.381775	0.357149	0.188538	0.0198292	0.0509148	0.195412	0.270507	0.0959464	0.0987878
hsa-miR-454-5p	M5	-0.102031	0.0108417	0.247991	0.12318	0.380865	0.170243	-0.112511	-0.0510989	-0.00483851	0.0986541	-0.0323039	0.0623622	-0.0487596
hsa-miR-450b-5p	M5	-0.00397273	0.237094	0.208362	0.174791	0.372095	0.273844	-0.108638	0.148741	-0.0207671	0.232159	-0.0679282	0.125155	0.207118
hsa-miR-6820-3p	M5	-0.118341	-0.0886264	0.217053	0.192815	0.368904	0.209274	0.247399	0.103123	-0.0031125	0.0742509	-0.0216818	0.084831	-0.0440199
hsa-miR-548e-5p	M5	0.120425	0.0977083	0.175915	0.233004	0.357036	0.363618	0.0908739	0.178846	0.0706668	0.217867	-0.0180915	0.181178	0.0998601
hsa-miR-6513-3p	M5	0.0685496	-0.0736195	0.249145	0.222216	0.355651	0.347688	0.0611506	0.00457716	-0.010541	0.13141	-0.00700657	0.131963	0.0739963
hsa-miR-1307-5p	M5	0.0626251	-0.0316523	0.119529	0.100088	0.352205	0.379777	-0.0156387	0.257135	-0.0182049	0.223212	0.24055	0.246195	0.206216
hsa-miR-452-5p	M5	-0.00902466	0.319306	0.155895	0.252492	0.345026	0.370959	0.109686	0.296761	0.22899	0.335224	-0.0310611	0.180112	0.154473
hsa-miR-6803-3p	M5	0.0280212	0.104483	0.310877	0.0633965	0.325572	0.184557	0.350567	-0.0187593	0.265087	0.205711	-0.0170221	0.0377835	-0.10517
hsa-miR-3200-5p	M5	0.0888655	-0.0738578	0.399703	0.0959827	0.324369	0.067282	0.142794	0.195523	0.298189	0.219288	-0.118014	-0.246928	-0.254601
hsa-miR-92a-3p	M5	-0.188903	-0.296909	0.101401	0.125438	0.302673	0.00664083	0.357016	0.133568	0.130152	0.0898397	-0.00828032	-0.0322734	-0.149242
hsa-miR-324-3p	M6	0.0492083	0.126458	0.193403	0.449512	0.690368	0.873467	0.234004	0.0683817	-0.0264851	0.203826	0.232127	0.670753	0.454957
hsa-miR-140-5p	M6	0.3012	0.38697	0.391478	0.454221	0.661016	0.865215	0.319627	0.140793	0.186721	0.497879	0.1749	0.463339	0.360657
hsa-miR-18a-5p	M6	0.172049	0.483399	0.395005	0.350824	0.611911	0.830015	0.335563	0.0213537	0.0598877	0.31423	0.317852	0.524049	0.386707
hsa-miR-33a-5p	M6	0.357229	0.468962	0.0331088	0.325429	0.415336	0.808059	0.232245	-0.00952717	-0.0721163	0.204169	0.376038	0.724378	0.611102
hsa-miR-345-5p	M6	0.040166	-0.0539604	0.154577	0.495397	0.629272	0.801614	0.364759	0.0864314	0.0768645	0.309137	0.192551	0.538276	0.316219
hsa-miR-361-5p	M6	0.118209	0.0655421	0.132398	0.483063	0.582615	0.785978	0.349873	0.318398	0.21531	0.396945	0.0959825	0.530262	0.394351
hsa-miR-143-3p	M6	0.357834	0.485817	0.280443	0.360034	0.574958	0.784003	0.215039	0.122986	0.180179	0.454323	0.197574	0.481872	0.415332
hsa-miR-574-3p	M6	0.129813	0.31903	0.00885374	0.303822	0.401649	0.765178	0.483623	0.0236232	0.195428	0.288368	0.260524	0.714022	0.551482
hsa-miR-3065-5p	M6	0.337949	0.438565	0.0974446	0.277346	0.44362	0.745721	0.0606322	-0.0495104	-0.0969051	0.180453	0.205383	0.628952	0.565324
hsa-miR-186-5p	M6	0.165143	0.432748	0.29764	0.292267	0.591456	0.736428	0.0717832	0.000706283	0.0280653	0.268533	0.191816	0.544631	0.412749
hsa-miR-590-3p	M6	0.185362	0.524989	0.200407	0.291528	0.504109	0.7268	0.122607	-0.0169779	0.00170616	0.224255	-0.0637354	0.566414	0.546823
hsa-miR-33b-5p	M6	0.434578	0.398817	0.246307	0.380787	0.507824	0.725841	0.261896	0.0623089	0.182103	0.345096	0.00947367	0.488897	0.43668
hsa-miR-301a-3p	M6	0.148728	0.196188	0.283033	0.365032	0.511998	0.717813	0.305819	0.011467	0.0114002	0.176666	-0.0389786	0.428672	0.283597
hsa-miR-152-3p	M6	0.0487042	0.138863	0.153679	0.501865	0.524409	0.709648	0.393137	0.372122	0.261366	0.497368	0.23954	0.402932	0.331711
hsa-miR-28-5p	M6	0.241196	0.322768	-0.00118918	0.294722	0.32232	0.702846	0.284113	0.0845353	0.102415	0.325343	0.291604	0.581844	0.453928
hsa-miR-324-5p	M6	0.194507	0.154034	0.31426	0.331234	0.533827	0.699215	0.221839	-0.0777944	-0.10451	0.134244	0.364081	0.447732	0.288922
hsa-miR-21-3p	M6	0.0497347	0.172363	0.158637	0.442722	0.599671	0.698706	0.210549	0.335839	0.153428	0.31733	-0.0311941	0.486955	0.35859
hsa-miR-223-5p	M6	0.0441093	0.108088	-0.0426437	0.339902	0.44509	0.661259	0.164972	0.169907	0.0586139	0.197475	0.130657	0.564759	0.429801
hsa-miR-139-3p	M6	0.177403	0.288114	0.0600747	0.322606	0.31164	0.643144	0.59298	0.32327	0.323623	0.32064	0.220564	0.485521	0.406741
hsa-miR-142-5p	M6	0.17226	0.561662	0.279543	0.158468	0.53316	0.637428	0.223635	0.0167353	0.0550796	0.360018	0.270646	0.434648	0.370084
hsa-miR-145-5p	M6	0.464739	0.348564	0.299663	0.355533	0.498671	0.634595	0.241946	0.18875	0.300829	0.494295	-0.0659327	0.322013	0.285081
hsa-miR-146b-5p	M6	0.246582	0.0382046	0.181697	0.387438	0.407026	0.631792	0.298851	0.116587	0.183783	0.39305	0.15821	0.328933	0.224059
hsa-miR-15b-5p	M6	0.0241075	0.387626	0.188368	0.120676	0.484869	0.622224	0.0785626	-0.0521377	-0.039821	0.170103	0.167978	0.518532	0.404026
hsa-miR-186-3p	M6	0.102519	0.16013	-0.00648557	0.37001	0.352156	0.619927	-0.00282436	0.13151	-0.100281	0.14625	0.049577	0.526715	0.461356
hsa-miR-545-3p	M6	0.0958478	0.326579	0.321909	0.239451	0.500511	0.606443	0.00714439	-0.195895	-0.145575	0.0749304	0.0355319	0.428204	0.323094
hsa-miR-361-3p	M6	0.294388	0.282478	0.0860467	0.253613	0.315255	0.602757	-0.0077904	-0.00518521	0.0701183	0.132958	0.00906951	0.493898	0.400892
hsa-miR-664a-3p	M6	0.27359	0.375286	0.0818369	0.247189	0.295233	0.593061	0.454829	0.181929	0.330073	0.37122	-0.1356	0.412957	0.376141
hsa-miR-200c-3p	M6	0.0441343	0.189777	0.0260612	0.238368	0.326603	0.580628	0.202676	0.0811217	-0.019519	0.133792	0.300449	0.482234	0.328959
hsa-miR-3187-3p	M6	-0.0547899	-0.0351617	0.0956817	0.415134	0.497978	0.566192	0.329186	0.318641	0.100046	0.111853	0.0177215	0.453018	0.29797
hsa-miR-671-5p	M6	0.100228	0.262355	0.0119498	0.330498	0.316312	0.538328	0.517933	0.558813	0.435057	0.373653	0.0410891	0.39548	0.375028
hsa-miR-542-5p	M6	0.0754208	-0.0635257	0.034382	0.319035	0.339603	0.527975	0.131217	-0.000201199	-0.124437	0.0381449	0.000459618	0.38934	0.258915
hsa-miR-424-3p	M6	0.178285	0.360402	0.140066	0.238793	0.424767	0.526912	0.0907361	0.0423591	0.0497223	0.22742	-0.0161172	0.367019	0.335986
hsa-miR-877-5p	M6	0.0919539	0.289227	0.026964	0.309594	0.393691	0.52199	0.58235	0.346888	0.205004	0.31886	0.500534	0.442439	0.394127
hsa-miR-589-5p	M6	-0.00963857	-0.0172082	0.140773	0.387329	0.514012	0.51606	0.210633	0.410939	0.115045	0.201422	-0.0386881	0.346739	0.235639
hsa-miR-1260a	M6	0.191749	0.0236281	0.0689084	0.281476	0.276604	0.506068	0.617046	0.186587	0.224961	0.190956	-0.019336	0.376282	0.288498
hsa-miR-15a-3p	M6	0.0419908	-0.0631838	0.210012	0.293074	0.415561	0.49649	0.0629746	-0.116101	-0.0602896	0.0862011	0.0359052	0.306031	0.153615
hsa-miR-942-5p	M6	0.0158159	-0.0694637	0.214955	0.324031	0.417489	0.490436	0.267004	0.0593396	-0.00923227	0.10359	-0.0291138	0.261225	0.0614273
hsa-miR-190b	M6	0.0470153	0.271278	0.141229	0.163422	0.437784	0.477143	-0.116751	-0.00799251	-0.0818952	0.00754558	-4.07e-05	0.392622	0.214349
hsa-miR-99b-5p	M6	0.166887	0.248404	0.20765	0.200054	0.394029	0.467179	0.353856	0.252774	0.325493	0.487109	-0.244343	0.208019	0.196057
hsa-miR-3909	M6	0.120824	-0.00837419	0.141641	0.218878	0.316134	0.440431	0.0491308	-0.147714	0.0304433	0.106134	0.0613449	0.272063	0.168736
hsa-miR-551a	M6	-0.0246526	-0.155716	0.0426843	0.248762	0.314551	0.407792	0.085667	-0.018335	-0.104769	0.0621349	0.00914074	0.268742	0.152032
hsa-miR-374c-3p	M6	0.177318	0.0978632	0.121673	0.22048	0.254073	0.397472	0.144264	0.0952793	0.0637848	0.121587	0.0740058	0.242342	0.191119
hsa-miR-148b-5p	M6	0.243882	0.211841	0.146274	0.177018	0.16173	0.38982	0.166637	-0.0475101	-0.035895	0.0213963	0.10128	0.292695	0.202739
hsa-miR-576-5p	M6	-0.0106403	0.03839	0.191461	0.165517	0.285643	0.357662	-0.0368118	-0.117445	0.0695904	0.135162	-0.0338651	0.219247	0.0782813
hsa-miR-24-2-5p	M6	0.143104	0.322067	0.0742266	0.0901721	0.136931	0.345715	0.0578474	-0.0959028	-0.0529012	0.0916814	0.0286587	0.250572	0.193835
hsa-miR-26a-2-3p	M6	0.0706699	0.28518	0.161862	0.120648	0.217149	0.301592	-0.107947	-0.125015	-0.0129549	0.146989	0.0354459	0.179837	0.162674
hsa-miR-3960	M7	0.0430341	0.0531331	0.304329	0.295136	0.402439	0.289336	0.775148	0.439199	0.425917	0.413603	-0.167531	-0.0326643	-0.05054
hsa-miR-3656	M7	-0.0054194	0.0958077	0.142539	0.274733	0.415251	0.383299	0.77469	0.420239	0.276951	0.218879	0.0953025	0.270184	0.177846
hsa-miR-7975	M7	0.0889425	0.0236398	0.0582947	0.138528	0.101732	0.21115	0.77445	0.126547	0.14094	0.214143	-0.0689604	0.0612768	0.0579057
hsa-miR-4466	M7	0.134707	0.175923	-0.145134	0.192821	0.176675	0.394326	0.69595	0.241118	0.160432	0.109712	-0.0185236	0.457629	0.384385
hsa-miR-8072	M7	0.0432744	0.135832	0.0245913	0.155588	0.219141	0.177255	0.687621	0.512283	0.37978	0.291712	-0.0720358	0.103455	0.100382
hsa-miR-4454	M7	-0.0564202	0.0127074	0.0597015	0.0883206	0.0654557	0.127387	0.677694	0.02319	0.0298667	0.190664	0.311009	0.0107173	-0.0348763
hsa-miR-7977	M7	0.0627279	0.00977034	-0.114386	0.219198	0.161452	0.468727	0.674356	0.00397575	-0.0486248	0.0844504	0.342447	0.472411	0.296111
hsa-miR-4516	M7	0.0584544	0.206423	0.0603355	0.1347	0.120901	0.215487	0.666563	0.220118	0.224143	0.234643	0.429604	0.114309	0.063176
hsa-miR-4492	M7	0.0212385	0.0198288	0.0100733	0.0678959	0.0322882	0.152639	0.642064	0.0545758	0.0814328	0.132801	0.383603	0.0987992	0.101733
hsa-miR-4532	M7	0.0308683	0.181031	0.132003	0.263974	0.286716	0.340439	0.641988	0.358871	0.287148	0.330105	0.00869467	0.155294	0.0389156
hsa-miR-1228-5p	M7	0.159309	0.232525	0.221766	0.221347	0.31732	0.177436	0.623009	0.605014	0.715355	0.551528	-0.0584854	-0.0418199	-0.0114358
hsa-miR-7704	M7	0.21957	0.273521	0.150463	0.142045	0.170008	0.321936	0.621641	0.0657993	0.168127	0.205458	0.0513417	0.209754	0.134779
hsa-miR-4488	M7	-0.0141899	0.0973161	0.062776	0.129883	0.131469	0.136929	0.615146	0.215305	0.240765	0.200375	-0.0374394	0.0187768	0.0661805
hsa-miR-1228-3p	M7	0.0806171	0.1206	0.0941314	0.0571036	0.0870165	0.0104484	0.613085	0.251371	0.428414	0.312828	-0.130106	-0.102037	-0.102606
hsa-miR-939-5p	M7	0.0451878	0.171406	0.0291279	0.200064	0.316824	0.427676	0.581454	0.239846	0.116237	0.0313437	0.0176155	0.427026	0.297502
hsa-miR-184	M7	0.0741731	0.200583	0.156527	0.0764683	0.154143	0.0960852	0.526549	0.166378	0.206145	0.296901	0.03678	-0.0599355	-0.0873687
hsa-miR-1247-5p	M7	0.10307	0.117443	0.186142	0.174161	0.170461	0.154145	0.524904	0.225569	0.428569	0.436169	-0.103654	-0.0809675	-0.0560887
hsa-miR-6087	M7	0.0934578	0.201423	0.147893	0.018872	0.110003	0.0791634	0.512798	0.151351	0.209065	0.214158	0.282734	-0.0052084	-0.0518375
hsa-miR-7641	M7	0.0108199	0.146553	0.131179	-0.0440117	0.00156639	0.0447079	0.431244	-0.0571063	0.024163	0.0902228	-0.0561683	-0.0481859	-0.0189552
hsa-miR-4634	M7	0.00477845	0.130185	-0.0922703	0.119942	0.111488	0.266869	0.378967	0.0285009	0.0276977	0.0350558	0.0836778	0.310559	0.208124
hsa-miR-320d	M8	0.12001	0.23135	0.241867	0.3474	0.439284	0.281552	0.392026	0.892046	0.659565	0.69852	0.0643749	-0.0440416	0.0109268
hsa-miR-320c	M8	0.02663	-0.0615446	0.0423329	0.151567	0.101714	-0.101166	0.337513	0.870386	0.524694	0.303724	-0.162741	-0.200542	-0.157423
hsa-miR-320b	M8	0.142798	0.356305	0.224179	0.283052	0.449448	0.278784	0.452146	0.863618	0.54838	0.598743	0.0273835	0.0208461	0.0681294
hsa-miR-320e	M8	0.0367555	-0.00485269	-0.00333473	0.269645	0.201366	0.131007	0.243824	0.805771	0.470429	0.413928	-0.0952602	-0.0288522	-0.027869
hsa-miR-320a	M8	-0.0157351	0.116836	-0.0898213	0.207522	0.0505035	-0.0171322	0.315636	0.773274	0.391874	0.138356	-0.0528596	0.0358055	0.0620431
hsa-miR-204-3p	M8	0.135222	0.226436	0.103439	0.234833	0.190651	0.164774	0.408831	0.769191	0.610687	0.458023	-0.137387	-0.0258532	0.0711985
hsa-miR-6891-5p	M8	0.117793	0.0778751	0.035393	0.182039	0.192095	0.0553754	0.21379	0.684654	0.401499	0.361647	-0.0575951	-0.0386152	0.00761499
hsa-miR-10a-3p	M8	0.172649	0.36159	0.156853	0.190013	0.249551	0.0824033	0.205071	0.682946	0.367049	0.529453	0.168628	-0.129269	0.0273341
hsa-miR-6740-5p	M8	0.095236	0.133745	0.0527519	0.151805	0.123263	0.0325135	0.104087	0.661557	0.43516	0.332657	-0.0346415	-0.0968352	-0.0758792
hsa-miR-1224-5p	M8	0.180829	0.108014	0.255561	0.192568	0.325759	0.0484851	0.352034	0.658789	0.463811	0.440077	0.0729037	-0.196522	-0.120907
hsa-miR-10b-3p	M8	0.0444423	0.205415	0.285903	0.155811	0.220328	-0.0262725	0.104542	0.645919	0.395993	0.571177	0.254313	-0.321763	-0.205932
hsa-miR-4429	M8	0.205019	0.137078	-0.0371924	0.15263	0.172838	0.0655018	0.0222212	0.625287	0.209303	0.19045	-0.0273632	0.0451152	0.0569671
hsa-miR-6763-5p	M8	0.157991	0.162807	-0.171979	0.19262	0.0932297	0.231787	0.268988	0.619357	0.284749	0.170955	0.0241401	0.288411	0.271064
hsa-miR-3667-5p	M8	-0.00161662	-0.0382545	0.111834	0.259789	0.353048	0.204854	0.073348	0.528578	0.141039	0.208363	-0.0711859	0.114622	0.0618812
hsa-miR-150-3p	M8	-0.0199285	-0.203568	0.0265456	-0.143473	0.00747916	-0.0803116	0.332888	0.503716	0.308385	0.254436	-0.0363352	-0.199896	-0.161565
hsa-miR-6800-5p	M8	-0.0547739	-0.0165289	0.0681742	0.165811	0.0833628	0.0613697	0.28558	0.492813	0.269263	0.220622	-0.0837593	-0.056392	-0.125703
hsa-miR-642a-3p	M8	0.168087	0.141776	0.113914	0.123906	0.13263	0.0820143	0.124696	0.480725	0.317499	0.27874	-0.0538677	-0.0529549	-0.0341604
hsa-miR-6509-5p	M8	-0.0294759	-0.0284884	-0.018262	0.150975	0.217686	0.0903268	0.0623768	0.465592	0.233576	0.112466	-0.0434672	0.0884755	0.110993
hsa-miR-3682-3p	M8	0.0347769	0.0579684	0.207185	0.117854	0.259749	0.0211558	0.137864	0.459017	0.205065	0.151565	-0.102135	-0.0917514	-0.0178585
hsa-miR-197-5p	M8	0.105485	0.0227609	-0.00186375	0.274953	0.310581	0.309966	0.275603	0.449947	0.276805	0.111819	-0.000943138	0.279589	0.208256
hsa-miR-4800-5p	M8	0.045511	0.08582	0.0130805	0.115914	0.0781368	0.0536352	0.0659031	0.449824	0.188871	0.103892	-0.013578	0.0237807	0.0297086
hsa-miR-676-3p	M8	0.183606	0.144935	0.159675	0.148052	0.177216	0.0619012	0.0775789	0.449272	0.340403	0.290104	-0.0475914	-0.083052	-0.0706997
hsa-miR-211-3p	M8	0.153207	0.0507198	-0.068878	0.0752255	0.0258146	-0.0148196	-0.00422844	0.427477	0.206146	0.226783	-0.0486114	-0.0626415	0.0484585
hsa-miR-642b-5p	M8	0.0602906	0.140541	-0.0321569	0.0827506	0.0404563	0.0309822	0.131445	0.422634	0.313778	0.228898	-0.026514	0.0155519	0.154695
hsa-miR-3180	M8	-0.00281539	-0.013741	-0.106747	0.208902	0.143185	0.234062	0.209648	0.406143	0.173014	0.0888973	-0.0313308	0.249777	0.211302
hsa-miR-193b-5p	M9	0.190982	0.299492	0.245925	0.20819	0.261818	0.145091	0.463586	0.679576	0.878391	0.586735	-0.0205452	-0.0900058	-0.0596573
hsa-miR-885-3p	M9	0.248335	0.268341	0.212327	0.12416	0.165994	0.088977	0.312324	0.415419	0.875064	0.469447	-0.05066	-0.106382	-0.0591443
hsa-miR-122-5p	M9	0.146898	0.277568	0.250874	0.142745	0.0936584	-0.113746	0.0995387	0.348029	0.825049	0.503973	-0.068438	-0.305878	-0.198091
hsa-miR-193a-5p	M9	0.149089	0.237122	0.405672	0.351836	0.543633	0.413561	0.485441	0.601532	0.812834	0.692374	-0.0119314	0.00914857	-0.0189145
hsa-miR-1290	M9	0.056787	0.159518	0.281701	0.125081	0.255414	0.01222	0.258608	0.588621	0.788481	0.572551	-0.103661	-0.308584	-0.222889
hsa-miR-34a-5p	M9	0.440474	0.4902	0.484504	0.323962	0.478636	0.362264	0.273034	0.504156	0.780403	0.773809	0.0586542	-0.0909817	-0.00351983
hsa-miR-3591-3p	M9	0.184495	0.162737	0.144846	0.0947198	0.0880993	-0.0177159	0.140189	0.455247	0.776318	0.424789	-0.0944742	-0.204935	-0.099009
hsa-miR-483-5p	M9	0.14352	0.193164	0.0495431	0.235915	0.0774365	-0.0688963	0.346398	0.72284	0.763242	0.495189	-0.0614149	-0.182583	-0.0804825
hsa-miR-193b-3p	M9	0.397794	0.286932	0.442091	0.224518	0.321488	0.224743	0.210609	0.203203	0.748825	0.644843	-0.0813491	-0.175904	-0.139485
hsa-miR-1246	M9	0.0428823	0.167634	0.301227	0.392232	0.217658	-0.0118519	0.232418	0.553236	0.747884	0.562228	-0.000551493	-0.32266	-0.24724
hsa-miR-885-5p	M9	0.272916	0.108112	0.185656	0.0685631	0.10632	0.0115267	0.188238	0.157903	0.685799	0.39827	-0.0408536	-0.113144	-0.114888
hsa-miR-3591-5p	M9	0.212033	0.194713	0.0964819	0.0896885	0.0846841	0.0361396	0.114946	0.243337	0.586896	0.301936	-0.0319458	-0.0889993	-0.0547785
hsa-miR-125b-2-3p	M9	0.33334	0.170216	0.189135	0.171064	0.200461	0.0892658	0.244193	0.41522	0.5789	0.465948	-0.0611198	-0.142345	-0.0593679
hsa-miR-206	M9	0.102258	0.0306183	0.207151	0.0278561	0.0753553	-0.101614	0.0765937	0.287442	0.550395	0.402687	-0.147529	-0.322731	-0.266008
hsa-miR-675-5p	M9	0.0331579	0.0493016	0.119237	0.0830797	0.0173819	0.0112245	0.186628	0.267778	0.48887	0.333437	-0.0614444	-0.167971	-0.118559
hsa-miR-125a-3p	M9	0.00429529	0.264879	0.117337	0.135301	0.128749	0.188172	0.349665	0.414141	0.476119	0.339933	-0.107322	0.053925	0.106223
hsa-miR-483-3p	M9	0.119621	0.220948	0.17202	0.00282875	0.0335746	0.0324939	0.393437	-0.00695932	0.467006	0.367307	-0.0877128	-0.147817	-0.0834033
hsa-miR-642a-5p	M9	0.140972	0.0937802	0.204741	0.161484	0.285048	0.231473	0.253911	0.375071	0.434463	0.409374	-0.0669336	0.0274584	0.0334054
hsa-miR-365a-3p	M9	0.251985	0.233217	0.302794	0.0451342	0.224135	0.121727	0.0452432	0.0531203	0.417609	0.350364	-0.0744656	-0.105759	-0.0865385
hsa-miR-4525	M9	0.0504171	0.144705	0.267526	0.1304	0.289629	0.0428583	0.171254	0.320446	0.402497	0.233928	-0.0912268	-0.139784	-0.12569
hsa-miR-30a-5p	M10	0.174133	0.18838	0.55985	0.389931	0.577241	0.307153	0.304758	0.498082	0.605038	0.901666	0.129779	-0.264394	-0.178292
hsa-miR-497-5p	M10	0.313742	0.473475	0.556293	0.40918	0.624941	0.470156	0.293335	0.436811	0.45601	0.821511	0.193173	-0.0403256	0.0374008
hsa-miR-10b-5p	M10	0.0492027	0.388205	0.535002	0.13607	0.436391	0.118572	0.154072	0.376362	0.52443	0.79851	-0.000727003	-0.344237	-0.203042
hsa-miR-100-5p	M10	0.450309	0.306415	0.521089	0.288846	0.448455	0.214063	0.123388	0.489627	0.658638	0.79306	-0.171637	-0.248026	-0.120346
hsa-miR-195-5p	M10	0.512661	0.447852	0.378576	0.335485	0.363671	0.341658	0.280685	0.435751	0.549699	0.790164	0.160784	-0.125058	0.0159989
hsa-miR-10a-5p	M10	0.036425	0.453056	0.433309	0.29435	0.538527	0.386539	0.185279	0.412657	0.457579	0.768756	0.115402	0.00973427	0.0527361
hsa-miR-95-3p	M10	0.414105	0.492033	0.575475	0.186656	0.36474	0.167931	0.147987	0.326123	0.540967	0.7555	0.0833556	-0.323063	-0.148195
hsa-miR-375	M10	0.137135	0.188768	0.433991	0.185018	0.472959	0.177683	0.266393	0.38306	0.57621	0.741639	0.093435	-0.222388	-0.210618
hsa-miR-193a-3p	M10	0.184149	0.120572	0.507691	0.379348	0.483939	0.337205	0.322447	0.267524	0.419793	0.733875	0.255452	-0.237433	-0.163198
hsa-miR-192-5p	M10	0.155261	0.25608	0.52799	0.255523	0.579626	0.33771	0.275291	0.275019	0.659993	0.730202	0.0830541	-0.121864	-0.160795
hsa-miR-99a-5p	M10	0.295903	0.340565	0.428476	0.0731445	0.337499	0.103724	0.112023	0.333185	0.618901	0.726691	0.064149	-0.254001	-0.16546
hsa-miR-214-3p	M10	0.181792	0.160768	0.453912	0.304756	0.362172	0.224935	0.473756	0.458887	0.629577	0.723453	-0.198858	-0.278028	-0.180162
hsa-miR-155-5p	M10	0.223838	0.52697	0.40531	0.286639	0.38082	0.388559	0.440835	0.461766	0.545534	0.719024	0.155313	-0.0583159	0.0309877
hsa-miR-194-5p	M10	0.147734	0.130515	0.457026	0.296725	0.473728	0.271933	0.297771	0.330591	0.640429	0.714448	0.0112314	-0.190518	-0.198532
hsa-miR-215-5p	M10	0.120775	0.162975	0.383973	0.254437	0.415054	0.137873	0.139308	0.44383	0.370938	0.710309	0.0471625	-0.2682	-0.167423
hsa-miR-205-5p	M10	-0.0138771	0.136427	0.374282	0.267735	0.438707	0.197504	0.154609	0.403057	0.367037	0.705908	0.148232	-0.170904	-0.116005
hsa-miR-30a-3p	M10	0.345091	0.676612	0.378773	0.191011	0.322143	0.229873	0.282801	0.401085	0.519049	0.679012	0.123876	-0.145214	-0.0115777
hsa-miR-30c-5p	M10	0.391095	0.173819	0.488148	0.282527	0.423016	0.276225	0.239181	0.269744	0.494846	0.675304	0.0208891	-0.180453	-0.128081
hsa-miR-30b-5p	M10	0.425045	0.602896	0.368354	0.188036	0.313738	0.411565	0.272872	0.188985	0.443297	0.674423	0.216058	0.0634842	0.0828641
hsa-miR-139-5p	M10	0.212712	0.273871	0.450203	0.357479	0.515013	0.520653	0.478527	0.256423	0.406576	0.670116	0.0996136	0.0194009	0.0359124
hsa-miR-222-3p	M10	0.21643	0.337196	0.367768	0.441473	0.524399	0.583007	0.288725	0.394316	0.41928	0.609231	-0.170571	0.177689	0.170517
hsa-miR-141-3p	M10	0.0293563	0.0288284	0.253804	0.262362	0.426349	0.224661	0.0914927	0.396921	0.313231	0.576626	0.163835	-0.0801297	-0.114962
hsa-miR-342-5p	M10	0.073508	0.415468	0.373041	0.215206	0.471383	0.374387	0.25796	0.398177	0.390241	0.557519	0.120578	0.068904	0.0342175
hsa-miR-365b-3p	M10	0.0612401	0.249784	0.327949	0.0926675	0.262191	0.14614	0.249045	0.0886251	0.459745	0.526877	0.00896894	-0.141271	-0.088188
hsa-miR-887-3p	M10	0.437662	0.244237	0.221842	0.222313	0.101506	0.148487	0.198193	0.399086	0.449338	0.520021	-0.0992327	-0.197583	-0.076454
hsa-miR-342-3p	M10	0.14616	0.0932707	0.202722	0.117354	0.287462	0.23641	0.291355	0.181923	0.397516	0.515393	0.116345	-0.0634353	-0.0793042
hsa-miR-675-3p	M10	0.132324	0.00365006	0.199064	0.179517	0.149853	0.0477713	0.40443	0.26922	0.46725	0.500751	0.19815	-0.187813	-0.11834
hsa-miR-874-5p	M10	0.309184	0.0752402	0.305753	0.275931	0.277055	0.23749	0.339463	0.28243	0.374601	0.489764	-0.127409	-0.145465	-0.0301828
hsa-miR-208b-3p	M10	0.079583	0.0770336	0.221217	0.132953	0.210507	-0.00477972	0.13818	0.293616	0.370305	0.486201	-0.114276	-0.20814	-0.120982
hsa-miR-203a-3p	M10	0.168277	0.211252	0.28612	0.17029	0.273446	0.137946	0.201467	0.139532	0.309873	0.462364	-0.0670143	-0.100217	-0.0692439
hsa-let-7b-3p	M10	0.0791503	0.237198	0.246716	0.0838653	0.24798	0.121501	0.164268	0.22653	0.391112	0.4511	0.262046	-0.0129936	-0.016093
hsa-miR-499a-5p	M10	0.284502	0.344658	0.24695	0.110758	0.239942	0.173363	0.06814	0.111023	0.219232	0.442935	-0.0387764	-0.0322707	0.0279404
hsa-miR-196a-5p	M10	0.0229285	0.206818	0.206282	0.170002	0.225146	0.12645	0.215392	0.338083	0.365518	0.44005	-0.0907877	-0.134727	-0.13394
hsa-miR-3605-3p	M10	-0.00652506	0.188149	0.371479	0.170438	0.389849	0.208942	0.195603	0.13908	0.219431	0.428706	0.326909	-0.0286128	-0.0212893
hsa-miR-141-5p	M10	0.153608	0.0261416	0.240088	0.243564	0.288209	0.143511	0.0435063	0.397675	0.226129	0.401941	-0.0278687	-0.106517	-0.050038
hsa-miR-511-5p	M10	0.12101	0.101882	0.239976	0.126688	0.190773	0.0796894	0.108048	0.279814	0.315577	0.38341	-0.0741005	-0.0762422	-0.0677048
hsa-miR-429	M10	0.168719	0.152334	0.0883248	0.117809	0.212659	0.19481	0.0229885	0.00985637	0.211167	0.376138	0.429819	0.0412774	0.0246022
hsa-miR-1271-3p	M10	0.194027	-0.0203184	0.11047	0.323671	0.2383	0.315504	0.109823	0.202489	0.202017	0.349732	0.0143553	0.128919	0.0684068
hsa-miR-200b-3p	M10	0.0704738	0.111505	0.0914665	0.0598038	0.17968	0.178604	0.24441	0.103016	0.180233	0.345586	0.292796	0.0510494	-0.0412168
hsa-miR-4524a-3p	M11	-0.0266054	-0.0301867	-0.0586693	-0.0257519	-0.0565132	-0.103196	-0.000847691	0.0165243	-0.0505155	0.0753083	0.877315	-0.0886636	-0.0759677
hsa-miR-5006-5p	M11	-0.0631957	-0.0228643	-0.112708	-0.0131602	-0.070966	-0.0141153	0.05494	-0.0695734	-0.181101	-0.0112946	0.855515	0.0575853	0.023191
hsa-miR-335-3p	M11	-0.00818084	0.0376973	-0.233353	0.0535713	0.0259295	0.27561	0.0330762	-0.163402	-0.29929	-0.147064	0.816104	0.435932	0.354256
hsa-miR-6779-5p	M11	-0.0486341	-0.0590131	-0.104267	0.0592567	0.0256358	0.0404912	0.100416	0.0536701	-0.120822	0.0715511	0.805694	0.07948	0.01542
hsa-miR-185-3p	M11	-0.0714805	0.0237842	-0.190636	0.121404	0.103607	0.343079	0.0173927	-0.0336296	-0.173246	-0.0874713	0.733256	0.520146	0.402471
hsa-miR-4326	M11	-0.106498	-0.0750562	0.169989	0.121408	0.203616	0.158523	0.190564	-0.0163213	0.0435915	0.150486	0.682728	0.0531856	-0.109004
hsa-miR-548av-3p	M11	-0.0990414	0.0537008	0.041769	0.00290493	0.0625597	-0.0435728	0.0522348	-0.0613414	-0.0600779	0.152982	0.655018	-0.0962102	-0.0881585
hsa-miR-1294	M11	0.144615	0.205137	0.0122785	-0.0324616	0.04088	0.176703	0.0655901	-0.166021	-0.0874721	0.0209673	0.628537	0.216654	0.17956
hsa-miR-3124-5p	M11	-0.0366227	-0.00449612	-0.169209	0.157368	0.162406	0.411696	0.162303	-0.0636475	-0.199007	-0.0413755	0.610582	0.494495	0.341459
hsa-miR-211-5p	M11	0.388378	0.264848	-0.148065	0.101289	0.0583454	0.335457	0.163701	-0.0353908	0.0633059	0.0929954	0.606935	0.394334	0.349972
hsa-miR-145-3p	M11	0.211427	0.172847	0.147554	0.135254	0.167801	0.0925667	0.0648981	0.198251	0.165235	0.334142	0.572865	-0.0714576	-0.00592263
hsa-let-7e-3p	M11	0.0507485	0.179477	0.094475	0.0482911	0.106857	0.0797243	0.0743816	-0.00419735	0.0796456	0.189268	0.569544	0.044491	0.0330565
hsa-miR-34a-3p	M11	0.0414295	0.155038	0.243944	0.114241	0.189631	0.00997335	0.0161998	0.147866	0.311605	0.387998	0.538178	-0.16809	-0.161872
hsa-miR-326	M12	-0.00116231	0.0375342	-0.295063	0.32067	0.327993	0.73624	0.190032	0.00338795	-0.200163	-0.114316	0.208897	0.928921	0.734572
hsa-miR-744-5p	M12	0.173991	0.270402	-0.257782	0.279892	0.294346	0.766221	0.320054	0.0688055	-0.0909029	-0.0285046	0.0524748	0.896884	0.718354
hsa-miR-4286	M12	-0.0268413	-0.0696668	-0.339853	0.332678	0.27704	0.714247	0.267747	0.00673132	-0.177455	-0.0730109	0.317078	0.880615	0.657
hsa-miR-4446-3p	M12	-0.0679229	0.0815494	-0.451947	0.181434	0.0933552	0.568492	0.283989	0.0665721	-0.139468	-0.198387	0.190905	0.866254	0.718291
hsa-miR-151a-3p	M12	0.0596073	0.0688051	-0.172785	0.387087	0.41895	0.82613	0.231843	0.0382244	-0.12824	0.0439916	0.200887	0.865669	0.652197
hsa-miR-339-3p	M12	0.0353422	0.108375	-0.249406	0.238294	0.264168	0.672549	0.10284	-0.152752	-0.277138	-0.174003	0.137982	0.857796	0.654549
hsa-miR-330-3p	M12	0.21585	0.0415513	-0.367555	0.242057	0.15106	0.641261	0.194771	-0.00812095	-0.156023	-0.144245	0.101258	0.853947	0.678879
hsa-miR-425-3p	M12	0.040894	0.246157	-0.311479	0.163599	0.142571	0.626086	0.0763531	-0.115181	-0.162088	-0.169168	0.141891	0.851505	0.68229
hsa-miR-328-3p	M12	0.100771	0.232792	-0.235809	0.240492	0.259918	0.678367	0.371957	0.0613641	-0.0610686	-0.0333931	0.176046	0.848092	0.705053
hsa-miR-3177-3p	M12	0.0590585	0.118676	-0.355243	0.188303	0.163028	0.554418	0.176863	0.0691495	-0.156355	-0.205886	0.119272	0.835034	0.66962
hsa-miR-423-3p	M12	-0.0566456	0.0776517	-0.385246	0.350822	0.0970405	0.507913	0.139083	-0.166925	-0.309223	-0.334087	0.225031	0.833316	0.647582
hsa-miR-6852-5p	M12	-0.0451545	0.064008	-0.387296	0.117593	0.0156146	0.495775	0.0999863	-0.0808715	-0.249268	-0.296512	0.157664	0.833132	0.611824
hsa-miR-339-5p	M12	0.0117221	0.0292667	-0.255579	0.245798	0.226513	0.662555	0.135302	-0.162683	-0.279144	-0.191947	0.150888	0.831457	0.574262
hsa-miR-1306-5p	M12	0.0533763	0.0806954	-0.384211	0.165275	0.11977	0.574976	0.394255	-0.00527983	-0.0986502	-0.11765	0.238024	0.820113	0.578517
hsa-miR-625-3p	M12	0.0318692	0.187236	-0.282067	0.181608	0.197428	0.608849	0.344373	-0.00486813	-0.156257	-0.0661176	0.258043	0.810623	0.742126
hsa-miR-1304-3p	M12	-0.0626782	0.0900798	-0.385952	0.164465	0.105281	0.534231	0.0687288	-0.16044	-0.239613	-0.242004	0.163143	0.810013	0.666567
hsa-miR-191-3p	M12	0.0110575	0.173341	-0.353613	0.135701	0.0712565	0.528486	0.011105	-0.0748998	-0.230159	-0.252257	0.166121	0.809974	0.578625
hsa-miR-584-5p	M12	-0.0312254	0.0145602	-0.377269	0.156987	0.220766	0.556102	0.143905	0.0355817	-0.256942	-0.160271	0.140195	0.804367	0.661893
hsa-miR-1260b	M12	0.0157864	0.021425	-0.317659	0.253292	0.211709	0.60354	0.352655	0.074359	-0.0541002	-0.0812057	0.0431746	0.801463	0.698879
hsa-miR-628-3p	M12	0.0462461	0.104899	-0.184255	0.299211	0.35248	0.709197	0.192669	0.0257228	-0.0622704	-0.0588624	0.0295209	0.800168	0.626678
hsa-miR-1273h-5p	M12	0.0415313	0.0700603	-0.376627	0.224298	0.10841	0.605696	0.227236	-0.0286377	-0.115638	-0.154153	0.305754	0.796072	0.612892
hsa-miR-133a-3p	M12	0.0783867	0.0635629	-0.290303	0.241788	0.197322	0.643166	0.155637	-0.0926274	-0.166135	-0.0598931	0.256002	0.791709	0.635424
hsa-miR-28-3p	M12	0.0677311	0.458671	-0.049246	0.238534	0.422489	0.730611	0.107716	0.0429309	-0.0541645	0.128965	0.286119	0.787196	0.655757
hsa-miR-1227-3p	M12	-0.0121595	0.116332	-0.352395	0.163364	0.107396	0.509064	0.172206	-0.0125233	-0.164648	-0.215392	0.115903	0.786735	0.613068
hsa-miR-223-3p	M12	-0.0506582	0.0341279	-0.329061	0.192368	0.132014	0.582532	-0.0205042	-0.266735	-0.397881	-0.277467	0.159657	0.785931	0.559337
hsa-miR-1307-3p	M12	0.0481301	0.0622359	-0.116615	0.345468	0.376147	0.769182	0.294961	0.00457882	-0.0479853	-0.00366201	0.169241	0.782424	0.569931
hsa-miR-1301-3p	M12	0.155475	0.227864	-0.236589	0.174799	0.142823	0.577087	0.218153	-0.12713	-0.196835	-0.176189	0.177276	0.777419	0.53992
hsa-miR-6819-3p	M12	-0.00106468	0.111709	-0.40172	0.105084	0.0310924	0.451612	0.322301	-0.0102766	-0.213939	-0.256076	0.107965	0.775286	0.591557
hsa-miR-146a-5p	M12	-0.0722788	-0.108133	-0.614239	0.185767	-0.102969	0.354033	-0.0386957	0.00519554	-0.29544	-0.337566	0.173146	0.77526	0.643024
hsa-miR-301b-3p	M12	0.0064589	0.0923716	-0.231983	0.202859	0.1943	0.622174	0.120977	-0.161752	-0.32472	-0.213713	0.121399	0.77416	0.563488
hsa-miR-1908-5p	M12	0.0111686	0.190003	-0.420181	-0.0412529	0.0223929	0.387389	0.178158	-0.047734	-0.135756	-0.265318	0.147632	0.770587	0.604364
hsa-miR-4665-5p	M12	-0.0921589	0.174151	-0.337864	0.0680677	0.0684943	0.437086	0.233233	-0.0214353	-0.211403	-0.233471	0.448066	0.761904	0.562781
hsa-miR-1273h-3p	M12	-0.00712623	-0.0429907	-0.333611	0.17547	0.101865	0.502962	0.057891	-0.0834698	-0.251494	-0.256506	0.141117	0.761024	0.525749
hsa-miR-130b-5p	M12	0.0404449	0.187939	-0.172901	0.148863	0.176382	0.563598	0.0525378	-0.204522	-0.247012	-0.113209	0.42771	0.760578	0.549146
hsa-miR-877-3p	M12	0.0408589	-0.0238484	-0.330063	0.149548	0.0769522	0.477943	0.205385	-0.110187	-0.280563	-0.278402	0.113578	0.759187	0.546136
hsa-miR-199a-5p	M12	-0.00706559	0.0834253	-0.401834	-0.138544	-0.0453229	0.427946	-0.0175953	-0.243621	-0.430964	-0.344352	0.27737	0.755294	0.591797
hsa-miR-6516-5p	M12	0.0155913	0.257428	-0.343837	0.0484925	0.043151	0.438292	-0.0161208	-0.183791	-0.311736	-0.332189	0.163511	0.752916	0.560205
hsa-miR-24-3p	M12	0.0430273	-0.105644	-0.525049	0.103651	-0.127349	0.457699	0.095079	-0.220613	-0.30457	-0.291868	0.232222	0.745245	0.543112
hsa-miR-23a-3p	M12	-0.0389576	0.0395349	-0.285978	0.302065	0.246015	0.544379	-0.0348376	0.0555991	-0.146406	-0.083484	0.227048	0.742785	0.581732
hsa-miR-744-3p	M12	0.251837	0.142139	-0.279582	0.152762	0.081632	0.496524	0.0417738	-0.134506	-0.242631	-0.18547	0.128601	0.740019	0.60811
hsa-miR-766-3p	M12	0.034034	0.0523391	-0.237256	0.345722	0.302867	0.656369	0.5014	0.248052	0.0437674	0.0534684	0.000904956	0.739845	0.571023
hsa-miR-760	M12	0.0310259	0.239629	-0.267836	0.276907	0.227423	0.55919	0.25194	0.34809	0.139294	0.0614862	0.0414324	0.727836	0.648749
hsa-miR-221-3p	M12	0.175913	0.411593	-0.107778	0.267461	0.330258	0.654927	0.10438	0.198824	0.0657296	0.154598	-0.0226266	0.724126	0.669295
hsa-miR-3611	M12	-0.0589061	0.0823941	-0.312166	0.102181	0.157004	0.470051	-0.0179783	-0.222287	-0.29622	-0.230722	0.129612	0.723236	0.526303
hsa-miR-3120-3p	M12	-0.0122901	-0.04092	-0.384234	0.184653	0.0933259	0.454812	0.0777766	-0.0223085	-0.217257	-0.216279	0.0784737	0.721656	0.585209
hsa-miR-4433b-3p	M12	0.0406072	0.261183	-0.346508	0.120206	0.104245	0.49048	0.420321	0.0481624	-0.184641	-0.133243	0.185052	0.720992	0.647091
hsa-miR-4433b-5p	M12	-0.0255423	0.248775	-0.397254	0.0354778	0.0056375	0.376419	0.226125	-0.0416693	-0.15589	-0.163652	0.0489728	0.707825	0.511852
hsa-miR-5189-5p	M12	-0.0669165	-0.0802625	-0.32633	0.16221	0.096812	0.447429	0.223797	0.0173586	-0.111883	-0.193014	0.102788	0.702524	0.556622
hsa-miR-766-5p	M12	-0.054919	0.249066	-0.286802	0.0663671	0.107502	0.393766	0.0214869	0.00349875	-0.210279	-0.213834	0.10775	0.701063	0.594119
hsa-miR-2355-3p	M12	0.00338716	0.116493	-0.261476	0.185573	0.185212	0.523594	0.0825813	-0.0183249	-0.23653	-0.103252	0.396851	0.698076	0.574059
hsa-miR-340-5p	M12	0.278693	0.462618	-0.0686379	0.233389	0.383614	0.646778	0.026859	0.0560904	-0.0585607	0.156152	0.29067	0.695949	0.655784
hsa-miR-6515-3p	M12	0.0669468	0.193804	-0.30717	0.129708	0.12688	0.429287	0.13879	0.0404418	-0.145193	-0.159218	0.106895	0.689231	0.510322
hsa-miR-6737-3p	M12	0.0218447	0.0177744	-0.316981	0.13683	0.0759019	0.402702	0.247754	0.000131957	-0.112448	-0.217543	0.102654	0.678317	0.43381
hsa-miR-130a-3p	M12	-0.0368321	-0.0370751	-0.29638	-0.145405	0.218997	0.4866	0.0564328	-0.00297726	-0.322242	-0.195579	0.230613	0.675727	0.516431
hsa-miR-5187-5p	M12	0.140292	0.233451	-0.304299	0.183831	0.127072	0.461949	0.110265	0.252038	-0.056836	-0.0901744	0.0644997	0.673213	0.572965
hsa-miR-548as-3p	M12	0.0647324	0.128831	-0.295346	0.0520735	0.0612739	0.402298	-0.0774309	-0.249118	-0.325377	-0.305063	0.156119	0.670951	0.488919
hsa-miR-4446-5p	M12	-0.041739	-0.11953	-0.299715	0.177681	0.0816049	0.419619	0.245351	0.0201523	-0.162433	-0.22104	0.126975	0.670703	0.483305
hsa-miR-335-5p	M12	0.121671	0.431805	-0.103061	0.262808	0.415416	0.604185	0.152345	0.301167	0.0445123	0.22642	0.210044	0.668649	0.654901
hsa-miR-2355-5p	M12	0.016399	0.0253621	-0.306977	0.115321	0.0906303	0.422861	0.0154578	-0.204015	-0.276451	-0.241928	0.106234	0.668095	0.558473
hsa-miR-1226-3p	M12	0.0481415	-0.0208065	-0.241417	0.247972	0.11851	0.529323	0.239037	0.0521572	-0.0883096	-0.126517	0.0916224	0.665382	0.466888
hsa-miR-4533	M12	-0.0631352	0.0681023	-0.357518	0.11557	0.0308993	0.373619	0.135437	0.0203569	-0.229707	-0.282938	0.0913093	0.664441	0.566237
hsa-miR-6741-3p	M12	-0.0479418	-0.0643628	-0.293938	0.18118	0.0845057	0.457349	0.133164	-0.0646397	-0.18837	-0.165591	0.139546	0.663813	0.467406
hsa-miR-6741-5p	M12	-0.0210045	0.203908	-0.257289	0.014528	0.0592732	0.34779	0.124085	0.0118269	-0.12874	-0.230434	0.0674336	0.660188	0.552787
hsa-miR-1229-3p	M12	0.00717606	-0.0745829	-0.358099	0.126055	0.0203183	0.405692	0.0984542	-0.124746	-0.233624	-0.290143	0.0957761	0.659754	0.522525
hsa-miR-6764-5p	M12	0.0280505	0.0684814	-0.233088	0.165717	0.168092	0.482388	0.0278669	-0.117042	-0.154164	-0.19608	0.138021	0.658756	0.505202
hsa-miR-3617-5p	M12	0.0403081	0.00265701	-0.389811	0.105603	-0.00366552	0.385976	0.0369085	0.017782	-0.212434	-0.231819	0.071642	0.653362	0.524542
hsa-miR-6852-3p	M12	0.0355677	0.116805	-0.289183	0.112326	0.0667463	0.384555	-0.0565719	-0.102772	-0.118222	-0.147487	0.135795	0.648999	0.556003
hsa-miR-3620-3p	M12	-0.0726922	0.0387282	-0.280701	0.122445	0.0234774	0.409234	0.185266	-0.0599226	-0.145988	-0.217047	0.0995024	0.645054	0.397203
hsa-miR-7-1-3p	M12	0.134905	0.0628973	-0.0143563	0.35779	0.464892	0.713137	0.23436	-0.0161386	-0.017075	0.177282	0.33438	0.643271	0.461319
hsa-miR-3188	M12	-0.0201944	0.063101	-0.318804	0.129608	0.0368334	0.446886	0.155829	0.0281541	-0.100873	-0.199499	0.0719474	0.641797	0.481134
hsa-miR-4433a-3p	M12	0.0199652	0.17131	-0.341191	0.0265317	0.0110876	0.349727	0.302549	0.00124735	-0.177246	-0.131267	0.253777	0.64099	0.601858
hsa-miR-7849-3p	M12	0.0500687	-0.0633717	-0.341276	0.139934	0.0367227	0.391866	-0.0470569	-0.0577697	-0.177056	-0.22613	0.123701	0.637942	0.512336
hsa-miR-6802-5p	M12	0.0762486	-0.0315031	-0.389423	0.177776	0.0326484	0.405788	0.137915	0.157585	-0.0241871	-0.174184	0.0822782	0.637746	0.500223
hsa-miR-26b-3p	M12	0.00051056	0.120981	-0.0913242	0.231392	0.336656	0.529803	-0.0137299	-0.0896151	-0.151664	-0.0330251	0.0543593	0.636572	0.483612
hsa-miR-146a-3p	M12	-0.0429259	0.14285	-0.249372	0.151217	0.127661	0.45332	-0.00706959	-0.0756157	-0.148076	-0.0868758	0.131767	0.635269	0.428065
hsa-miR-3667-3p	M12	-0.0214697	0.00817734	-0.153093	0.158279	0.174437	0.449264	0.0554381	-0.0616117	-0.0835053	-0.120153	0.177786	0.634003	0.361985
hsa-miR-30d-3p	M12	0.114264	0.405675	-0.112342	0.212851	0.252361	0.594366	0.165997	0.0512025	-0.0505328	0.0185751	0.0554989	0.633903	0.544845
hsa-miR-6515-5p	M12	-0.0295575	0.19428	-0.258262	0.0708974	0.0997598	0.388058	0.0417939	-0.0388865	-0.18141	-0.231319	0.111389	0.631394	0.512495
hsa-miR-1292-5p	M12	-0.00947384	0.0534066	-0.229414	0.124786	0.141412	0.394228	0.14014	-0.104742	-0.244315	-0.227128	0.148877	0.630187	0.381163
hsa-miR-5698	M12	0.0702901	0.060514	-0.28903	0.151302	0.0822082	0.408982	0.0328847	-0.0943455	-0.226833	-0.21576	0.140394	0.629269	0.473032
hsa-miR-93-3p	M12	-0.0437328	0.0161596	-0.0439881	0.220719	0.367028	0.589258	0.114141	-0.183841	-0.238327	-0.046265	0.38915	0.623184	0.394637
hsa-miR-6813-5p	M12	-0.0754884	0.121129	-0.354657	0.0552827	0.0460565	0.34532	0.0702611	0.0194992	-0.151844	-0.223921	0.0655993	0.623093	0.525364
hsa-miR-421	M12	0.203474	0.180019	0.0850366	0.289243	0.496777	0.643406	0.11733	0.0894	0.0680829	0.101611	-0.0484059	0.622962	0.535
hsa-miR-940	M12	0.137802	0.0683418	-0.282647	0.129945	0.0536514	0.37556	0.145282	0.00513181	-0.200155	-0.126241	0.109912	0.621837	0.44433
hsa-miR-224-3p	M12	-0.0486069	0.182207	-0.264727	0.0575036	0.0753726	0.403092	0.0118008	-0.0581685	-0.251018	-0.234804	0.104341	0.61986	0.42574
hsa-miR-1287-5p	M12	0.00366958	0.280782	0.065403	0.221067	0.42869	0.573244	-0.000447285	-0.105908	-0.0787374	0.0382897	0.0525028	0.618645	0.475449
hsa-miR-4662a-5p	M12	0.0204365	0.0975103	-0.270034	0.166749	0.108211	0.407819	0.0168893	0.0347836	-0.144122	-0.142107	0.100586	0.618468	0.560039
hsa-miR-3198	M12	0.103671	0.107052	-0.246585	0.193942	0.161397	0.415352	0.0976046	0.203165	-0.0454355	-0.151826	0.0812752	0.615567	0.469985
hsa-miR-5189-3p	M12	-0.00403743	0.153712	-0.214486	0.0960698	0.13028	0.367717	0.048979	-0.096396	-0.143031	-0.128504	0.160477	0.614794	0.507905
hsa-miR-214-5p	M12	0.0393878	0.0724006	-0.324478	0.111712	0.0156361	0.39911	0.134193	-0.0498808	-0.186633	-0.175385	0.0943086	0.612104	0.390942
hsa-miR-6789-3p	M12	-0.056702	0.038932	-0.189505	0.141479	0.173616	0.423385	0.091111	-0.0920016	-0.108116	-0.141397	0.145075	0.607267	0.302663
hsa-miR-197-3p	M12	0.111078	0.15904	-0.128918	0.251288	0.266545	0.564263	0.476436	0.126856	0.146088	0.179223	0.2285	0.606227	0.464169
hsa-miR-23a-5p	M12	0.140228	0.365473	-0.170008	0.19657	0.245177	0.468204	0.260422	0.327999	0.119332	0.109571	0.328949	0.604647	0.550217
hsa-miR-1538	M12	-0.00844905	0.162178	-0.295369	0.0601054	-0.0188956	0.378818	-0.0361212	-0.114012	-0.282276	-0.255726	0.147839	0.60163	0.438582
hsa-miR-3064-5p	M12	0.0731717	4.58e-05	-0.287695	0.201973	0.114089	0.465224	0.122942	-0.0256348	-0.119835	-0.152804	0.0812036	0.601573	0.350238
hsa-miR-151a-5p	M12	0.0869099	-0.0737064	-0.535733	0.112633	-0.336499	0.265163	0.0628153	-0.209867	-0.32161	-0.395989	0.111183	0.599185	0.500225
hsa-miR-5581-3p	M12	0.0662657	0.194574	-0.188186	0.0948469	0.10678	0.398062	0.154094	-0.107226	-0.0844291	-0.183153	0.151763	0.598394	0.437288
hsa-miR-664b-5p	M12	0.0702808	0.207195	-0.253003	0.0805921	0.041091	0.420199	0.0264501	-0.0866518	-0.207379	-0.181515	0.101642	0.595341	0.41163
hsa-miR-4433a-5p	M12	0.0811604	0.191599	-0.262296	0.100609	0.0494203	0.386285	0.325661	0.0214047	-0.084424	-0.100216	0.0636686	0.594692	0.500839
hsa-miR-545-5p	M12	0.0299725	0.325048	-0.0623377	0.0789996	0.193616	0.464469	-0.0916373	-0.21389	-0.228142	-0.180267	0.0725765	0.591154	0.473699
hsa-miR-331-5p	M12	0.206497	-0.00790817	-0.158565	0.166856	0.100123	0.444923	0.0423655	-0.0679109	-0.0988782	-0.115603	0.113319	0.591028	0.413262
hsa-miR-625-5p	M12	0.0971995	0.201848	-0.300603	-0.150532	-0.0245004	0.299965	-0.0427002	-0.161912	-0.198629	-0.23037	0.249772	0.589263	0.524558
hsa-miR-1275	M12	0.00289029	0.226975	-0.28382	0.033366	0.0163963	0.32532	-0.0535807	-0.00142473	-0.110576	-0.133336	0.079422	0.58646	0.445816
hsa-miR-6736-5p	M12	-0.0137734	0.0595508	-0.255088	0.111339	0.0515728	0.338979	-0.010724	-0.0916275	-0.205655	-0.265601	0.145984	0.58628	0.445148
hsa-miR-6791-5p	M12	0.00331306	-0.0160811	-0.275322	0.0843578	0.084977	0.335962	0.0658025	-0.122735	-0.201861	-0.206363	0.150485	0.582579	0.380642
hsa-miR-4748	M12	-0.00866308	0.146779	-0.281016	0.00994972	0.0110838	0.307059	-0.0370927	-0.0635936	-0.155145	-0.247063	0.103141	0.577258	0.424478
hsa-miR-2277-3p	M12	0.00180781	-0.0559364	-0.0838837	0.235359	0.234234	0.492485	0.123675	-0.0694626	-0.127605	-0.0854155	0.135181	0.57471	0.358006
hsa-let-7f-2-3p	M12	0.0802624	0.161465	-0.168481	0.155166	0.165302	0.478453	0.0112903	-0.0440199	-0.0359091	-0.0283025	0.0428273	0.573278	0.447606
hsa-miR-5006-3p	M12	0.0718504	-0.0221737	-0.11965	0.186125	0.185808	0.440475	0.0291574	-0.0989383	-0.173491	-0.162145	0.121075	0.572867	0.34838
hsa-miR-6810-5p	M12	0.156584	0.0177276	-0.29548	0.133291	0.0202964	0.350202	0.144799	0.0495504	-0.0630107	-0.121892	0.123749	0.571504	0.423162
hsa-miR-556-5p	M12	0.0680027	0.199269	-0.282035	0.0266233	0.0317455	0.348222	0.0664445	-0.178774	-0.306465	-0.21825	0.0998191	0.571056	0.470822
hsa-miR-5010-5p	M12	0.0992276	0.483497	0.00239055	0.0821197	0.375887	0.459492	0.353448	0.182637	0.0991615	0.073525	0.210041	0.566431	0.47466
hsa-miR-548j-5p	M12	0.0421436	0.255933	-0.128091	0.122071	0.137911	0.438977	0.257423	-0.021959	-0.157133	-0.0758338	-0.00184103	0.561809	0.495546
hsa-miR-548ah-3p	M12	-0.0212298	0.00189278	-0.221174	0.0422991	0.144441	0.330113	-0.0568643	-0.22126	-0.243778	-0.235778	0.087662	0.56015	0.322838
hsa-miR-1468-5p	M12	0.100647	0.107783	-0.0248773	0.233532	0.308704	0.533552	0.133431	-0.0484821	0.0978776	0.0930492	0.0888683	0.555308	0.409189
hsa-miR-3115	M12	-0.00189735	0.199112	-0.270263	0.0879089	0.0391772	0.3306	0.0516774	0.0532565	-0.119923	-0.17937	0.103257	0.555162	0.435415
hsa-miR-671-3p	M12	-0.0193434	0.030171	-0.23618	0.108576	0.0766484	0.363782	0.170967	-0.058834	-0.146648	-0.149947	0.108505	0.548143	0.420561
hsa-miR-1908-3p	M12	-0.0154084	0.161944	-0.252469	0.0696751	0.0301283	0.306314	0.103157	-0.0481673	-0.152157	-0.153768	0.129223	0.541572	0.447857
hsa-miR-33a-3p	M12	0.235175	0.228279	-0.222632	0.0369263	0.0174388	0.367797	0.0415394	-0.166422	-0.249297	-0.173833	0.107405	0.540296	0.394116
hsa-miR-191-5p	M12	0.170157	0.23557	0.0212915	0.269665	0.20979	0.58236	0.323302	-0.163387	-0.0934283	0.0317214	0.179169	0.538601	0.355499
hsa-miR-556-3p	M12	-0.0758626	0.0319303	-0.279193	0.0504805	0.0717194	0.289733	-0.0973182	-0.180627	-0.222953	-0.201828	0.0740925	0.536867	0.406949
hsa-miR-26a-1-3p	M12	-0.0660624	0.017859	-0.296757	0.0820459	0.0339569	0.323603	0.144462	-0.0552914	-0.141341	-0.145964	0.0821697	0.53602	0.398645
hsa-miR-1271-5p	M12	0.088515	0.0131006	-0.126172	0.112287	0.129352	0.389236	0.0601101	-0.0518535	-0.145735	-0.108294	0.106033	0.535608	0.333823
hsa-miR-1277-3p	M12	0.0728735	0.38037	-0.121121	0.0259898	0.0803292	0.369964	-0.107019	-0.152866	-0.296664	-0.153581	0.126247	0.526978	0.470084
hsa-miR-4687-5p	M12	0.00246081	0.0367103	-0.319193	0.109947	0.0353666	0.289484	0.267206	0.077374	-0.116486	-0.118837	0.0498591	0.521144	0.331214
hsa-miR-4654	M12	-0.0194605	0.0703756	-0.266825	0.0406982	0.0503823	0.309839	-0.05516	-0.0947359	-0.23073	-0.302281	0.0945334	0.520104	0.412693
hsa-miR-490-3p	M12	0.139969	0.0998959	-0.166062	0.177908	0.115113	0.389404	0.164749	0.0620516	0.0358731	-0.0116289	0.129016	0.518363	0.423833
hsa-miR-4787-3p	M12	0.128625	0.113456	-0.228189	0.0681953	0.0386691	0.346828	0.0344943	-0.0589837	-0.18671	-0.185402	0.11258	0.514073	0.37697
hsa-miR-4688	M12	-0.0152097	0.0137567	-0.24812	0.104661	0.0378548	0.305018	0.184377	0.0916074	-0.0237169	-0.139417	0.0674558	0.512692	0.299454
hsa-miR-664b-3p	M12	0.011348	0.0365864	-0.166743	0.144713	0.143893	0.367918	0.216448	0.0210152	0.0262594	-0.055933	0.0881548	0.51116	0.340867
hsa-miR-5010-3p	M12	-0.00354179	0.134478	0.0965221	0.142557	0.241343	0.46021	0.203469	-0.115661	-0.0359652	-0.113782	0.105155	0.507129	0.285074
hsa-miR-92b-3p	M12	0.274069	0.374908	-0.0495378	0.503452	0.210809	0.450645	0.42656	0.0706515	0.189427	0.117497	0.192119	0.50465	0.41173
hsa-miR-5193	M12	-0.0141267	0.0442899	-0.200228	0.170144	0.0458436	0.325989	0.0471124	0.0121114	-0.0738634	-0.134249	0.0919175	0.504037	0.328442
hsa-miR-6823-3p	M12	0.0787051	0.0439245	-0.219015	0.0905239	0.0593893	0.3445	0.0522029	-0.0933578	-0.218358	-0.184114	0.073237	0.503404	0.329968
hsa-miR-548ax	M12	-0.0320795	0.0954165	-0.286115	0.0456498	0.0388547	0.312849	-0.0602445	-0.158741	-0.304786	-0.292745	0.0858558	0.502872	0.341643
hsa-miR-548au-5p	M12	-0.118737	0.101497	-0.176378	0.112608	0.159041	0.385522	-0.08718	-0.0931513	-0.246453	-0.110898	0.0202787	0.500492	0.304352
hsa-miR-6770-3p	M12	0.0392521	0.134652	-0.202885	0.0993571	0.0595544	0.346708	0.111547	-0.125534	-0.0877112	-0.104896	0.14008	0.500325	0.265018
hsa-miR-6877-5p	M12	-0.0603658	-0.0765066	-0.00774086	0.250065	0.356503	0.442015	0.176058	0.130941	-0.0270106	-0.0597635	0.0762509	0.494859	0.278463
hsa-miR-98-3p	M12	-0.0417239	-0.0358328	-0.248169	0.142089	0.0536536	0.305198	-0.0226999	-0.0827109	-0.196659	-0.108753	0.0413952	0.494593	0.435839
hsa-miR-4738-3p	M12	-0.0437911	0.000383515	-0.218438	0.114787	0.108338	0.295684	0.152392	0.128156	-0.0578333	-0.132619	0.0652086	0.483799	0.353579
hsa-miR-548ay-5p	M12	0.00575202	0.16753	-0.0643015	0.129691	0.263073	0.405434	-0.0672803	-0.0130659	-0.175751	-0.12885	0.01851	0.480871	0.274485
hsa-miR-6758-3p	M12	-0.059346	-0.0724572	-0.295331	0.12898	0.0206204	0.299611	0.0749383	-0.0137596	-0.0774869	-0.117377	0.0474184	0.479767	0.374976
hsa-miR-22-3p	M12	-0.0169862	0.131107	0.00591122	0.198565	0.461855	0.434217	-0.0108777	0.180459	-0.0679724	0.0986305	0.194133	0.479206	0.362946
hsa-miR-1185-2-3p	M12	-0.0133611	-0.0501534	-0.251228	0.0847838	0.0215624	0.29773	0.0158239	-0.0753111	-0.15034	-0.13415	0.122152	0.478047	0.385294
hsa-miR-6879-3p	M12	-0.0409177	-0.0714485	-0.124176	0.149482	0.164668	0.352442	0.123994	-0.0171106	-0.0847616	-0.131532	0.118876	0.47747	0.264319
hsa-miR-331-3p	M12	0.328493	0.193853	-0.217388	0.0381739	0.0385405	0.391888	0.241884	-0.0427428	-0.0876848	-0.0291356	0.240626	0.475866	0.36753
hsa-miR-6861-5p	M12	0.00359447	-0.0824675	-0.194113	0.0953195	0.0627305	0.354287	0.0993351	-0.102354	-0.177059	-0.157388	0.0899881	0.475749	0.312912
hsa-miR-32-3p	M12	0.128581	0.4079	-0.095731	0.0819443	0.107057	0.376713	-0.04638	-0.136833	-0.189319	-0.0948507	0.0703168	0.474031	0.371315
hsa-miR-491-3p	M12	0.307055	0.249386	-0.018447	0.0339646	0.0515646	0.342909	0.0136662	-0.186427	-0.148895	-0.140478	0.133998	0.471333	0.348774
hsa-miR-181c-3p	M12	0.0394477	0.117966	-0.195975	0.0973394	0.127589	0.343397	0.12008	-0.112113	-0.121748	-0.106118	0.105145	0.471245	0.359196
hsa-miR-548a-3p	M12	-0.0753948	0.117406	-0.195956	0.0990885	0.134872	0.294626	-0.053325	-0.0358558	-0.0608263	-0.105676	0.102997	0.46502	0.254082
hsa-miR-19a-5p	M12	-0.0535613	0.0544474	-0.244362	0.0740818	0.0576904	0.279164	0.0398535	-0.116588	-0.181309	-0.129824	0.109768	0.463646	0.303138
hsa-miR-6511a-3p	M12	0.0720786	0.0725263	-0.0794128	0.153869	0.200429	0.376893	0.434619	0.108737	0.109251	0.0336454	-0.0150466	0.462322	0.337765
hsa-miR-6809-5p	M12	0.0997856	0.160203	-0.244627	0.121431	0.0209784	0.280356	-0.0468673	0.0683518	-0.0517313	-0.0718908	0.0824846	0.452304	0.363967
hsa-miR-2278	M12	0.0270454	0.0337996	-0.0919524	0.169437	0.189675	0.358963	0.171913	0.0208418	-0.0967592	-0.0741244	0.071152	0.449405	0.335237
hsa-miR-629-3p	M12	-0.0130677	0.139471	0.0845268	0.181463	0.379714	0.432677	0.156856	-0.010756	0.119205	0.136944	0.0494169	0.445917	0.300753
hsa-miR-7854-3p	M12	-0.0584597	-0.0668329	-0.128098	0.167133	0.170605	0.315002	0.165038	0.0584051	-0.0603498	-0.0656721	0.0584789	0.443386	0.294166
hsa-miR-6513-5p	M12	-0.00657095	-0.0340182	-0.248696	0.157253	0.0169637	0.321712	0.27248	0.0826252	-0.0485213	-0.0825505	0.0561094	0.438243	0.394192
hsa-miR-6809-3p	M12	0.0725823	0.0141775	-0.218273	0.118048	0.0300457	0.280276	0.0572872	0.0207097	-0.00293451	-0.12775	0.0530215	0.437026	0.256908
hsa-let-7d-3p	M12	-0.0790084	0.193155	0.074838	0.156302	0.387291	0.465484	0.184294	0.125187	0.112861	0.238855	0.199563	0.436693	0.36405
hsa-miR-221-5p	M12	0.131314	0.0904645	-0.0265413	0.0585542	0.202387	0.330918	-0.0376874	-0.259404	-0.230771	-0.0837093	0.0610338	0.434696	0.30094
hsa-miR-4323	M12	-0.0819903	0.015649	-0.154433	0.0847521	0.0835463	0.289959	0.0861169	-0.0401643	-0.1392	-0.0974157	0.0721312	0.431594	0.28224
hsa-miR-3175	M12	0.00238865	0.0465344	-0.217308	0.0599986	0.0176789	0.251029	-0.0237593	-0.00812627	0.0486154	-0.0518983	0.125479	0.429761	0.344727
hsa-miR-664a-5p	M12	0.144722	0.306142	-0.10597	0.0219405	0.0910515	0.260811	-0.0165649	0.0839251	0.0202521	-0.087207	0.0756689	0.422489	0.295955
hsa-miR-224-5p	M12	-0.0269932	-0.000890683	-0.285686	-0.209816	-0.0721721	0.216271	-0.0113706	-0.10699	-0.121699	-0.157791	0.225683	0.418689	0.32762
hsa-miR-1250-5p	M12	0.181643	0.152092	-0.254458	0.0864419	0.0291072	0.287214	0.0105698	-0.00388037	-0.133921	-0.029838	0.0834124	0.418154	0.317797
hsa-miR-6721-5p	M12	0.121637	0.145044	-0.181149	0.0713648	-0.0169835	0.283716	0.175629	0.0563929	-0.0459048	-0.0494501	0.0559391	0.415283	0.235617
hsa-miR-23b-5p	M12	-0.0332653	-0.00827154	-0.397798	-0.302466	-0.201451	0.0867897	0.0160802	0.087789	-0.0303453	-0.184456	0.142981	0.411972	0.369972
hsa-miR-3173-5p	M12	-0.161698	0.311462	-0.0339208	0.0176431	0.187403	0.290407	0.176864	-0.0650767	0.0265851	0.0140023	0.336001	0.407891	0.248108
hsa-miR-133b	M12	0.0445191	0.0416974	-0.164813	0.0973968	0.0673022	0.273962	-0.0247818	-0.160958	-0.237809	-0.16146	0.0805621	0.406496	0.236916
hsa-miR-589-3p	M12	0.0104853	-0.191317	-0.164528	0.203777	0.0907213	0.354492	0.241933	0.0143698	-0.119664	-0.11324	0.0323771	0.404441	0.251911
hsa-miR-548n	M12	-0.0793575	0.19174	-0.110267	0.0611467	0.108859	0.226086	-0.0108345	0.0029132	-0.185496	-0.0711898	0.022309	0.395366	0.331391
hsa-miR-1237-3p	M12	-0.0471223	-0.036232	-0.153559	0.083509	0.0848686	0.240423	0.11147	0.0190037	-0.0356193	-0.142227	0.0463093	0.393833	0.263855
hsa-miR-1238-3p	M12	-0.0589106	-0.120572	-0.0611813	0.115023	0.126988	0.292638	0.178637	0.0317596	-0.0827823	-0.150061	0.0828779	0.390684	0.22762
hsa-miR-6876-5p	M12	-0.0427167	0.0334501	-0.203489	0.0758637	0.0196397	0.232962	0.069119	-0.00714397	0.00583676	-0.0232437	0.0974812	0.389296	0.298065
hsa-miR-199b-3p	M12	0.114107	0.200331	-0.0218255	0.201484	0.250884	0.408584	0.0634545	-0.0122375	-0.053876	0.0683528	0.195909	0.388078	0.277395
hsa-miR-605-3p	M12	0.0414384	0.0858515	-0.0983545	0.123773	0.101008	0.292967	-0.143344	-0.063318	-0.139007	-0.0607766	0.124615	0.387836	0.291384
hsa-miR-3613-3p	M12	-0.0484034	0.0326205	-0.0900476	0.11256	0.127161	0.306796	0.0983682	-0.0441605	-0.136169	-0.093566	0.0743597	0.383902	0.335605
hsa-miR-148a-5p	M12	0.0198204	0.17947	-0.133679	0.035191	0.0800567	0.246813	0.18687	-0.0831765	-0.039363	-0.0886474	0.105918	0.376694	0.269798
hsa-miR-4646-3p	M12	-0.00848197	-0.0538959	-0.165517	0.101243	0.0964026	0.224465	0.190444	0.0227267	-0.0476633	-0.0772242	0.0769397	0.375034	0.198001
hsa-miR-1249-3p	M12	0.379439	0.399192	-0.121928	0.0152299	0.0132347	0.294508	0.375205	0.0765077	0.184127	0.0887943	0.00617988	0.373467	0.32285
hsa-miR-4707-3p	M12	-0.0851759	0.066491	-0.0947624	0.0430666	0.134746	0.218889	0.181338	-0.0832208	-0.16941	-0.104222	0.0263725	0.371822	0.210949
hsa-miR-4746-5p	M12	-0.0183597	-0.0528384	-0.0277127	0.152566	0.141304	0.353176	0.258323	-0.0801717	-0.148782	-0.0282705	0.071727	0.363222	0.202348
hsa-miR-3617-3p	M12	-0.0152814	0.0110547	-0.205273	0.0762621	-0.00606478	0.22663	0.0408526	-0.0325441	-0.170971	-0.107423	0.0755465	0.360528	0.232471
hsa-miR-449a	M12	0.216093	0.198562	-0.0574858	0.117334	0.119613	0.275627	-0.0185447	0.015144	0.0199889	-0.0144891	0.0473433	0.356829	0.253892
hsa-miR-6855-3p	M12	0.201544	0.146331	-0.109266	0.0206453	-0.00736539	0.224142	0.00994509	-0.103934	-0.144909	-0.113575	0.0764071	0.350328	0.240403
hsa-miR-181a-3p	M12	0.287394	0.228779	-0.12928	-0.0282727	-0.0739944	0.232115	-0.019626	-0.207051	-0.100323	-0.0574114	0.00904818	0.349548	0.266796
hsa-miR-6868-3p	M12	-0.00100985	-0.00356697	-0.108684	0.113087	0.0465052	0.277577	0.149874	-0.0938172	-0.122046	-0.0952966	0.0840224	0.348535	0.213497
hsa-miR-3679-5p	M12	-0.028465	0.0655865	-0.0645491	0.313618	0.275658	0.378828	0.181591	0.503191	0.12574	0.144426	-0.0364735	0.347546	0.244301
hsa-miR-6844	M12	0.0668438	0.048222	-0.19929	0.0710184	0.0288501	0.233014	0.076697	-0.137432	-0.185932	-0.0656945	0.0268681	0.346845	0.251936
hsa-miR-1343-5p	M12	0.0125854	0.0484584	-0.0338766	0.139903	0.198871	0.330331	0.112214	0.0414116	0.077736	-0.00594515	0.0739107	0.343011	0.149824
hsa-miR-4799-5p	M12	0.0097192	-0.0744668	-0.154525	0.103289	0.0603516	0.22456	-0.0531295	-0.0786697	-0.141154	-0.0549478	0.0658151	0.337946	0.247963
hsa-miR-4443	M12	0.0551283	0.18664	-0.0602665	0.062205	0.0512115	0.234401	0.082538	0.0644101	0.0301383	-0.0147081	0.0159043	0.334427	0.217756
hsa-miR-296-5p	M12	0.232416	0.166126	0.0626383	0.0885955	0.257314	0.262539	0.0863727	0.0921192	0.0532976	0.00494682	0.048981	0.333625	0.22027
hsa-miR-4750-5p	M12	-0.103117	0.0577154	-0.115944	0.0547875	0.112698	0.175409	0.0635588	0.0805037	-0.0590102	-0.0504758	0.0608418	0.327412	0.196004
hsa-miR-579-3p	M12	-0.0843799	0.0231367	0.0716908	0.177425	0.317595	0.322473	-0.043838	-0.065672	-0.0797191	0.0477593	0.035761	0.324758	0.18157
hsa-miR-5581-5p	M12	0.00772563	0.152785	-0.00234415	0.128761	0.189818	0.325544	0.0190658	-0.0288984	-0.227487	-0.0736681	0.0497003	0.323736	0.186682
hsa-miR-548a-5p	M12	-0.0205525	0.203315	-0.178751	-0.0146861	-0.0159886	0.196333	0.0152204	-0.0936367	-0.156015	-0.0752375	0.0659329	0.320286	0.242092
hsa-miR-3605-5p	M12	0.0253105	0.0203778	-0.120499	0.123006	0.129727	0.21776	0.0321992	0.2518	-0.0253374	-0.00249832	0.0317884	0.316429	0.261705
hsa-miR-3928-3p	M12	0.00836227	0.038617	-0.203072	0.0831985	0.0379077	0.195467	0.0853637	0.153926	-0.0306572	-0.0108544	0.0246766	0.311198	0.208893
hsa-miR-423-5p	M12	0.0700321	0.269952	0.0608589	0.0798239	0.24226	0.329142	0.170003	0.0825145	0.111786	0.169156	0.149787	0.310452	0.262493
hsa-miR-4716-3p	M12	0.10038	0.135655	-0.176284	0.0728795	0.0512187	0.212165	0.0392627	0.120823	0.0458312	0.0120811	0.0244269	0.304896	0.258306
hsa-miR-323a-3p	M13	0.271112	0.28227	-0.257167	0.206493	0.17779	0.522463	0.21747	0.140794	-0.0343928	0.0243919	0.147198	0.692348	0.907532
hsa-miR-376c-3p	M13	0.190173	0.267666	-0.225829	0.227656	0.227612	0.572706	0.179894	0.0622294	-0.0958926	0.0477967	0.238488	0.693614	0.899417
hsa-miR-376a-3p	M13	0.187287	0.32721	-0.260862	0.179925	0.151951	0.522612	0.149255	0.0560383	-0.108536	-0.00577355	0.277569	0.684046	0.8974
hsa-miR-409-3p	M13	0.0473091	0.262298	-0.276005	0.15412	0.141886	0.51408	0.141317	-0.00875261	-0.0712011	-0.0693144	0.220777	0.742554	0.895482
hsa-miR-369-5p	M13	0.37738	0.242632	-0.219272	0.210038	0.113292	0.502414	0.0751045	0.0931029	-0.0157487	0.00867362	0.021602	0.609924	0.894614
hsa-miR-432-5p	M13	0.156943	0.253929	-0.299618	0.191865	0.142824	0.55877	0.206919	0.179927	0.0021608	-0.0557204	0.00255906	0.74129	0.889302
hsa-miR-382-5p	M13	0.11115	0.156101	-0.277398	0.22873	0.127651	0.50306	0.0966428	0.092844	-0.0839316	-0.0882655	0.0570108	0.680425	0.881229
hsa-miR-433-3p	M13	0.212225	0.166405	-0.330353	0.13484	0.0272152	0.455812	0.151633	-0.0162865	-0.124111	-0.175598	0.0904612	0.683347	0.877542
hsa-miR-485-5p	M13	0.145099	0.113691	-0.331199	0.151332	0.0344928	0.480532	0.144961	-0.0312629	-0.089218	-0.140846	0.0896351	0.725532	0.871514
hsa-miR-377-3p	M13	0.271319	0.210288	-0.208254	0.248427	0.209824	0.559275	0.201661	0.0938463	-0.0267688	0.128642	0.293934	0.636086	0.867537
hsa-miR-889-3p	M13	0.237908	0.215857	-0.343878	0.149993	0.050883	0.43195	0.124818	0.0157805	-0.116403	-0.13996	0.0803837	0.664088	0.853206
hsa-miR-496	M13	0.0789405	0.0863126	-0.364066	0.134807	0.0394787	0.46364	0.0665715	-0.0582419	-0.193341	-0.222495	0.110257	0.691609	0.851253
hsa-miR-369-3p	M13	0.277603	0.303686	-0.173162	0.145749	0.117421	0.402901	-0.00952826	0.0600866	-0.0582251	0.0475407	0.22429	0.520417	0.849792
hsa-miR-1185-1-3p	M13	0.0877348	0.134995	-0.332154	0.142801	0.0901945	0.451387	0.0253996	-0.0356352	-0.167992	-0.154498	0.0993248	0.67414	0.847996
hsa-miR-380-3p	M13	0.336826	0.199048	-0.275616	0.108932	0.0095387	0.377642	0.0715779	-0.0661267	-0.204252	-0.143407	0.0819226	0.588924	0.835534
hsa-miR-381-3p	M13	0.332481	0.0972113	-0.288086	0.208382	0.117691	0.548515	0.0930426	-0.0808798	-0.219155	-0.103792	0.0886278	0.674089	0.832167
hsa-miR-323b-3p	M13	0.122625	0.206468	-0.299987	0.158757	0.129793	0.443221	0.144459	0.101671	-0.0348728	-0.0603336	0.0139114	0.652001	0.831406
hsa-miR-337-3p	M13	0.101204	0.167543	-0.287725	0.141737	0.0392034	0.435694	0.152706	-0.0390842	-0.0904525	-0.0108276	0.262801	0.609027	0.821458
hsa-miR-485-3p	M13	0.143936	0.165034	-0.298403	0.0722919	-0.00321923	0.427281	0.00848778	-0.136976	-0.252851	-0.277544	0.1233	0.671627	0.803377
hsa-miR-134-5p	M13	-0.0113062	0.048348	-0.238951	0.306569	0.208457	0.55419	0.284953	0.265639	0.0247865	0.0237341	0.182029	0.631783	0.791853
hsa-miR-543	M13	0.156632	0.188369	-0.260698	0.136932	0.0901909	0.444304	0.1439	-0.0685569	-0.106806	-0.111889	0.106542	0.648033	0.790039
hsa-miR-487a-5p	M13	0.319243	0.0624624	-0.225553	0.155522	0.0347521	0.41767	0.00206342	-0.0430559	-0.120907	-0.137376	0.0759505	0.5717	0.78949
hsa-miR-493-5p	M13	0.0865185	0.224569	-0.271541	0.0914269	0.00397952	0.379859	0.0394673	-0.0357052	-0.196529	-0.185549	0.0639348	0.594018	0.788093
hsa-miR-410-3p	M13	0.27524	0.0437432	-0.270081	0.211138	0.0792606	0.380808	0.145571	0.149792	-0.0603845	-0.0213868	0.0141819	0.50672	0.786563
hsa-miR-323a-5p	M13	0.111646	0.136872	-0.332109	0.125112	-0.0156038	0.366554	0.251377	0.0533411	-0.0479524	-0.101345	0.063578	0.584474	0.785816
hsa-miR-154-5p	M13	0.200325	0.0468748	-0.240547	0.260548	0.0811599	0.436146	0.209626	0.0717148	-0.0601467	0.00743703	0.240002	0.532618	0.782465
hsa-miR-376b-3p	M13	0.146949	0.286767	-0.205321	0.0790897	0.0526892	0.417139	0.011266	-0.0893439	-0.198344	-0.159234	0.0811398	0.554635	0.763777
hsa-miR-654-5p	M13	-0.0422947	0.0196602	-0.447165	-0.0260656	-0.089666	0.304449	0.114218	-0.0805305	-0.170725	-0.293949	0.0212987	0.637439	0.75487
hsa-miR-382-3p	M13	0.210313	0.119812	-0.203503	0.124789	0.0498884	0.373881	0.0569815	-0.0907083	-0.0179667	-0.0332193	0.0946594	0.514394	0.753717
hsa-miR-337-5p	M13	0.0117725	0.134183	-0.129493	0.237895	0.250378	0.46302	0.126305	0.140047	-0.0817497	0.0388604	-0.0138825	0.551415	0.745756
hsa-miR-431-5p	M13	0.0253181	-0.0589678	-0.324288	0.217819	0.0905703	0.449752	0.184362	0.00653191	-0.215388	-0.191867	0.0797826	0.645541	0.738501
hsa-miR-329-3p	M13	0.559393	0.175742	-0.241402	0.13088	0.0501222	0.421075	0.0207363	-0.0768128	-0.0977463	-0.0758279	0.114845	0.561543	0.735647
hsa-miR-654-3p	M13	0.0424646	0.115528	-0.254581	0.0849162	0.0278147	0.383787	0.0234991	-0.206664	-0.260031	-0.189896	0.128289	0.585451	0.733968
hsa-miR-136-3p	M13	0.392913	0.280532	0.000660472	0.146811	0.137912	0.415636	0.0160371	-0.103178	-0.0760439	0.0544728	0.0565228	0.430545	0.73326
hsa-miR-665	M13	0.0231146	-0.00325267	-0.337276	0.157777	0.0599986	0.410159	0.00628776	-0.0257507	-0.286113	-0.20813	0.0791379	0.599636	0.71538
hsa-miR-544a	M13	0.234734	0.0514015	-0.259263	0.161231	0.0370513	0.335193	0.0599821	0.0338185	-0.139499	-0.130749	0.0451501	0.481368	0.70023
hsa-miR-495-5p	M13	0.0999847	-0.0464094	-0.260998	0.141729	0.00859564	0.342918	0.0505355	-0.0692784	-0.139272	-0.175769	0.100462	0.52034	0.698551
hsa-miR-655-3p	M13	0.442902	0.213814	-0.162444	0.075388	0.0290406	0.311068	0.00349386	0.0385451	-0.031716	-0.0473452	0.0790262	0.44135	0.670323
hsa-miR-299-3p	M13	0.390906	0.259273	-0.180087	0.119318	0.00652705	0.312993	-0.00748151	0.1264	-0.00489054	0.0389632	0.0519684	0.378702	0.654307
hsa-miR-411-3p	M13	0.249309	0.177539	-0.263866	0.0649138	6.77e-05	0.335901	0.0614474	-0.113626	-0.225938	-0.19941	0.06511	0.533272	0.636528
hsa-miR-656-3p	M13	0.410678	0.134086	-0.170255	0.120855	0.0785948	0.239605	0.0267782	0.0409611	-0.00439964	0.0529416	0.00465377	0.319799	0.624951
hsa-miR-493-3p	M13	0.0212971	0.401427	-0.209825	-0.00283113	0.00350702	0.324209	-0.0711384	-0.110642	-0.267969	-0.227356	0.0977489	0.550577	0.622011
hsa-miR-431-3p	M13	0.162033	0.0792852	-0.163497	0.0519668	-0.0194074	0.239908	0.145994	-0.0811867	-0.127852	-0.0853918	0.0188115	0.329435	0.570653
hsa-miR-487b-5p	M13	0.243195	0.102318	-0.173609	0.123086	0.0266404	0.315995	0.092612	-0.00911453	-0.0831443	-0.0860619	0.0691175	0.392344	0.563457
hsa-miR-377-5p	M13	-0.0499637	-0.00751728	-0.208286	0.0774368	0.0400018	0.265634	0.0394731	-0.0529108	-0.169187	-0.155496	0.0613236	0.451743	0.557318
hsa-miR-758-3p	M13	0.176729	0.199173	-0.0743512	0.0371819	0.0276086	0.270347	0.0545437	-0.118888	-0.16594	-0.135159	0.0311702	0.33843	0.557004
hsa-miR-379-3p	M13	0.248716	0.178537	-0.121743	0.0560518	0.0254222	0.333781	0.0804755	-0.132633	-0.170826	-0.116571	0.0899472	0.396745	0.554442
hsa-miR-1197	M13	0.0295507	-0.0386198	-0.23221	0.109186	-0.00522873	0.205335	0.00902223	0.0501185	-0.114416	-0.125808	0.0183957	0.299355	0.547587
hsa-miR-598-3p	M13	0.365939	0.299254	-0.134974	0.136956	0.124322	0.443063	0.0126617	-0.0722729	-0.0742058	-0.0281972	0.0778389	0.547623	0.5372
hsa-miR-412-5p	M13	0.00139005	0.140617	-0.187764	0.0283633	-0.0184711	0.22107	0.116615	-0.0193562	-0.103201	-0.15265	0.0248662	0.360845	0.526873
hsa-miR-494-3p	M13	0.219067	0.192085	-0.227626	0.047503	-0.0454467	0.153107	0.148167	0.143854	-0.117232	0.0110937	0.480612	0.294222	0.492248
hsa-miR-490-5p	M13	0.181015	0.0264807	-0.144249	0.294707	0.206293	0.407259	0.128634	0.131944	-0.00608024	0.100622	0.337211	0.46511	0.466047
hsa-miR-494-5p	M13	0.0278933	0.0702083	-0.209577	0.0258274	-0.0488426	0.156258	0.0183294	0.0237679	-0.0605196	-0.0923108	0.045588	0.29067	0.465003
hsa-miR-376b-5p	M13	0.317346	0.074099	-0.0889248	0.112942	0.0300018	0.204059	-0.0432133	0.0907584	-0.00938489	0.0397751	0.0450154	0.24172	0.449295
hsa-miR-4436b-3p	M13	0.0362402	0.163446	-0.209055	0.0433461	0.0188064	0.237104	0.00686953	0.0621348	-0.00414514	-0.136018	0.0925448	0.461196	0.438083
hsa-miR-432-3p	M13	0.0709329	0.0699644	-0.204501	0.0991172	0.0121102	0.217242	0.185692	-0.0279474	-0.0651312	-0.139813	0.0347711	0.399972	0.421904
hsa-miR-3191-5p	M13	0.0726107	0.0434782	-0.15893	0.105992	0.064168	0.251413	0.104061	0.195163	-0.0249375	-0.0841686	0.0593987	0.394078	0.399923
hsa-miR-134-3p	M13	0.186698	0.105781	-0.133589	0.0788648	0.0418405	0.196315	0.128641	-0.00421298	0.031211	-0.0240786	0.0930116	0.280872	0.399439
hsa-miR-3127-5p	M13	0.0932387	0.0848549	-0.0593832	0.152848	0.185987	0.284774	0.113071	0.311659	0.0966276	-0.00917089	-0.0335743	0.33279	0.363571
hsa-miR-5187-3p	M13	0.177605	0.112037	-0.125463	0.0756951	0.0569527	0.364225	0.189575	-0.104454	-0.123782	-0.116031	0.0920858	0.413238	0.341431
hsa-miR-548l	M13	0.0478736	0.291541	0.112527	0.1126	0.345173	0.298854	-0.136117	0.22406	0.0121091	0.0443335	-0.0300544	0.289828	0.336271
hsa-miR-1-3p	M13	0.244991	0.365461	-0.000700974	0.032361	0.0917	0.25433	-0.0321496	0.0763433	0.0343118	0.0445042	-0.0329303	0.262493	0.3096
hsa-miR-4470	M13	0.22628	0.15638	-0.100888	0.0138373	-0.0403831	0.143338	0.0438644	-0.0395404	-0.0254628	-0.0340426	0.0366618	0.225697	0.309143
hsa-miR-150-5p	M13	-0.0715388	-0.356065	0.104869	-0.0122168	-0.0037809	-0.109269	0.35538	0.0990383	0.245477	0.276483	-0.0495299	-0.324702	-0.319565
hsa-miR-1296-3p	N/A	0.288528	0.000119935	0.120356	0.08165	0.117061	0.0987249	0.0623228	-0.0682005	-0.0172639	0.157812	-0.0528118	-0.0697996	0.0406009
hsa-miR-455-5p	N/A	0.28329	0.184825	0.131148	0.0718415	0.0744984	0.101731	0.0448752	-0.0685624	0.216103	0.159494	0.000779497	0.00263992	0.044818
hsa-miR-497-3p	N/A	0.280933	0.246661	0.138646	0.217727	0.184779	0.247475	0.118245	0.113665	0.213021	0.314386	-0.0354575	0.0231391	-0.00289505
hsa-miR-522-3p	N/A	0.269473	0.254955	0.216741	0.0162577	0.0181271	-0.0120411	-0.0282865	0.0114386	0.120387	0.199874	-0.0583338	-0.165177	-0.0638389
hsa-miR-548e-3p	N/A	0.254659	0.177434	0.0262231	0.0275337	0.0580896	0.220588	0.165103	-0.10478	-0.00588246	0.0404054	0.0404366	0.228479	0.178745
hsa-miR-200a-3p	N/A	0.247655	0.287711	0.0143447	0.0321731	0.0550382	0.172364	0.128294	0.0961522	0.19152	0.290712	-0.00216711	0.0710936	0.0898689
hsa-miR-30c-2-3p	N/A	0.247444	0.233487	0.267284	0.0316095	0.029267	-0.00524251	-0.00575307	0.0823827	0.198968	0.240649	-0.0860813	-0.198565	-0.10447
hsa-miR-3074-3p	N/A	0.246515	0.197719	0.0481281	0.00878342	-0.0274692	0.121825	0.0414659	-0.0683084	0.0554501	0.12115	-0.0255249	0.067323	0.188429
hsa-miR-373-3p	N/A	0.245731	0.0645921	0.0714648	0.0797916	0.0574825	0.0621721	0.064494	0.0358537	0.0937749	0.0760424	-0.00912186	0.0426426	0.104891
hsa-miR-4749-5p	N/A	0.241281	0.115511	-0.0651601	0.0841207	0.0152324	0.0935512	0.134269	0.241812	0.174822	0.141358	0.0108477	0.106872	0.138206
hsa-miR-548ab	N/A	0.23099	0.206183	0.0785398	0.0172515	0.0237498	0.0484216	-0.00619208	-0.0804697	0.0883666	0.122598	0.0111159	-0.0419961	-0.0454544
hsa-miR-34c-3p	N/A	0.230695	-0.0402671	0.0286171	0.127992	0.104964	0.140098	0.112255	0.103271	0.109859	0.158022	-0.0234079	0.0478505	0.00289765
hsa-miR-5582-3p	N/A	0.228337	0.0491093	0.072127	0.153183	0.146883	0.204088	-0.130047	-0.0771521	-0.0629598	0.0372084	0.0245809	0.161369	0.215483
hsa-miR-3657	N/A	0.226659	0.141249	0.324736	0.107657	0.274337	0.171907	-0.134975	-0.0255555	-0.0357905	0.0882146	0.0111495	-0.00240957	0.00346268
hsa-miR-192-3p	N/A	0.225248	0.0593236	0.239885	0.113541	0.187641	0.15361	0.0511025	-0.0607851	0.266599	0.227859	-0.000218784	-0.0679109	-0.0556042
hsa-miR-3157-3p	N/A	0.222992	0.123049	0.0958434	0.0297847	0.042158	0.0497263	-0.0150992	0.0552214	0.148366	0.127153	0.000330616	-0.0110464	0.0446093
hsa-miR-511-3p	N/A	0.222018	0.0313825	0.0756158	0.139119	0.0778797	0.0207769	0.217562	0.177114	0.197463	0.260718	-0.0445377	-0.078645	-0.0519184
hsa-miR-6842-5p	N/A	0.219812	0.15826	-0.0522253	0.057456	0.0145993	0.163748	0.0851975	0.064271	0.0161797	0.1263	0.0599865	0.13467	0.0743238
hsa-miR-6715a-3p	N/A	0.214501	0.266276	0.0418551	0.0259423	0.0303137	0.00877972	0.104021	0.243195	0.270187	0.0861081	0.0186464	-0.00872916	0.0273649
hsa-miR-1973	N/A	0.212031	0.15597	0.19584	0.0847462	0.0738926	0.0616166	0.19117	0.0252863	0.075237	0.147011	-0.0212471	-0.0862282	-0.0416974
hsa-miR-641	N/A	0.205199	0.113298	0.184112	0.059816	0.0562322	0.0933677	0.0962076	0.0110145	0.09648	0.228717	0.00811515	-0.0843881	0.0369709
hsa-miR-6500-3p	N/A	0.203205	0.124193	0.125472	0.144883	0.11127	0.0763746	0.0556086	0.155864	0.143275	0.141879	-0.0606925	-0.0553861	-0.00842024
hsa-miR-374a-3p	N/A	0.203186	0.399075	0.245305	0.0197849	0.149438	0.0670515	-0.0203374	0.0552382	0.207077	0.203386	-0.0700816	-0.0874669	-0.00901132
hsa-miR-6837-5p	N/A	0.200857	0.0911647	-0.0723423	0.0750524	0.0775275	0.169805	0.11133	0.0921763	-0.000515378	-0.0957683	0.0231407	0.261809	0.232737
hsa-miR-24-1-5p	N/A	0.197168	0.0136869	0.0145143	0.0342049	-0.0438967	-0.0300198	0.0604808	0.0535289	0.208699	0.152309	-0.101095	-0.100119	-0.093541
hsa-miR-517a-3p	N/A	0.196057	0.0556525	0.144231	0.0358365	0.0666328	0.0375524	0.00794985	-0.0534534	0.0667635	0.1785	-0.00721757	-0.0784702	-0.0505926
hsa-miR-5196-3p	N/A	0.193106	0.0314853	0.11188	0.0627826	0.075448	0.118299	0.168295	0.034921	0.185978	0.235599	-0.0152915	-0.025397	-0.0102075
hsa-miR-618	N/A	0.192351	0.102207	0.112097	0.111919	0.1221	0.147832	-0.0434458	-0.0972384	0.098247	0.170947	-0.00343705	0.0178135	0.00684793
hsa-miR-3194-3p	N/A	0.191987	0.0568094	0.14884	0.0567965	0.0918717	0.161934	0.13463	0.0248635	-0.0278873	0.0278182	0.0105665	0.0374118	0.101955
hsa-miR-3163	N/A	0.189061	0.0680861	0.119661	-0.0239032	0.0746401	-0.0207681	-0.0535391	0.0809699	0.0958189	0.0915052	-0.0630564	-0.123392	-0.0908119
hsa-miR-2116-5p	N/A	0.188848	0.0310767	0.0261324	0.0858633	0.0567658	0.03061	0.0934547	0.154853	0.204255	0.196512	-0.0688562	-0.0733408	-0.0118186
hsa-miR-3913-3p	N/A	0.18359	0.241787	0.208269	0.0557978	0.185883	0.118731	-0.00893149	-0.0286894	-0.0665727	0.0477434	-0.0164372	0.0530586	0.0399168
hsa-miR-610	N/A	0.18235	0.18253	0.172835	0.0152636	0.0586799	-0.0027452	-0.0079986	0.196419	0.199728	0.0897853	-0.0145978	-0.0865251	0.00282641
hsa-miR-1270	N/A	0.180402	0.194366	0.28927	0.0121619	0.225608	0.0719365	0.00089418	0.120079	0.127937	0.0932787	-0.0775279	-0.0642571	-0.0680093
hsa-miR-6807-5p	N/A	0.175462	0.206124	0.140621	0.137311	0.15148	0.102277	0.112479	0.296478	0.160999	0.174892	0.0381253	-0.0126676	-0.0154735
hsa-miR-6514-5p	N/A	0.170795	-0.0700859	-0.0259473	0.137422	0.0961628	0.266006	0.0331981	-0.089371	0.0502526	-0.00561536	0.0558634	0.238267	0.244585
hsa-miR-1323	N/A	0.167765	0.29079	0.086834	0.0169656	-0.00396244	0.0229332	0.0714695	0.0934099	0.186037	0.188512	0.00310996	-0.0574663	0.0349263
hsa-miR-29b-1-5p	N/A	0.165124	0.0574038	0.151832	0.157508	0.0917981	0.130916	0.252472	0.252042	0.319762	0.239605	-0.0735091	-0.0431019	0.0169033
hsa-miR-6892-5p	N/A	0.164132	0.0631484	-0.194813	0.0499015	-0.0271929	0.142988	-0.00696777	0.12685	-0.0157128	-0.0242932	0.0322431	0.261546	0.16932
hsa-miR-1251-5p	N/A	0.162343	0.133447	0.0763617	0.00406136	0.0101749	-0.00313872	0.119275	0.109523	0.18916	0.078608	-0.0117275	-0.0674681	-0.0262287
hsa-miR-4687-3p	N/A	0.162305	0.0131796	-0.122303	0.127393	0.0411088	0.134671	0.154664	0.225464	0.114583	0.118545	0.021481	0.119219	0.0854647
hsa-miR-374b-5p	N/A	0.162193	0.195808	0.0393078	0.116121	0.164482	0.246164	0.102484	0.0813728	0.106193	0.236864	0.122348	0.199981	0.176316
hsa-miR-7706	N/A	0.15965	-0.0894544	0.136669	0.204028	0.194834	0.274394	0.27933	0.0707828	0.0895768	0.115874	0.0168907	0.117698	0.043631
hsa-miR-550b-2-5p	N/A	0.156603	-0.063498	0.242053	0.144927	0.228111	0.141965	0.0864986	0.114931	0.142117	0.1799	-0.0444892	-0.0505427	-0.0327732
hsa-miR-2115-3p	N/A	0.156004	0.000322087	0.120614	0.024737	0.0822304	0.073064	0.0695666	0.0735402	0.0957626	0.0859929	-0.0320251	-0.0501572	0.00623335
hsa-miR-103a-3p	N/A	0.152169	0.188893	0.254094	0.378083	0.297857	0.270671	0.0485527	-0.00399061	0.000774943	0.169623	0.179592	0.0643929	0.0535253
hsa-miR-1255b-5p	N/A	0.150715	0.116223	0.376745	0.0661578	0.323012	-0.00495109	-0.115757	0.176264	0.236735	0.191608	-0.0888498	-0.219339	-0.186073
hsa-miR-4644	N/A	0.150142	0.11318	-0.0587283	0.00016035	0.0403846	0.0966866	0.0489243	0.0472586	-0.0533026	-0.0448115	-0.00699091	0.204573	0.106046
hsa-let-7a-2-3p	N/A	0.149732	0.184034	0.190384	0.117424	0.13526	0.100959	-0.0143981	-0.0412192	0.148064	0.198754	0.0426457	0.00222908	-0.0387709
hsa-miR-6756-3p	N/A	0.146102	0.0378688	0.0344769	0.0714057	0.045962	0.0289436	0.158814	0.123472	0.106881	0.113692	-0.0112156	-0.0171219	0.000290553
hsa-miR-6788-5p	N/A	0.144636	0.132862	-0.049575	0.107059	0.0252997	0.0718564	0.218057	0.407784	0.256476	0.100573	0.00224754	0.0844204	0.083238
hsa-miR-1283	N/A	0.143986	0.172181	0.0924632	0.0500789	0.0490106	-0.00240091	0.0081774	0.222045	0.2288	0.261497	-0.0426994	-0.151767	-0.0964072
hsa-miR-6511b-5p	N/A	0.142286	0.0856802	-0.0104533	0.0284082	0.00435918	0.0517673	-0.107411	0.0041314	-0.0170634	0.0820085	-0.0259264	-0.0347523	0.0719163
hsa-miR-4772-5p	N/A	0.139851	0.0514881	0.272087	0.0729222	0.223443	0.108025	-0.100058	-0.0421753	0.0477989	0.171401	-0.0214125	-0.0784337	-0.0970747
hsa-miR-3151-5p	N/A	0.137768	0.0905824	-0.0758882	0.105335	0.0403361	0.145744	0.427757	0.301128	0.224907	0.227504	-0.0174469	0.112821	0.0993447
hsa-miR-5699-5p	N/A	0.13509	0.0768897	-0.00297014	0.0060113	0.029246	0.0378404	0.108855	-0.0569358	0.092979	0.0316485	-0.00588243	0.0479879	0.0824419
hsa-miR-199b-5p	N/A	0.134224	0.221557	0.248411	-0.00846522	0.191542	0.186271	-0.062983	-0.105787	0.0122603	0.169291	-0.041846	0.00138431	-0.0198128
hsa-miR-519d-3p	N/A	0.133563	0.0767368	0.17847	0.0575848	0.0811029	0.0603952	-0.0700839	-0.0395959	0.0782113	0.118439	-0.0191922	-0.0961139	-0.0929933
hsa-miR-512-3p	N/A	0.131689	0.0604782	0.223462	0.137439	0.147274	0.080162	-0.0444836	0.0639169	0.10729	0.227482	-0.012611	-0.11376	-0.0779888
hsa-miR-616-5p	N/A	0.13128	0.0752305	-0.00061518	0.11962	0.0778357	0.108038	-0.0426031	0.0794336	0.117607	0.186385	0.0523343	0.0660293	0.0885225
hsa-miR-195-3p	N/A	0.131061	0.240508	0.150807	-0.00792312	0.0361005	-0.0140112	-0.0737573	0.0690971	0.276961	0.232032	-0.0191468	-0.132835	-0.109827
hsa-miR-3180-3p	N/A	0.13049	0.134748	0.130628	0.0348904	0.114925	0.0303953	0.197828	0.110776	0.20327	0.0467345	-0.0077151	-0.0228336	-0.0133418
hsa-let-7c-3p	N/A	0.128895	0.0716808	0.0534808	0.0301176	0.0130759	-0.0325163	-0.013861	0.125256	0.329501	0.183055	-0.031774	-0.073767	-0.0211772
hsa-miR-548z	N/A	0.128368	0.0500262	0.159992	0.116843	0.154001	0.0753726	-0.0653493	0.0703751	0.0984396	0.147151	-0.0236584	-0.0463986	-0.00457121
hsa-miR-4668-5p	N/A	0.128089	0.134367	0.130896	-0.018436	0.134097	-0.0495268	-0.0256294	0.294104	0.132886	0.0608166	-0.0521582	-0.097546	-0.0105815
hsa-miR-6505-5p	N/A	0.126013	-0.00666908	0.000353916	0.0616006	0.053559	0.131191	0.0922865	0.00613419	0.0789393	0.026095	0.0430063	0.143448	0.115137
hsa-miR-122-3p	N/A	0.125304	0.114189	0.0950251	0.0216682	0.0508823	0.0702927	0.0750343	-0.0587262	0.333048	0.210243	-0.0230009	-0.0387623	0.00605796
hsa-miR-548d-5p	N/A	0.123593	0.268627	-0.0423882	0.0514984	0.00877904	0.253537	0.0569217	-0.0660325	0.0121279	0.0215394	0.024123	0.223694	0.123627
hsa-miR-3179	N/A	0.123251	0.113113	0.0941469	-0.059948	0.0109306	-0.0352664	-0.0236896	0.00688719	-0.0023699	0.02957	-0.0479491	-0.0980556	-0.00427673
hsa-miR-653-3p	N/A	0.122334	0.0286223	0.0335524	0.0107889	-0.0240925	-0.0023705	0.0839802	0.0261848	0.0192488	0.0950613	-0.027729	-0.0494493	0.104626
hsa-miR-409-5p	N/A	0.121816	0.0847373	0.085847	0.0208479	0.0920954	0.108093	-0.0139805	-0.0585335	-0.0203077	0.0366294	0.0120892	0.0596843	0.117565
hsa-miR-489-3p	N/A	0.121798	0.165189	0.0906455	-0.0328767	0.0333082	-0.0262669	0.0357175	0.0598569	0.090312	0.136468	-0.0530686	-0.0665245	-0.0407812
hsa-miR-3157-5p	N/A	0.119598	0.103181	0.0754866	0.142114	0.107819	0.221447	0.00110599	-0.0786826	0.0274098	0.0794144	0.0675997	0.153693	0.131675
hsa-miR-6776-5p	N/A	0.118457	0.0393154	0.0189575	-0.00613337	-0.0391861	-0.0661312	0.0898656	0.182969	0.252205	0.151027	-0.0538028	-0.114811	-0.094668
hsa-miR-27b-5p	N/A	0.11831	0.0466323	0.00329893	0.018505	0.0556523	0.0673134	-0.0112146	-0.038475	0.0119426	0.0865688	0.00431908	0.0493539	0.0485678
hsa-miR-135b-5p	N/A	0.115469	0.19467	0.14666	0.0832738	0.0616622	0.00500876	0.0638959	0.035985	0.0184043	0.166257	0.445855	-0.0806877	-0.0420301
hsa-miR-1287-3p	N/A	0.112825	0.182641	0.00909194	-0.066468	-0.0596722	0.0251601	0.0463867	-0.0865962	-0.0100866	-0.0213479	-0.0400382	0.0457689	0.0381956
hsa-miR-548am-5p	N/A	0.111407	0.232323	-0.0854891	0.0344999	0.0278496	0.190126	0.00420445	0.0105549	-0.0497094	-0.0743401	0.0927192	0.234081	0.138647
hsa-miR-5584-5p	N/A	0.110214	0.128604	-0.145641	0.0228311	0.0200248	0.142555	-0.0282978	0.0845794	-0.0642296	-0.0760428	0.00827675	0.275911	0.270533
hsa-miR-1262	N/A	0.108753	0.245807	0.108763	0.0388415	0.120852	0.0160331	-0.0481354	0.290063	0.144259	0.135562	0.00764206	-0.0616996	-0.088683
hsa-miR-503-3p	N/A	0.106334	0.0697039	0.0428657	0.107932	0.0713891	0.117177	0.0754405	0.0144277	0.0508922	0.0983876	-0.00660361	0.0624001	0.133813
hsa-miR-6820-5p	N/A	0.106245	-0.0174531	-0.0359394	0.0708766	-0.0522327	0.0251046	0.0797115	0.0690713	0.200577	0.116286	-0.0325719	-0.00578481	-0.070398
hsa-miR-1225-5p	N/A	0.105479	-0.0149046	0.123859	0.202916	0.175173	0.223634	0.215595	0.197363	0.201386	0.178291	-0.00846426	0.0734712	0.0703764
hsa-miR-103a-2-5p	N/A	0.104349	0.0340687	0.071242	0.110418	0.132347	0.219141	-0.0556292	-0.107187	-0.0861459	-0.00278345	0.0509885	0.207981	0.112049
hsa-miR-216b-5p	N/A	0.103487	0.19674	0.151496	0.0858741	0.0640308	0.0211473	0.012615	0.159513	0.133037	0.115515	-0.0488935	-0.0602111	-0.0471047
hsa-miR-2116-3p	N/A	0.102722	-0.0532432	0.0191166	0.0773637	0.021952	0.118827	0.264878	0.0753557	0.150933	0.121149	-0.0128599	0.0347732	0.0407818
hsa-miR-548c-5p	N/A	0.10162	0.159182	-0.0956992	0.0530373	0.0313781	0.165712	0.139041	-0.0503916	0.0956809	0.0709562	0.0679168	0.186878	0.178914
hsa-miR-3913-5p	N/A	0.100321	0.176662	-0.0574136	0.00650677	0.0181241	0.11982	0.0280808	-0.0536822	-0.0204078	-0.00667725	0.0354189	0.158348	0.164299
hsa-miR-3155b	N/A	0.0976747	0.0156608	0.0438856	0.0648979	0.135957	0.148264	0.250112	-0.0158781	-0.0585908	-0.0135991	-0.00640506	0.131421	0.124903
hsa-miR-518b	N/A	0.0968132	0.103352	0.132388	0.0194508	0.0506429	0.0131451	0.181209	0.0643209	0.204285	0.179951	-0.0605756	-0.114776	-0.123637
hsa-miR-502-5p	N/A	0.0967356	-0.0165815	0.0854691	0.0865118	0.0804756	0.158569	0.210704	0.0250117	0.0264835	0.0504805	0.013716	0.0364833	0.0402817
hsa-miR-92a-1-5p	N/A	0.0946731	0.271056	0.0365109	-0.0520977	-0.013182	0.0905509	0.0783737	0.0336999	0.0480096	-0.0349534	-0.0149341	0.112494	0.110805
hsa-miR-3140-5p	N/A	0.091623	0.0440722	0.126503	0.0931278	0.0976606	0.135037	0.115963	-0.0369348	-0.031585	0.12	0.0168631	-0.0106788	-0.0708906
hsa-miR-4440	N/A	0.0898322	0.044642	0.157452	0.102797	0.187176	0.0972118	0.115066	0.120777	0.224753	0.171342	-0.000754334	-0.0252458	0.0631333
hsa-miR-4710	N/A	0.0873601	0.147341	-0.0786646	0.0502869	0.042471	0.0737531	0.224414	0.281489	0.142891	0.0581469	0.00252926	0.123503	0.0592104
hsa-miR-5090	N/A	0.0868812	0.106961	0.173543	0.0473056	0.166933	0.075153	0.169566	0.232474	0.165442	0.0540141	0.0196203	-0.0147127	-0.0689998
hsa-miR-3677-3p	N/A	0.0843881	0.102517	0.0389149	0.164065	0.153359	0.22474	0.417384	0.177638	0.115834	0.16376	0.0433812	0.203693	0.107783
hsa-miR-3607-5p	N/A	0.0842132	0.175845	0.000233692	-0.0380076	-0.0724933	-0.00971267	0.00146828	0.0417482	0.032364	-0.00933869	-0.0173702	0.0244048	0.000674391
hsa-miR-217	N/A	0.0822019	0.120066	0.269585	0.209237	0.210833	0.124489	0.078307	0.242194	0.140171	0.279262	-0.0312903	-0.112645	-0.123023
hsa-miR-200a-5p	N/A	0.0816152	0.0157907	0.108582	0.182052	0.199143	0.154908	0.0861692	0.316263	0.313162	0.307422	-0.0371674	-0.0546685	-0.0925182
hsa-miR-6774-3p	N/A	0.0793033	-0.111156	0.101446	0.103614	0.116557	0.103539	0.127041	0.0846377	0.191513	0.145187	-0.0620969	-0.0695778	-0.113699
hsa-miR-579-5p	N/A	0.0792858	0.106504	0.0826165	0.126991	0.175912	0.192282	-0.0307918	-0.0562985	-0.0425644	0.0669018	-0.0237584	0.0809677	0.00781633
hsa-miR-3124-3p	N/A	0.0771934	0.0413232	0.0479406	0.136978	0.140387	0.190788	0.157462	0.11704	0.124156	0.05743	0.0322301	0.207069	0.114544
hsa-miR-6804-5p	N/A	0.077138	0.0580621	0.134918	0.155451	0.257406	0.209476	0.101771	0.207527	0.167627	0.0572871	0.0529479	0.127406	-0.0011532
hsa-miR-6789-5p	N/A	0.0763724	-0.0326715	-0.0805875	0.135557	0.0267014	0.198421	0.208155	0.198382	0.0366639	0.0886435	0.0342488	0.207114	0.246177
hsa-miR-378g	N/A	0.075823	-0.00997436	0.0252461	0.110708	0.136921	0.167548	0.101092	0.0509494	0.0595879	0.0903116	-0.00121472	0.125804	0.0379387
hsa-miR-181a-2-3p	N/A	0.0733318	0.18513	0.0526664	0.0432982	0.129216	0.23895	0.101604	-0.105573	-0.0725474	0.0610619	0.0641309	0.277807	0.194246
hsa-miR-365b-5p	N/A	0.0724741	0.140807	0.121264	0.0422307	0.0543637	0.0875786	0.241587	0.130793	0.210937	0.131254	-0.0342649	-0.0458643	0.00834925
hsa-miR-6793-5p	N/A	0.0720726	0.0362889	-0.0891568	0.0742705	0.061281	0.0561414	-0.0403768	0.333	0.174856	0.0349455	-0.00653798	0.172208	0.204942
hsa-miR-6869-5p	N/A	0.0716906	0.0772984	-0.00863663	0.208144	0.207103	0.170807	0.245328	0.375737	0.297546	0.186245	0.0389026	0.105049	0.112538
hsa-miR-378e	N/A	0.0712241	0.0188273	0.152296	0.165535	0.212422	0.120647	0.183071	0.197569	0.181152	0.245376	0.141205	-0.060833	-0.0927712
hsa-miR-4804-5p	N/A	0.0679157	0.18784	0.0813932	-0.0106616	0.0383425	-0.00356559	0.0866866	0.113078	0.167947	0.043375	-0.0188705	-0.0298358	-0.0421933
hsa-miR-6777-3p	N/A	0.0664983	0.022866	0.121769	0.01082	0.0738373	0.0495564	0.163368	0.107357	0.123317	0.0878372	-0.0379598	-0.00733146	0.0151198
hsa-miR-6799-3p	N/A	0.0649148	-0.0840173	-0.132574	0.107324	0.0346017	0.181434	0.0571413	-0.00297844	-0.109202	-0.111848	0.0191844	0.287965	0.267407
hsa-miR-20a-3p	N/A	0.0647258	0.256639	0.178297	0.0783065	0.164148	0.238352	0.0771146	-0.071506	0.0188805	0.138927	0.0190861	0.148132	0.0953731
hsa-miR-20b-3p	N/A	0.0642795	0.0524596	0.163625	0.13574	0.234286	0.150659	0.0871733	0.00803995	0.0582138	0.103128	-0.0535648	0.0526661	-0.0220808
hsa-miR-520d-5p	N/A	0.0628084	0.195012	0.103329	0.0770881	0.0521962	0.0597725	-0.0351158	0.0572696	0.103803	0.221915	0.0399804	-0.0749108	-0.0264687
hsa-miR-378a-5p	N/A	0.0613487	0.052972	0.139973	0.109454	0.19306	0.26744	-0.00604301	-0.0264769	0.217313	0.191154	0.058927	0.120772	0.0292937
hsa-miR-6511b-3p	N/A	0.0607695	0.135519	-0.0204782	0.0545954	0.0633	0.20429	0.377375	0.157607	0.200617	0.0991977	-0.0124784	0.242533	0.200708
hsa-miR-365a-5p	N/A	0.0601346	0.186534	0.143805	0.000915508	0.0645015	-0.0170712	0.0282929	0.156379	0.319675	0.12647	-0.0033212	-0.0709352	-0.0504485
hsa-miR-6793-3p	N/A	0.0588035	0.109901	-0.0356827	0.0658584	0.0869752	0.193672	0.231484	0.0849713	-0.0850487	-0.00288041	0.0303246	0.223445	0.161794
hsa-miR-378b	N/A	0.0587016	-0.0245528	0.0976069	0.0975085	0.172145	0.132576	0.0494324	0.0800593	0.0569995	0.163504	-0.00677712	0.00319662	0.0157314
hsa-miR-363-5p	N/A	0.0565124	-0.00783955	0.192664	0.0151395	0.130052	0.00655437	0.0838318	0.0248095	0.109913	0.0467827	-0.0506503	-0.10449	-0.145975
hsa-miR-3158-3p	N/A	0.0564857	0.102278	0.00582178	0.0543864	0.0730383	0.0906881	0.145692	0.0379504	-0.0111896	0.0302662	0.0261448	0.160601	0.12166
hsa-miR-3912-3p	N/A	0.053625	0.0288954	0.204106	0.0309533	0.133269	0.0354828	0.0365239	-0.0109858	0.00596598	0.121809	-0.0697961	-0.0710445	-0.0953388
hsa-miR-135a-3p	N/A	0.0534619	0.217837	-0.0672988	-0.00110594	-0.00538273	0.120744	0.0774659	-0.0107192	0.0054104	-0.0476145	0.0460637	0.195632	0.103282
hsa-miR-6885-3p	N/A	0.0513842	0.0383645	-0.128124	0.116363	0.0395278	0.179292	-0.0285399	0.0248836	-0.070236	0.0200982	0.0332198	0.177025	0.139368
hsa-miR-3940-3p	N/A	0.0508375	-0.0384374	0.0667877	0.101816	0.126031	0.0809984	0.148951	0.186547	0.0822117	0.0919732	0.00647585	0.0375197	0.0283584
hsa-miR-548b-3p	N/A	0.0507521	0.0244379	0.151396	0.176293	0.257186	0.270201	0.0325741	0.0413115	0.147254	0.180899	0.068641	0.127185	0.0317235
hsa-miR-6894-3p	N/A	0.0486877	0.0253615	-0.0181657	0.0428201	0.0907445	0.224018	0.176996	-0.0657582	-0.0014012	0.000296506	0.0689695	0.266932	0.123041
hsa-miR-548h-3p	N/A	0.0479809	0.119493	0.122382	0.0880773	0.140397	0.168695	0.0586294	-0.0282417	0.0452273	0.0861879	0.0171399	0.129695	0.0095405
hsa-miR-27a-5p	N/A	0.0475602	0.142456	0.168635	-0.0496613	-0.0249459	-0.00254319	0.130965	-0.0531929	0.0711305	0.0739513	-0.0818875	-0.0410753	-0.0159752
hsa-miR-7113-5p	N/A	0.0472368	0.108431	-0.00802308	0.0206542	0.0752133	0.049922	0.0707819	0.179467	0.0872434	0.0492219	-0.02528	0.0993441	0.0345795
hsa-miR-4655-5p	N/A	0.0461987	0.130552	0.0595222	0.107374	0.141566	0.159292	0.289338	0.28436	0.158988	0.0324839	0.0286712	0.169152	0.0626389
hsa-miR-582-3p	N/A	0.0461955	-0.0229762	0.087322	0.0207863	0.191964	0.115001	0.0521801	0.0016626	0.0319296	0.0679892	-0.0616793	0.0449933	-0.00317778
hsa-miR-296-3p	N/A	0.0457371	0.117665	-0.0823168	0.0279561	-0.03178	0.0929394	-0.0124447	0.0737429	-0.0181221	-0.0464327	0.0155998	0.175391	0.192154
hsa-miR-200b-5p	N/A	0.0449595	-0.0489348	0.0136331	0.088942	0.10432	0.0451519	0.0895279	0.269022	0.252829	0.209738	-0.0126669	-0.0694677	-0.0732253
hsa-miR-5003-3p	N/A	0.0439281	-0.0824705	0.151084	0.116904	0.170776	0.0935308	-0.0195746	0.0964434	0.158617	0.0798856	-0.033057	-0.0228948	-0.0206156
hsa-miR-1254	N/A	0.0437571	0.00625792	0.0336895	0.0329223	0.0637707	0.100525	0.20067	0.00207076	0.101946	0.0344329	0.0317349	0.0508825	-0.0378593
hsa-miR-371b-5p	N/A	0.0434262	-0.100395	-0.0287267	0.0464767	0.125281	0.12672	-0.122996	-0.047972	-0.0352582	-0.0263768	0.0270233	0.118236	0.0976206
hsa-miR-6801-5p	N/A	0.043184	-0.026369	-0.119978	0.12584	0.118538	0.245504	-0.025339	0.104006	-0.050964	-0.0685187	0.0747223	0.293809	0.273606
hsa-miR-548f-5p	N/A	0.0430431	0.19418	0.224243	0.075613	0.145739	0.193254	0.175601	-0.100371	-0.00948265	0.12441	-0.0271597	0.0319976	0.0156752
hsa-miR-6747-3p	N/A	0.0429389	-0.0648867	-0.00585058	0.111009	0.119	0.294032	0.13241	-0.0545617	-0.0621026	-0.00326177	0.0725903	0.242868	0.0831686
hsa-miR-4753-5p	N/A	0.0429248	-0.129775	0.00411045	0.193144	0.113648	0.160091	0.0984002	0.254347	0.0249561	0.0791338	0.0147876	0.134653	0.106293
hsa-miR-188-3p	N/A	0.0425388	0.0791956	0.140911	0.178502	0.221553	0.233152	0.0163967	0.158159	-0.00103292	0.199074	-0.00348274	0.0962357	0.00966539
hsa-miR-5194	N/A	0.0412619	8.2e-05	0.0364406	0.0585988	0.0864935	0.0385118	0.0622916	0.311166	0.135265	0.0824031	-0.000232535	0.0183068	0.0203121
hsa-miR-6767-5p	N/A	0.0406697	-0.0166478	0.0482666	0.126529	0.185804	0.205447	0.0236195	-0.0218113	-0.0332551	-0.0619174	0.00357728	0.204827	0.134429
hsa-miR-4683	N/A	0.037886	-0.0342571	0.1067	0.0937878	0.0997825	0.0762864	0.256419	0.132949	0.203302	0.115718	-0.0194772	-0.0474833	-0.0182821
hsa-miR-548t-5p	N/A	0.0377916	0.110267	0.0770641	0.0460516	0.143761	0.0464669	-0.0148043	0.0610129	0.0489395	0.0500301	-0.0187077	0.0279281	0.127976
hsa-miR-550a-5p	N/A	0.037276	0.176411	0.113419	0.0584773	0.186149	0.204256	0.183126	-0.0660109	0.0313563	0.062393	0.0336215	0.201099	0.121303
hsa-miR-378c	N/A	0.0366385	-0.0108289	0.190423	0.163914	0.258335	0.134584	0.228057	0.207619	0.203315	0.211918	0.330418	-0.0326937	-0.0568702
hsa-miR-548ar-3p	N/A	0.0346087	0.119185	0.0286809	0.0223001	0.125485	0.0864153	0.00447434	0.0617814	0.0283045	0.0472478	-0.00747862	0.0953135	0.0702253
hsa-miR-19b-1-5p	N/A	0.034265	0.0601151	0.159952	0.126608	0.191454	0.284848	0.137835	-0.0125577	0.0148554	0.0553131	0.0117629	0.18633	-0.0083615
hsa-miR-1910-3p	N/A	0.0318886	-0.0234902	0.00856842	0.0361043	0.126891	0.0776096	-0.115929	0.166639	0.0323107	-0.0161879	-0.00392492	0.0777854	0.0188618
hsa-miR-548ar-5p	N/A	0.0310499	0.145367	-0.0210112	0.0899505	0.167104	0.300756	0.0409177	-0.0158213	-0.119492	-0.0626644	0.0460741	0.297681	0.259953
hsa-miR-6855-5p	N/A	0.0299271	0.0313758	-0.0526727	0.0372239	-0.0306231	0.053518	0.0330263	0.145136	0.197431	0.0724485	-0.00598185	0.0731352	0.0626243
hsa-miR-3622a-3p	N/A	0.0294622	0.0706271	0.13886	0.0716048	0.0927871	-0.0123211	0.00750176	0.196475	0.218521	0.15406	-0.0240122	-0.120291	-0.106229
hsa-miR-548o-5p	N/A	0.028281	-0.00899448	-0.0362536	0.0776302	0.0460628	0.200131	-0.0493301	-0.0810902	-0.107252	-0.0390314	-3.45e-05	0.203491	0.0538575
hsa-miR-7850-5p	N/A	0.0271124	0.0806439	0.0336467	0.0679115	0.123927	-0.0199168	-0.0300098	0.330186	0.0965993	0.183175	-0.0443942	-0.0689651	-0.0455315
hsa-miR-3190-5p	N/A	0.0265958	0.0664213	-0.0042051	0.0936844	0.0590258	0.217808	0.164583	0.0294709	-0.0788159	0.0162457	0.0877388	0.244644	0.193473
hsa-miR-202-3p	N/A	0.0256184	0.126288	-0.0141204	0.0542244	0.0255331	-0.00582422	0.111979	0.332494	0.228593	0.148863	-0.067485	-0.0360147	0.0675532
hsa-miR-6749-3p	N/A	0.0247619	-0.0637216	-0.0746861	0.0128864	0.00549659	0.0600607	0.201379	0.061521	-0.0136673	-0.0259655	-0.0535343	0.0821592	0.0961216
hsa-miR-4792	N/A	0.0232326	0.195467	-0.0683326	0.0511358	0.0853858	0.24806	0.21691	-0.0302014	-0.0830046	-0.037423	0.10721	0.332591	0.23575
hsa-miR-4632-5p	N/A	0.0228155	0.14636	0.218033	-0.076206	0.0149845	-0.0667655	-0.0561209	-0.0561481	0.006462	0.0470231	-0.0490327	-0.118808	-0.0852854
hsa-miR-3154	N/A	0.0223792	0.100894	-0.0957094	0.0335053	0.0731495	0.0810176	0.0883744	0.172233	0.130538	0.0563605	-0.0211414	0.140767	0.167466
hsa-miR-3158-5p	N/A	0.0214389	0.117704	0.0348833	0.0528304	0.0773772	0.151431	0.118553	0.0732958	-0.0537801	0.0549817	0.0222348	0.172932	0.0918154
hsa-miR-3940-5p	N/A	0.0209128	0.0952742	0.0844961	0.0791768	0.179933	0.0244591	0.134149	0.302749	0.221289	0.169675	0.0139161	-0.0392667	-0.024164
hsa-miR-516a-5p	N/A	0.0207958	0.179405	0.150049	-0.0168937	0.0095959	0.0531239	0.0205103	0.0319392	0.018289	0.0402479	-0.0276454	0.0177091	0.0304628
hsa-miR-548j-3p	N/A	0.0204465	0.149049	0.0881181	0.00763272	0.151083	0.146727	0.0510409	-0.069888	-0.0903177	-0.0260715	0.0185051	0.171698	0.152154
hsa-miR-1537-5p	N/A	0.0198256	0.232289	0.0270991	0.0339173	0.127127	0.176938	0.115105	0.0625271	0.0486136	-0.0235497	0.0531779	0.212747	0.0825399
hsa-miR-548q	N/A	0.0155195	-0.0328016	0.301181	0.160051	0.347438	0.14881	0.0385694	0.285675	0.1485	0.174079	-0.0486149	-0.0758866	-0.124674
hsa-miR-6821-5p	N/A	0.0143324	0.0455042	0.130785	0.063681	0.0514271	0.0669892	0.175293	0.103113	0.141266	0.208877	-0.0352795	-0.0908016	-0.0684248
hsa-miR-3934-3p	N/A	0.0139224	0.0391569	0.0904065	0.0791992	0.0765503	-0.0111999	0.131178	0.161312	0.0806909	0.160065	-0.0240202	-0.12239	-0.107986
hsa-miR-4669	N/A	0.0130416	0.123927	0.0910546	0.00112601	0.107843	0.000879228	0.15891	0.167539	0.200923	0.089883	-0.0765842	-0.0278744	0.0498333
hsa-miR-3130-3p	N/A	0.0130237	0.0115052	-0.0571898	0.147653	0.11322	0.179517	0.43584	0.151294	0.0699725	0.100175	-0.0382514	0.145698	0.1304
hsa-miR-516b-5p	N/A	0.0129696	0.0522581	0.243444	0.0434856	0.135756	0.0628707	-0.0322031	-0.0883728	0.172467	0.187152	0.00242387	-0.120336	-0.115387
hsa-miR-6724-5p	N/A	0.0123204	0.0631651	0.0558195	0.18756	0.0812954	0.170742	0.365143	0.242563	0.269411	0.212483	-0.0482437	0.00850959	0.0131966
hsa-miR-765	N/A	0.0119179	0.0997793	-0.0851399	0.0395098	0.0696835	0.0544887	0.153142	0.182212	0.106513	0.0382623	0.00467863	0.0838144	0.0447985
hsa-miR-4739	N/A	0.0106664	0.0884076	-0.0314925	0.0618058	0.0538375	0.0695325	0.163269	0.0707623	0.223777	0.144485	0.0382832	0.0782913	0.0566251
hsa-miR-4755-5p	N/A	0.00994761	-0.0490927	0.107637	0.11477	0.225315	0.12152	0.0560474	0.0218871	-0.0447546	0.0565514	-0.0286329	0.109097	0.0529696
hsa-miR-1252-5p	N/A	0.00805345	-0.0121028	-0.0521101	0.0216086	-0.00899689	0.000949214	0.0764189	-0.0548085	-0.0017229	0.0338818	-0.0106935	0.00677756	0.0562457
hsa-miR-6777-5p	N/A	0.00724652	0.0821064	-0.170128	0.0775744	-0.0148344	0.132434	0.106347	0.151148	0.0400834	0.00190382	-0.00820784	0.234778	0.114519
hsa-miR-576-3p	N/A	0.00645817	0.284863	0.0609843	0.0889833	0.282459	0.151705	-0.0202714	0.235358	-0.0179725	0.131247	0.366831	0.215223	0.107402
hsa-miR-6731-3p	N/A	0.00624312	-0.105007	0.0833925	0.155208	0.205453	0.17451	0.184402	0.0659487	0.0362411	0.188791	-0.0295611	0.029366	0.00383862
hsa-miR-548at-5p	N/A	0.00585426	0.0162612	-0.0293463	0.0481021	0.0165453	0.0817444	-0.155522	-0.0334753	0.0320731	0.0382113	0.024606	0.0760265	0.0354614
hsa-miR-616-3p	N/A	0.00574597	0.124516	-0.106193	0.0793012	0.102471	0.195825	0.0442809	0.213345	0.117147	0.0493577	0.0371375	0.261821	0.147721
hsa-miR-208a-3p	N/A	0.00567601	0.0101453	0.0765626	0.150015	0.137706	0.0831973	0.223871	0.221802	0.146457	0.211043	-0.0438553	0.0118667	-0.0505137
hsa-miR-1268a	N/A	0.00561946	0.0501816	0.0739556	0.061111	0.0791335	0.103961	0.342484	0.100082	0.0364899	0.0294378	0.0113402	0.0594053	0.0494701
hsa-miR-873-3p	N/A	0.00484128	-0.0281532	0.00170618	0.0803318	0.0944903	0.0769969	0.0784166	0.156036	0.0574673	0.128506	-0.0151096	0.0170446	-0.0457286
hsa-miR-3614-5p	N/A	0.00455878	-0.00694706	0.133649	0.161502	0.160701	0.0835397	0.100993	0.164773	0.12648	0.244182	-0.0779229	-0.0918873	-0.0692114
hsa-miR-3199	N/A	0.00425895	-0.0102001	-0.0975697	-0.00257304	-0.0434	0.00848904	0.238476	0.12781	0.0618477	0.0448601	-0.0609535	0.0298407	0.0465185
hsa-miR-1236-5p	N/A	0.00424533	0.0621865	0.0408525	0.00186949	0.0614703	-0.0373514	-0.0700853	0.27073	0.153799	0.0573315	-0.0408314	-0.00110108	0.0391482
hsa-miR-4689	N/A	0.00354529	-0.0366656	0.0377492	0.080498	0.0726353	0.04712	0.170425	0.318523	0.146517	0.0720544	-0.00309069	-0.0336561	-0.0549367
hsa-miR-6849-3p	N/A	0.00192508	0.0425181	0.14948	0.109683	0.132124	0.146753	0.176665	0.0159201	-0.0137525	0.151068	0.00377458	0.0334138	-0.0251051
hsa-miR-133a-5p	N/A	0.00108994	0.0745885	-0.0607951	0.0366743	0.0688331	0.201605	-0.0313703	-0.100194	-0.181075	-0.0998945	0.0745991	0.275062	0.104157
hsa-miR-643	N/A	0.000376606	-0.145194	0.0994713	0.188154	0.17393	0.248057	0.0821524	0.0192081	-0.055449	0.0268544	-0.00368167	0.114246	-0.00267922
hsa-miR-4755-3p	N/A	-0.000395447	0.0135353	0.0497696	0.101314	0.155937	0.00350853	0.178021	0.241428	0.0401763	0.146233	-0.0532885	-0.0135176	0.0203395
hsa-miR-4448	N/A	-0.000565814	0.0509198	-0.0526974	-0.00800336	-0.0219511	-0.0593883	0.277851	0.123708	0.132204	0.106808	-0.0958833	-0.0501505	-0.103528
hsa-miR-451b	N/A	-0.000965489	0.10753	0.253603	-0.0465484	0.0683841	0.0028988	0.000833125	-0.111293	-0.000311865	0.0516825	0.0228914	-0.0898046	-0.0792045
hsa-miR-4714-5p	N/A	-0.00172905	-0.0291631	0.321345	0.00897889	0.187578	0.0128294	-0.0378475	-0.0708553	-0.063616	0.0152868	-0.0578136	-0.117863	-0.098698
hsa-miR-4779	N/A	-0.00396389	-0.0173712	-0.0635365	0.0420693	0.0775287	0.0295972	-0.0188561	0.0939008	-0.0388201	-0.0171797	-0.0702868	0.0311953	0.0249257
hsa-miR-942-3p	N/A	-0.00462431	0.0582809	-0.00769431	0.00850394	0.0642968	0.0128463	-0.0737267	0.16428	0.115538	0.085688	0.00979527	0.0449398	0.0355272
hsa-miR-584-3p	N/A	-0.00627019	-0.0301071	0.028003	0.0562017	0.115108	0.114851	-0.093097	0.00146679	-0.0647844	-0.0609865	0.00741588	0.14452	0.0724688
hsa-miR-549a	N/A	-0.00743071	0.171688	0.069749	-0.0180558	0.0190554	0.0447789	0.0606096	0.0394849	0.0644617	0.069663	0.021663	0.0387981	0.0210403
hsa-miR-7110-3p	N/A	-0.00776811	0.0194208	-0.171391	0.0866671	-0.0178686	0.176779	0.0241019	-0.0279307	-0.0263064	0.0358512	0.0580785	0.282038	0.244314
hsa-miR-4664-5p	N/A	-0.00865939	0.0704815	0.0242237	0.0982284	0.085961	0.210974	0.19842	-0.0528803	0.0162685	0.0882526	0.0815149	0.197357	0.0581561
hsa-miR-2114-5p	N/A	-0.00945368	0.0487343	0.144559	0.176211	0.248629	0.236446	0.00366488	-0.0235234	-0.0489749	0.0707236	0.100471	0.190222	0.0364873
hsa-miR-6882-5p	N/A	-0.0104203	0.099758	0.0100687	-0.0150213	0.0638997	0.0619508	-0.0924581	-0.00478275	0.0563407	-0.0395596	0.022431	0.0624747	0.0539775
hsa-miR-25-5p	N/A	-0.0113884	0.117669	0.258912	0.0729465	0.318386	0.146237	0.108096	0.107153	0.161479	0.136201	-0.0667557	0.0328482	-0.0777641
hsa-miR-216a-5p	N/A	-0.0117703	0.0983797	0.247502	0.125498	0.138613	0.0563802	0.011608	0.0765467	0.105994	0.220107	0.355413	-0.131927	-0.167659
hsa-miR-3939	N/A	-0.011898	-0.106432	0.041497	0.0775154	0.142983	0.0698656	-0.048404	0.0772722	-0.0506311	0.0341187	-0.0506245	0.0365071	-0.000941923
hsa-miR-95-5p	N/A	-0.0125728	0.0524729	0.205381	0.0716602	0.123887	0.00619178	-0.0144723	0.207336	0.121292	0.198661	-0.0225539	-0.114036	-0.0513906
hsa-miR-542-3p	N/A	-0.0138479	0.207738	-0.0158559	0.129149	0.217633	0.277631	-0.0936834	0.116678	-0.125369	-0.00302402	0.0240567	0.265656	0.285473
hsa-miR-548ak	N/A	-0.0140653	0.0170772	0.249882	0.136626	0.302621	0.132802	-0.0856271	0.117527	0.0989508	0.236285	-0.0929041	-0.0890335	-0.0678316
hsa-miR-328-5p	N/A	-0.0143114	-0.0601444	0.106768	0.108108	0.0878432	0.0408584	0.169919	0.129464	0.172702	0.186567	6.61e-05	-0.0452376	-0.00526798
hsa-miR-4676-5p	N/A	-0.0155636	0.150573	-0.166112	0.0279242	-0.00780263	0.067002	-0.0230783	0.21522	-0.00107817	-0.00377656	0.0161832	0.199704	0.209565
hsa-miR-520h	N/A	-0.0163131	0.0259167	0.184563	0.0813059	0.100406	0.0611595	0.0024965	-0.00843828	0.0699491	0.133204	-0.0555971	-0.0957675	-0.156203
hsa-miR-652-5p	N/A	-0.0166532	0.0790837	-0.15368	0.0246082	0.0147565	0.19268	0.0965866	-0.0335978	-0.0847315	-0.0219482	0.065095	0.273811	0.194023
hsa-miR-550b-3p	N/A	-0.0181511	0.0945225	0.138905	0.0728244	0.237163	0.241745	0.203081	0.130255	0.0876523	0.0463706	-0.0576123	0.105622	0.0649339
hsa-miR-3121-3p	N/A	-0.0200759	0.0154467	-0.0767543	0.0582535	0.0487059	0.149671	0.0233443	-0.0408121	-0.104491	-0.0410374	0.0101791	0.193475	0.091779
hsa-miR-548aq-3p	N/A	-0.0205514	0.0297751	0.0162287	0.0559764	0.197271	0.209549	-0.0481506	-0.089309	-0.0912167	-0.000179224	0.0190825	0.208815	0.107895
hsa-miR-3150b-3p	N/A	-0.0221817	-0.0438907	0.165441	0.112223	0.23582	0.0195899	0.0936168	0.331169	0.165813	0.213146	-0.127852	-0.152571	-0.16195
hsa-miR-378i	N/A	-0.0223243	0.0714405	0.0534963	0.0815889	0.128193	0.123202	0.062666	-0.00578559	0.023343	0.0329712	-0.0164308	0.131084	0.136612
hsa-miR-1273g-3p	N/A	-0.0246977	0.0405968	-0.106793	0.0848375	0.030794	0.0987216	0.268392	0.130506	0.0372182	0.035508	0.0193021	0.14015	0.117211
hsa-miR-3130-5p	N/A	-0.02523	0.03762	-0.129934	0.139932	0.0416684	0.181211	0.332106	0.350177	0.101204	0.120029	0.0141224	0.185082	0.0694983
hsa-miR-4646-5p	N/A	-0.0264723	0.103322	0.287491	0.0161833	0.275794	-0.00945406	-0.0885672	0.212006	0.164957	0.0639616	-0.0509018	-0.0697153	-0.0587316
hsa-miR-6886-5p	N/A	-0.0273114	0.020747	-0.00207415	0.0363574	0.0474614	-0.0217307	0.0253188	0.195266	0.069886	0.0660129	-0.0223575	-0.0158533	-0.0525518
hsa-miR-7705	N/A	-0.0274617	0.209901	0.0944445	0.0159761	0.102084	0.109828	-0.0271799	-0.068014	-0.0593201	-0.0277429	0.0280774	0.117446	0.0825902
hsa-miR-6758-5p	N/A	-0.0278737	0.0807057	0.0261403	-0.0144505	0.0910649	0.0764105	0.0982886	-0.013584	-0.0129368	-0.0390743	-0.00324613	0.0948668	0.169036
hsa-miR-504-3p	N/A	-0.0282832	0.118683	-0.0893506	0.133117	0.0765629	0.203222	0.174652	0.308242	0.0679673	0.0957085	0.0138348	0.210772	0.251445
hsa-miR-3140-3p	N/A	-0.0293863	0.151142	0.130708	0.0993695	0.240949	0.110287	-0.0967849	0.12256	-0.0186011	0.0713143	-0.0287848	0.0510645	-0.0206012
hsa-miR-6514-3p	N/A	-0.0296342	-0.136614	0.0420241	0.121363	0.151152	0.201654	0.165706	-0.0306408	-0.053222	0.0591067	-0.00419055	0.154535	0.123566
hsa-miR-6850-5p	N/A	-0.0306175	-0.0884059	0.123805	0.194059	0.227278	0.169951	0.204778	0.20486	0.119306	0.0690154	-0.01485	0.0638473	0.0430814
hsa-miR-517b-3p	N/A	-0.0306666	-0.196383	-0.18417	-0.255331	-0.296404	-0.322721	-0.181173	-0.194845	-0.135611	-0.241102	-0.0760125	-0.145523	-0.11057
hsa-miR-6731-5p	N/A	-0.0309258	-0.123537	-0.0512875	0.171617	0.0465943	0.0938026	0.141131	0.125409	0.144234	0.0696505	-0.0711798	0.0336702	0.0248224
hsa-miR-4660	N/A	-0.0323629	-0.0118929	0.0355511	0.0416129	0.0925206	0.023132	0.0532162	0.177468	0.131765	0.0816346	0.00528816	0.0139245	-0.0286319
hsa-miR-5192	N/A	-0.032425	-0.0465183	-0.0337737	0.0702108	0.102421	0.201729	0.0866838	0.0316679	-0.0118373	-0.0968661	0.0591621	0.285075	0.115088
hsa-miR-4685-3p	N/A	-0.0329465	-0.0180747	0.188758	0.199547	0.278148	0.278162	0.238775	-0.0374499	-0.0178001	0.0471933	0.061594	0.156639	0.0376369
hsa-miR-6507-5p	N/A	-0.0353743	0.011011	0.0343869	-0.0120907	0.00764124	-0.0487779	0.07691	0.115322	0.102421	0.0989599	-0.0620044	-0.0544524	-0.118913
hsa-miR-1226-5p	N/A	-0.0353891	0.0132822	0.0848716	0.0499985	0.0362654	0.0109912	0.0920108	0.185394	0.246806	0.177619	-0.0327245	-0.0951718	-0.137375
hsa-miR-3194-5p	N/A	-0.0362379	-0.0776315	0.0514285	0.215563	0.271003	0.267367	0.165865	0.0454425	0.0690206	0.156053	0.0182557	0.181521	0.0509255
hsa-miR-4482-3p	N/A	-0.0364742	0.153272	0.235987	0.0473235	0.109786	0.0368788	-0.0519195	0.00587391	-0.0291616	0.0490897	-0.0603892	-0.041312	-0.0716817
hsa-miR-518c-3p	N/A	-0.0371303	0.113526	0.102243	0.0265727	0.0120851	0.0208901	0.0227866	0.0228909	0.0233425	0.178227	-0.0264004	-0.0817062	-0.0982993
hsa-miR-3184-3p	N/A	-0.0374515	-0.0938967	-0.178718	0.0462539	0.025686	-0.00944391	0.0728504	0.141311	-0.0189121	-0.0665412	-0.141015	0.142078	0.168537
hsa-miR-219a-1-3p	N/A	-0.0382065	0.0217487	-0.0291576	0.0956754	0.0349621	0.23947	0.0708308	-0.0364313	-0.0499149	-0.0735414	0.0587377	0.216774	0.051668
hsa-miR-5588-5p	N/A	-0.0397801	0.0802731	-0.0142377	-0.0442031	-0.0104951	0.0613572	0.0789639	-0.0274975	0.0347351	0.0349095	-0.0151936	0.0558664	0.0480502
hsa-miR-6881-5p	N/A	-0.0406863	0.062886	0.0640462	0.0156798	0.0453922	0.105562	0.0965424	0.032932	-0.0324131	-0.0634413	0.0231059	0.0951986	0.13778
hsa-miR-199a-3p	N/A	-0.0412224	0.115973	-0.106559	0.167747	-0.00392816	0.124918	0.0227519	0.0788112	0.0303604	-0.00949318	-0.0717274	0.217842	0.266116
hsa-miR-1285-5p	N/A	-0.0417861	0.00802722	0.143654	0.199313	0.275712	0.255435	-0.131493	0.0663701	0.104469	0.137989	-0.00329245	0.158816	0.105746
hsa-miR-378d	N/A	-0.0419399	-0.00433204	0.228177	0.0853286	0.151729	0.00754086	0.00336361	0.158699	0.111679	0.136302	0.0442597	-0.186575	-0.158901
hsa-miR-6798-5p	N/A	-0.0424178	-0.0630611	-0.0742824	0.0022002	0.0109937	0.0320405	0.0310325	-0.00675048	-0.00884765	0.00184258	0.0284613	0.0710723	0.0539338
hsa-miR-16-1-3p	N/A	-0.0426817	0.0681379	0.333657	-0.0446451	0.164626	0.0291321	-0.07136	-0.13671	-0.0792948	0.0309495	-0.0293973	-0.108625	-0.0635564
hsa-miR-619-5p	N/A	-0.0439861	0.0260179	0.0268328	0.0694945	0.0675876	-0.00744642	0.20548	0.0980332	0.050148	0.0469605	-0.000371355	0.00938267	0.0139848
hsa-miR-515-3p	N/A	-0.0440923	0.0675984	0.19409	0.0960615	0.113812	0.0944683	0.11195	0.0550175	0.115514	0.205952	-0.0338466	-0.0866852	-0.122363
hsa-miR-2276-3p	N/A	-0.0453855	0.12154	-0.0440125	0.0677407	0.0920893	0.185912	0.126567	0.0259924	0.0316609	0.0341633	0.0721275	0.214766	0.0952067
hsa-miR-4489	N/A	-0.0454718	-0.0357001	0.0755227	0.0385746	0.164022	-0.0290118	0.0132944	0.127318	0.105898	0.148726	-0.0667798	-0.0702028	-0.022572
hsa-miR-3653-3p	N/A	-0.0454763	-0.227463	0.156315	0.0731232	0.208041	0.0617875	-0.121179	-0.0156461	-0.0371258	0.0942157	-0.0552312	-0.0920966	-0.0988525
hsa-miR-5583-3p	N/A	-0.04605	-0.012988	0.0517225	0.0935806	0.0930617	0.0345088	-0.0104375	0.106176	0.0405054	0.113893	-0.0461387	-0.0664244	-0.12656
hsa-miR-6810-3p	N/A	-0.0467112	-0.00608441	-0.146099	0.0376132	-0.0193502	0.0988046	0.14205	0.0970176	-0.0455524	-0.07973	-0.0188418	0.232589	0.145099
hsa-miR-450a-1-3p	N/A	-0.04859	-0.0397916	-0.074015	0.0577952	0.0112154	0.0748842	-0.016867	0.0248837	-0.02113	-0.0382709	-0.0219474	0.0660569	0.144636
hsa-miR-5004-3p	N/A	-0.0489643	-0.0230484	-0.116976	0.0602152	0.0520971	0.120666	0.097661	-0.0354935	-0.163559	-0.0998048	0.0224791	0.235391	0.155618
hsa-miR-4659b-3p	N/A	-0.0493167	0.141158	-0.0607523	0.0327983	0.0417697	0.169317	0.101412	-0.0372586	-0.0740275	0.0250508	0.0794883	0.202671	0.0838323
hsa-miR-519c-3p	N/A	-0.0493594	-0.0251933	0.178418	0.0738584	0.0959847	0.0376433	0.0718372	-0.0185637	0.0754935	0.126531	-0.0280854	-0.117018	-0.160495
hsa-miR-514a-3p	N/A	-0.0504075	-0.0603967	0.09792	0.00339773	0.0839915	-0.0389184	-0.118964	-0.000726033	0.0163205	0.0607666	-0.0633251	-0.13452	-0.120332
hsa-miR-548o-3p	N/A	-0.0509918	0.125869	0.271118	0.0728146	0.212983	0.101554	-0.0163156	0.084102	-0.0301659	0.0648757	-0.0399115	-0.0545368	-0.105803
hsa-miR-4659b-5p	N/A	-0.0525481	0.0401668	0.0684795	0.0862451	0.14862	0.137752	0.0435072	-0.0585078	0.000223447	0.0178952	0.0317097	0.0869196	-0.0350114
hsa-miR-6833-5p	N/A	-0.0531722	0.0387188	0.0177942	0.0922554	0.0361995	-0.0283602	0.137903	0.254894	0.122499	0.127999	-0.0410564	-0.0454749	0.0148161
hsa-miR-6859-5p	N/A	-0.0533596	-0.0937658	-0.109895	0.0902089	0.0539061	0.145101	0.0835435	0.099462	-0.0376385	-0.0906634	0.0172405	0.219212	0.108333
hsa-miR-4742-3p	N/A	-0.053568	-0.065711	0.0662529	0.00131793	0.0880373	-0.0127931	0.0154513	-0.0387812	-0.111535	-0.0345185	-0.0621398	-0.0203573	-0.0594335
hsa-miR-509-3p	N/A	-0.0544173	-0.0984639	-0.0282016	0.137735	0.153307	0.246901	-0.00938549	0.0380801	0.0521644	0.0158259	0.000798491	0.219133	0.0351136
hsa-miR-6861-3p	N/A	-0.0546038	-0.0409545	0.0491194	0.115472	0.137874	0.227777	0.173299	0.0755241	-0.0693095	-0.0157575	0.051702	0.201104	0.0880716
hsa-miR-4508	N/A	-0.0546254	0.0158179	0.155132	0.0664396	0.209461	0.115709	0.346471	0.0807929	-0.00608897	-0.0188611	0.0419804	0.0685117	-0.00375839
hsa-miR-1304-5p	N/A	-0.0547445	-0.0614526	0.0546563	-0.0357572	0.122003	-0.0253899	-0.038829	-0.0253229	-0.0880954	-0.0491477	-0.0815408	-0.0230123	-0.0735174
hsa-miR-4504	N/A	-0.0554992	0.0284526	0.113635	0.0373409	0.093074	0.0259656	0.0290469	-0.0482636	-0.00248634	0.0686703	-0.0244858	-0.0529759	-0.0765787
hsa-miR-3146	N/A	-0.057704	-0.109137	-0.1264	0.0680022	0.104994	0.129188	-0.0317933	0.053625	-0.0743124	0.0138627	0.0344594	0.180973	0.170493
hsa-miR-4306	N/A	-0.0604056	-0.055163	0.0731445	0.0575202	0.139317	0.0195273	0.0482436	0.126268	0.0285979	0.0738777	-0.0187201	-0.0191177	0.0223045
hsa-miR-6780a-5p	N/A	-0.0607183	-0.108333	0.22128	0.16134	0.266438	0.109768	0.120743	0.131773	0.149426	0.161812	-0.0174399	-0.044496	-0.0744832
hsa-miR-3186-3p	N/A	-0.0608987	0.0167739	-0.0210559	0.0519958	0.0946393	0.0665866	0.0283329	0.142747	0.132725	0.0777483	0.0154695	0.0727282	0.00447857
hsa-miR-548aw	N/A	-0.0609505	0.109808	0.232826	0.140075	0.266068	0.0242526	-0.148333	0.196878	0.0870175	0.262892	-0.0662233	-0.132439	-0.144932
hsa-miR-6131	N/A	-0.0617333	-0.0240484	-0.0857831	0.0732015	0.00242927	0.040803	0.127815	0.231598	0.196981	0.0631548	-0.0605135	0.0498776	0.0233145
hsa-miR-4667-5p	N/A	-0.0622732	0.00585513	-0.0338903	0.0503114	0.0815686	0.0395127	0.00150392	0.212857	0.00914647	-0.0284928	0.00341366	0.0737205	0.0720602
hsa-miR-3150a-3p	N/A	-0.0644505	-0.0858361	0.0589526	0.159768	0.198146	0.245588	0.185039	0.0851629	-0.0513497	-0.0407939	0.0413752	0.202293	0.0912601
hsa-miR-6815-5p	N/A	-0.0646291	0.0725219	0.163232	-0.0137118	0.127033	-0.00657611	0.0100858	-0.0578078	0.103638	0.113914	0.00204008	-0.0636154	-0.145355
hsa-miR-4657	N/A	-0.0646511	0.108314	0.0967772	-0.0281857	0.0520076	0.0853983	-0.0025201	-0.0647514	0.0313565	-0.0265833	0.0451319	0.105452	0.083308
hsa-miR-4724-5p	N/A	-0.0655907	0.0227474	0.180144	-0.00969522	0.0870969	0.0515279	-0.0171316	-0.0606481	-0.0312352	0.0175325	-0.00612938	-0.0333038	-0.0816033
hsa-miR-4773	N/A	-0.0660378	-0.0705329	0.0151909	0.0787028	0.113628	0.0840891	0.12068	0.20401	0.0170354	0.0337264	-0.0136138	0.0273051	0.0442282
hsa-miR-3688-3p	N/A	-0.0674682	-0.0206034	0.14962	0.0541986	0.264853	0.137724	-0.0710139	-0.0994285	-0.0554707	0.0161177	-0.0111733	0.105301	0.0155551
hsa-miR-5695	N/A	-0.0676957	0.0951379	0.115244	-0.0272987	0.0318263	0.00708329	0.0689088	-0.0405378	0.0187804	0.0685512	-0.0179383	-0.0467203	-0.0656808
hsa-miR-6503-5p	N/A	-0.0679152	-0.0671547	0.220719	0.0996591	0.254189	0.125396	-0.0675855	0.0263279	0.0735481	0.0870393	-0.0222352	-0.0201074	-0.0437742
hsa-miR-500b-5p	N/A	-0.070943	-0.0243083	0.237291	0.115278	0.19429	0.0122796	0.0799907	0.195973	0.0533277	0.124984	-0.0933817	-0.155328	-0.178906
hsa-miR-6727-5p	N/A	-0.071024	0.0325706	-0.193913	0.0361694	-0.00968343	0.117752	0.136457	0.120913	0.0247924	-0.0484341	-0.0119545	0.25763	0.0694621
hsa-miR-1299	N/A	-0.0712779	0.119755	0.0400102	0.126741	0.222524	0.199183	0.100012	0.182235	0.134985	0.0847742	0.0455557	0.228347	0.0659178
hsa-miR-6757-5p	N/A	-0.0723582	-0.0820403	0.045538	0.0919265	0.0614219	-0.00168385	0.09479	0.170039	0.0976975	0.0737166	-0.0547054	-0.0966369	-0.101669
hsa-miR-3181	N/A	-0.0725191	-0.0857058	0.00458643	0.14195	0.112275	0.0923522	0.129023	0.108693	0.0717094	0.148674	-0.0426986	-0.0409511	-0.0623185
hsa-miR-6735-5p	N/A	-0.073826	-0.0414108	-0.128158	0.0681235	0.00573706	0.0759795	0.124165	0.125876	0.0534528	-0.0750079	-0.0120005	0.207101	0.160981
hsa-miR-3182	N/A	-0.0740012	-0.118201	-0.172525	-0.290787	-0.275864	-0.247212	-0.0572363	-0.172169	-0.145481	-0.265132	-0.0690296	-0.120168	-0.109534
hsa-miR-4659a-5p	N/A	-0.074827	-0.0982575	0.047724	0.125936	0.149552	0.0939492	-0.0244567	0.0315046	-0.00427459	0.0432599	0.0112368	0.0329555	-0.0429739
hsa-miR-1284	N/A	-0.0755748	0.0396733	0.0114252	-0.0223705	0.0793925	0.0269235	0.12072	0.0323111	0.0563033	0.00605572	-0.0352643	0.0693525	0.0530289
hsa-miR-6824-3p	N/A	-0.0777968	-0.102178	-0.0560162	0.116575	0.158937	0.219486	0.0277767	-0.0641383	-0.103847	-0.0889453	0.0455954	0.282243	0.153081
hsa-miR-450a-2-3p	N/A	-0.0788838	0.0504595	0.0149064	0.0525725	0.209735	0.167116	-0.155618	-0.068635	-0.124111	-0.0734501	0.0512849	0.249376	0.169499
hsa-miR-92a-2-5p	N/A	-0.0809832	0.137776	0.174491	-0.0456919	-0.00183684	0.0498852	0.11008	0.00464904	0.02788	0.0361025	-0.00480711	-0.0304582	0.00968821
hsa-miR-615-3p	N/A	-0.0834159	-0.00932334	0.269377	0.136826	0.192917	0.136912	0.170964	0.0602839	0.263843	0.313162	-0.00710123	-0.149054	-0.209181
hsa-miR-205-3p	N/A	-0.083608	0.0331407	0.0578384	0.0388474	0.0504599	-0.0244519	0.0137701	0.335053	0.100882	0.151824	-0.0557288	-0.0617835	-0.02901
hsa-miR-507	N/A	-0.0839997	-0.104504	-0.0191896	0.108925	0.0804969	0.0611819	0.0534978	0.0979323	-0.00290717	0.0730719	-0.0274548	0.0105458	0.0725881
hsa-miR-4734	N/A	-0.0854961	-0.0876711	-0.124751	0.097807	0.0906838	0.20725	0.158614	-0.0484114	-0.131799	-0.0785594	0.0407976	0.274372	0.120883
hsa-miR-4467	N/A	-0.0857919	-0.0302003	0.144751	-0.0065094	0.189497	-0.0172661	0.065275	-0.0966737	-0.0010718	0.0552498	-0.0675151	-0.0656825	-0.0705834
hsa-miR-4479	N/A	-0.0859916	-0.0393375	-0.0821935	0.183312	0.223095	0.253098	0.0800303	0.0655418	-0.0658908	0.0165579	0.0406377	0.275479	0.105765
hsa-miR-6884-5p	N/A	-0.0863096	-0.00677634	0.309031	0.105139	0.274871	0.0650563	-0.014049	0.0993911	0.104898	0.127251	-0.0809477	-0.139296	-0.234638
hsa-miR-3164	N/A	-0.0867078	-0.0276299	0.0686035	0.00252592	0.0771455	0.0745539	0.023705	-0.0224886	0.0595374	-0.00867183	-0.00905358	0.0129976	0.0625355
hsa-miR-4725-3p	N/A	-0.0921959	0.00691485	0.153185	0.0679181	0.155045	-0.000278556	0.0869205	0.225527	0.122528	0.180299	-0.0626489	-0.117293	-0.14797
hsa-miR-6890-5p	N/A	-0.0943094	-0.0254957	0.073376	-0.00439372	0.0929536	-0.00986451	0.144304	0.00814754	-0.0412028	0.0377198	-0.0593018	-0.0750976	-0.0773401
hsa-miR-570-3p	N/A	-0.0949192	0.0765145	0.083373	0.0909733	0.239694	0.228374	-0.0906128	-0.0317577	-0.059744	0.0251665	-0.0105712	0.214867	0.0571818
hsa-miR-550a-3p	N/A	-0.0973784	0.0538407	0.23088	0.119551	0.240025	0.233083	0.226082	0.0571846	0.0846107	0.0898877	0.0654574	0.0776164	-0.0518192
hsa-miR-6781-5p	N/A	-0.0990886	-0.127614	0.0141983	0.0800772	0.0608148	0.000883988	0.147484	0.134822	0.105188	0.0491465	-0.0539421	-0.0391035	-0.0459741
hsa-miR-202-5p	N/A	-0.0997365	0.144283	0.173948	-0.0396588	0.155919	-0.059651	-0.116171	0.0165885	0.104977	0.111854	-0.0481108	-0.122397	-0.120575
hsa-miR-378f	N/A	-0.100221	0.0143518	0.11789	0.0264045	0.151582	0.0292041	-0.0985706	0.00441598	0.114956	0.0747679	-0.0426678	-0.0216217	-0.0180537
hsa-miR-182-3p	N/A	-0.100636	0.124338	0.165436	0.0239593	0.114544	-0.0622257	-0.0119609	0.0317057	0.0568655	0.112561	-0.0922258	-0.0917456	-0.0932663
hsa-miR-5001-3p	N/A	-0.101881	-0.0957758	0.187618	0.0428449	0.192341	0.0287361	-0.0455884	-0.0304351	-0.0272541	0.0422461	-0.00996204	-0.089645	-0.124805
hsa-miR-548an	N/A	-0.107492	0.00648987	0.195471	0.0653826	0.23443	0.0453878	0.00401949	0.0577682	0.0735737	0.121472	-0.0429391	-0.0896691	-0.0982155
hsa-miR-3176	N/A	-0.108284	-0.075523	0.223119	0.159097	0.361025	0.166193	0.0749093	0.112108	-0.00845921	0.0631627	-0.0577893	0.0106496	-0.0335625
hsa-miR-8485	N/A	-0.110587	-0.0433641	-0.0500212	0.0587634	0.127447	0.0808221	0.00400829	0.11351	-0.00598922	-0.0253791	-0.073503	0.169805	0.0939472
hsa-miR-7976	N/A	-0.112137	0.130606	0.214901	0.0791204	0.210192	0.142604	-0.0190209	-0.0676846	-0.0602028	0.0374217	-0.00105775	0.0638654	-0.0786785
hsa-miR-4637	N/A	-0.117725	-0.0492952	0.187699	0.0409699	0.168981	-0.050259	0.0789722	0.0201049	-0.00401532	0.126787	-0.0703452	-0.153623	-0.200329
hsa-miR-4714-3p	N/A	-0.131606	-0.15947	0.169487	0.179798	0.312087	0.165543	-0.13048	0.00303907	-0.0651004	0.0646001	-0.0366993	0.0430375	-0.0837537
