# Supplementary material for: Plasma Extracellular Vesicle MicroRNA Analysis of Alzheimer’s Disease Reveals Dysfunction of a Neural Correlation Network
Source: Research (Wash D C). 2023 Apr 13;6:0114. doi: 10.34133/research.0114 (PMC10202186; doi:10.34133/research.0114)
Supplement: Supplementary 1 — Figs. S1 to S3 Tables S1 to S8 [file research.0114.f1.zip › Table S7. Target prediction of miRNAs and proteins.xlsx]

## Sheet: Sheet1
mature_mirna_acc	mature_mirna_id	target_symbol	target_entrez	target_ensembl	diana_microt	elmmo	microcosm	miranda	mirdb	pictar	pita	targetscan	predicted.sum	all.sum
MIMAT0000423	hsa-miR-125b-5p	ANGPT2	285	ENSG00000091879	2	2	0	0	0	0	0	0	2	2
MIMAT0000442	hsa-miR-9-3p	ANGPT2	285	ENSG00000091879	2	2	0	0	0	0	0	0	2	2
MIMAT0005900	hsa-miR-1248	ANGPT2	285	ENSG00000091879	2	0	0	1	0	0	0	0	2	2
MIMAT0000422	hsa-miR-124-3p	ANTXR2	118429	ENSG00000163297	1	4	0	0	2	1	2	0	5	5
MIMAT0003242	hsa-miR-577	ANTXR2	118429	ENSG00000163297	1	2	0	0	1	0	0	0	3	3
MIMAT0000423	hsa-miR-125b-5p	ANTXR2	118429	ENSG00000163297	0	2	0	0	0	0	0	1	2	2
MIMAT0003386	hsa-miR-376a-5p	ANTXR2	118429	ENSG00000163297	1	2	0	0	0	0	0	0	2	2
MIMAT0004605	hsa-miR-129-2-3p	ANTXR2	118429	ENSG00000163297	0	2	0	0	0	0	1	0	2	2
MIMAT0004925	hsa-miR-876-3p	ANTXR2	118429	ENSG00000163297	1	0	0	0	0	0	0	1	2	2
MIMAT0000441	hsa-miR-9-5p	ATP1B1	481	ENSG00000143153	1	2	0	2	0	0	0	1	4	4
MIMAT0004591	hsa-miR-124-5p	ATP1B1	481	ENSG00000143153	1	0	0	2	1	0	0	1	4	4
MIMAT0000275	hsa-miR-218-5p	ATP1B1	481	ENSG00000143153	0	2	1	2	0	0	0	0	3	3
MIMAT0000442	hsa-miR-9-3p	ATP1B1	481	ENSG00000143153	1	2	0	0	0	0	0	0	2	2
MIMAT0000439	hsa-miR-153-3p	B2M	567	ENSG00000166710	1	0	0	0	0	0	0	1	2	2
MIMAT0004675	hsa-miR-219a-2-3p	C1QTNF3	114899	ENSG00000082196	0	0	0	0	0	0	3	1	2	2
MIMAT0000275	hsa-miR-218-5p	COL10A1	1300	ENSG00000123500	2	0	0	1	1	0	0	1	4	4
MIMAT0000441	hsa-miR-9-5p	COL10A1	1300	ENSG00000123500	0	0	0	1	0	0	0	1	2	2
MIMAT0000442	hsa-miR-9-3p	DPY30	84661	ENSG00000162961	0	2	0	1	0	0	0	1	3	3
MIMAT0004925	hsa-miR-876-3p	DPY30	84661	ENSG00000162961	0	0	2	0	0	0	1	0	2	2
MIMAT0000423	hsa-miR-125b-5p	EPHA2	1969	ENSG00000142627	0	0	2	0	0	0	1	0	2	2
MIMAT0000763	hsa-miR-338-3p	F10	2159	ENSG00000126218	0	0	1	0	0	0	0	1	2	2
MIMAT0004925	hsa-miR-876-3p	GABARAP	11337	ENSG00000170296	1	0	0	1	0	0	1	1	4	4
MIMAT0000423	hsa-miR-125b-5p	GDF11	10220	ENSG00000135414	0	2	0	0	0	0	1	1	3	3
MIMAT0000450	hsa-miR-149-5p	GDF11	10220	ENSG00000135414	1	2	0	0	0	0	0	1	3	3
MIMAT0000441	hsa-miR-9-5p	GDF11	10220	ENSG00000135414	1	4	0	0	0	0	0	0	2	2
MIMAT0000442	hsa-miR-9-3p	GDF11	10220	ENSG00000135414	1	2	0	0	0	0	0	0	2	2
MIMAT0004926	hsa-miR-708-5p	GDF11	10220	ENSG00000135414	1	0	0	0	0	0	0	1	2	2
MIMAT0005900	hsa-miR-1248	GDF11	10220	ENSG00000135414	1	0	0	0	0	0	2	0	2	2
MIMAT0000442	hsa-miR-9-3p	GHR	2690	ENSG00000112964	2	2	0	1	0	0	0	0	3	3
MIMAT0004675	hsa-miR-219a-2-3p	GHR	2690	ENSG00000112964	2	0	0	0	0	0	1	0	2	2
MIMAT0004925	hsa-miR-876-3p	IL18BP	10068	ENSG00000137496	1	0	0	2	0	0	1	1	4	4
MIMAT0000441	hsa-miR-9-5p	KERA	11081	ENSG00000139330	0	0	0	1	0	0	1	0	2	2
MIMAT0000275	hsa-miR-218-5p	NPPB	4879	ENSG00000120937	0	2	0	0	0	0	1	1	3	3
MIMAT0000442	hsa-miR-9-3p	NPPB	4879	ENSG00000120937	0	2	0	0	0	0	0	1	2	2
MIMAT0000738	hsa-miR-383-5p	NPPB	4879	ENSG00000120937	0	0	1	0	0	0	1	0	2	2
MIMAT0000763	hsa-miR-338-3p	PLG	5340	ENSG00000122194	0	0	1	1	0	0	0	1	3	3
MIMAT0000430	hsa-miR-138-5p	RSPO4	343637	ENSG00000101282	0	0	0	0	0	0	3	1	2	2
MIMAT0000275	hsa-miR-218-5p	SPON1	10418	ENSG00000262655	0	2	0	2	0	0	0	0	2	2
MIMAT0000441	hsa-miR-9-5p	SPON1	10418	ENSG00000262655	0	2	0	0	1	0	0	0	2	2
MIMAT0003948	hsa-miR-770-5p	STMN1	3925	ENSG00000117632	2	0	1	2	0	0	2	2	5	5
MIMAT0000441	hsa-miR-9-5p	STMN1	3925	ENSG00000117632	2	2	0	0	0	0	1	1	4	4
MIMAT0000275	hsa-miR-218-5p	STMN1	3925	ENSG00000117632	0	0	0	1	0	0	0	1	2	2
MIMAT0004763	hsa-miR-488-3p	STX7	8417	ENSG00000079950	2	0	0	0	0	0	0	1	2	2
MIMAT0000763	hsa-miR-338-3p	SVEP1	79987	ENSG00000165124	1	0	2	1	0	0	1	0	4	4
MIMAT0003329	hsa-miR-411-5p	SVEP1	79987	ENSG00000165124	1	0	0	1	0	0	1	0	3	3
MIMAT0003948	hsa-miR-770-5p	SVEP1	79987	ENSG00000165124	0	0	0	1	0	0	1	0	2	2
MIMAT0004926	hsa-miR-708-5p	TAGLN	6876	ENSG00000149591	0	0	0	0	0	0	1	1	2	2
MIMAT0004925	hsa-miR-876-3p	UBE2E1	7324	ENSG00000170142	1	0	0	1	0	0	0	1	3	3
MIMAT0000430	hsa-miR-138-5p	YBX2	51087	ENSG00000006047	2	0	1	1	0	0	1	1	5	5
